# Supplementary material for: The TCR repertoire of α-synuclein-specific T cells in Parkinson’s disease is surprisingly diverse
Source: Sci Rep. 2021 Jan 11;11:302. doi: 10.1038/s41598-020-79726-9 (PMC7801678; doi:10.1038/s41598-020-79726-9)
Supplement: Supplementary file 1 — Supplementary Information 1. [file 41598_2020_79726_MOESM1_ESM.xlsx]

## Sheet: PD, a-syn stim, all
PD, a-syn stimulation
Subject ID	3450						3460						3486						3489						3529						3530
Replicates	Replicate 1			Replicate 2			Replicate 1			Replicate 2			Replicate 1			Replicate 2			Replicate 1			Replicate 2			Replicate 1			Replicate 2			Replicate 1			Replicate 2
	Rearrangement	Amino acid	Templates	Rearrangement	Amino acid	Templates	Rearrangement	Amino acid	Templates	Rearrangement	Amino acid	Templates	Rearrangement	Amino acid	Templates	Rearrangement	Amino acid	Templates	Rearrangement	Amino acid	Templates	Rearrangement	Amino acid	Templates	Rearrangement	Amino acid	Templates	Rearrangement	Amino acid	Templates	Rearrangement	Amino acid	Templates	Rearrangement	Amino acid	Templates
	CCTGCAGAGCTTGGGGACTCGGCCATGTATCTCTGTGCCAGCAGCCCACCAGCGAGCCCTCGGGGAAATACGCAGTATTTTGGCCCA	CASSPPASPRGNTQYF	360	CCTGCAGAGCTTGGGGACTCGGCCATGTATCTCTGTGCCAGCAGCCCACCAGCGAGCCCTCGGGGAAATACGCAGTATTTTGGCCCA	CASSPPASPRGNTQYF	294	CTCAAGATCCAGCCTGCAGAGCTTGGGGACTCGGCCATGTATCTCTGTGCCAGCAGCTTAGACCCCTACGAGCAGTACTTCGGGCCG	CASSLDPYEQYF	413	NNNNTGTCGGCTGCTCCCTCCCAGACATCTGTGTACTTCTGTGCCAGCAGTGACGGGATAGACACCGGGGAGCTGTTTTTTGGAGAA	CASSDGIDTGELFF	4	NTGTCGGCTGCTCCCTCCCAGACATCTGTGTACTTCTGTGCCAGCAGTGAACCCTCAGGTCCCGTCGGGGGCTACACCTTCGGTTCG	CASSEPSGPVGGYTF	147	NNNNTGTCGGCTGCTCCCTCCCAGACATCTGTGTACTTCTGTGCCAGCAGTGAATTTATGAGCAATCAGCCCCAGCATTTTGGTGAT	CASSEFMSNQPQHF	12	CTGGAGTCGGCTGCTCCCTCCCAGACATCTGTGTACTTCTGTGCCAGCAGTCCCTCGGGCGGGATAGGGGAGCAGTTCTTCGGGCCA	CASSPSGGIGEQFF	7	TCGGCTGCTCCCTCCCAGACATCTGTGTACTTCTGTGCCAGCAGTGCGACAGGGGAATTCTCTGGAAACACCATATATTTTGGAGAG	CASSATGEFSGNTIYF	8	ATCCAGCCTGCAGAGCTTGGGGACTCGGCCATGTATCTCTGTGCCAGCAGCTTATTACAGGGGGGTGACATTCAGTACTTCGGCGCC	CASSLLQGGDIQYF	12	ATCCAGCCTGCAGAGCTTGGGGACTCGGCCATGTATCTCTGTGCCAGCAGCTTATTACAGGGGGGTGACATTCAGTACTTCGGCGCC	CASSLLQGGDIQYF	19	NNNNNNNTGTCGGCTGCTCCCTCCCAGACATCTGTGTACTTCTGTGCCAGCAGTGAGGACTATAATTCACCCCTCCACTTTGGGAAT	CASSEDYNSPLHF	7	ACAGAGCAGCGGGACTCAGCCATGTATCGCTGTGCCAGCAGCCCCATTCCGGGACAGGGATCTAACTATGGCTACACCTTCGGTTCG	CASSPIPGQGSNYGYTF	7
	GCTGCTCCCTCCCAGACATCTGTGTACTTCTGTGCCAGCAGTGAAGTCGGCGGTAGCGGGAGACCGATGGAGCAGTTCTTCGGGCCA	CASSEVGGSGRPMEQFF	7	NTGTCGGCTGCTCCCTCCCAGACATCTGTGTACTTCTGTGCCAGCAGTGAAACGGGGCGAGCTAATGAAAAACTGTTTTTTGGCAGT	CASSETGRANEKLFF	7	ACCCTGGAGTCTGCCAGGCCCTCACATACCTCTCAGTACCTCTGTGCCAGCACGACAGGGAATAATTCACCCCTCCACTTTGGGAAC	CASTTGNNSPLHF	6	NNNNTGTCGGCTGCTCCCTCCCAAACATCTGTGTACTTCTGTGCCAGCAGTTACAGCAGGGGTAGGGAGACCCAGTACTTCGGGCCA	CASSYSRGRETQYF	14	NTGTCGGCTGCTCCCTCCCAGACATCTGTGTACTTCTGTGCCAGCAGTGACCTCGACAGGGAAACAGATACGCAGTATTTTGGCCCA	CASSDLDRETDTQYF	38	NTGTCGGCTGCTCCCTCCCAGACATCTGTGTACTTCTGTGCCAGCAGTGACCTCGACAGGGAAACAGATACGCAGTATTTTGGCCCA	CASSDLDRETDTQYF	35	NNNNTGTCGGCTGCTCCCTCCCAGACATCTGTGTACTTCTGTGCCAGCAGCGAAGAGGGGGGCTATACTGAAGCTTTCTTTGGACAA	CASSEEGGYTEAFF	15	TCGGCTGCTCCCTCCCAGACATCTGTGTACTTCTGTGCCAGCAGTGGTGTCTTAAAGTGGGGGCAAGAGACCCAGTACTTCGGGCCA	CASSGVLKWGQETQYF	10	TCGGCTGCTCCCTCCCAGACATCTGTGTACTTCTGTGCCAGCAGTGAAGAGGGGACAGGGAGCAATCAGCCCCAGCATTTTGGTGAT	CASSEEGTGSNQPQHF	83	NTGTCGGCTGCTCCCTCCCAGACATCTGTGTACTTCTGTGCCAGCAGTGAATGGGTCTCCTATAATTCACCCCTCCACTTTGGGAAC	CASSEWVSYNSPLHF	124	NNNNTGTCGGCTGCTCCCTCCCAGACATCTGTGTACTTCTGTGCCAGCAGTGAAGTGGGGGGGCACACTGAAGCTTTCTTTGGACAA	CASSEVGGHTEAFF	69	TCTGCTGCCTCCTCCCAGACATCTGTATATTTCTGCGCCAGCAGTGAGTCGGTCCTATCCCCCCCCGGGGAGCTGTTTTTTGGAGAA	CASSESVLSPPGELFF	17
	GCTGCTCCCTCCCAGACATCTGTGTACTTCTGTGCCAGCAGTGAAGAGGGGGGCCTCAGGAATAATTCACCCCTCCACTTTGGGAAC	CASSEEGGLRNNSPLHF	24	NNNNTGTCGGCTGCTCCCTCCCAGACATCTGTGTACTTCTGTGCCAGCAGTGACCGACAGGACACAGATACGCAGTATTTTGGCCCA	CASSDRQDTDTQYF	13	NNNNTGTCGGCTGCTCCCTCCCAGACATCTGTGTACTTCTGTGCCAGCAGTGACGGGATAGACACCGGGGAGCTGTTTTTTGGAGAA	CASSDGIDTGELFF	6	AACGCCTTGGAGCTGGAGGACTCGGCCCTGTATCTCTGTGCCAGCAGCCCAGGACAGGGGACTAATGAAAAACTGTTTTTTGGCAGT	CASSPGQGTNEKLFF	6	NNNNTGTCGGCTGCTCCCTCCCAGACATCTGTGTACTTCTGTGCCAGCAGTGAATTTATGAGCAATCAGCCCCAGCATTTTGGTGAT	CASSEFMSNQPQHF	28	TCGGCTGCTCCCTCCCAGACATCTGTGTACTTCTGTGCCAGCAGTGAGGGGACAGGGGGCGCGTACAATGAGCAGTTCTTCGGGCCA	CASSEGTGGAYNEQFF	50	TCGGCTGCTCCCTCCCAGACATCTGTGTACTTCTGTGCCAGCAGGGAATCCGGGACAGCGAACACCGGGGAGCTGTTTTTTGGAGAA	CASRESGTANTGELFF	9	TCGGCTGCTCCCTCCCAGACATCTGTGTACTTCTGTGCCAGCAGTGCTAGGCAGGGGGACTTCCAAGAGACCCAGTACTTCGGGCCA	CASSARQGDFQETQYF	10	GCTGCTCCCTCCCAAACATCTGTGTACTTCTGTGCCAGCAGCTCACAACAGGGAACCTGGGACACCGGGGAGCTGTTTTTTGGAGAA	CASSSQQGTWDTGELFF	43	NTGTCGGCTGCTCCCTCCCAGACATCTGTGTACTTCTGTGCCAGCAGTGAACTAGCGGGGGGGCCAGAGACCCAGTACTTCGGGCCA	CASSELAGGPETQYF	13	GAGTCTGCTGCCTCCTCCCAGACATCTGTATATTTCTGCGCCAGCAGTGAGTCGGGGACAGGGAGCAATGAGCAGTTCTTCGGGCCA	CASSESGTGSNEQFF	203	ACTCTGGAGTCTGCTGCCTCCTCCCAGACATCTGTATATTTCTGCGCCAGCAGTGAGGGACTTTACTATGGCTACACCTTCGGTTCG	CASSEGLYYGYTF	23
	GAGTCTGCTGCCTCCTCCCAGACATCTGTATATTTCTGCGCCAGCAGTGAGTCGGCGGGGGGGCCGAATACGCAGTATTTTGGCCCA	CASSESAGGPNTQYF	9	GCTGCTCCCTCCCAGACATCTGTGTACTTCTGTGCCAGCAGTGAAGAGGGGGGCCTCAGGAATAATTCACCCCTCCACTTTGGGAAC	CASSEEGGLRNNSPLHF	19	GCTCCCTCCCAGACATCTGTGTACTTCTGTGCCAGCAGTGATCTGGGCGGGAGTGTCAGGGCCTACAATGAGCAGTTCTTCGGGCCA	CASSDLGGSVRAYNEQFF	19	GAGTCCGCTACCAGCTCCCAGACATCTGTGTACTTCTGTGCCATCAGTGAGAATGGTCCTAGCAATCAGCCCCAGCATTTTGGTGAT	CAISENGPSNQPQHF	6	TCGGCTGCTCCCTCCCAGACATCTGTGTACTTCTGTGCCAGCAGTGAACATGGCGGGAGGGTGAAAGATACGCAGTATTTTGGCCCA	CASSEHGGRVKDTQYF	13	AAGATCCGGTCCACAAAGCTGGAGGACTCAGCCATGTACTTCTGTGCCAGCAGCACACAGGGGACCGGGGAGCTGTTTTTTGGAGAA	CASSTQGTGELFF	14	NNNNTGTCGGCTGCTCCCTCCCAAACATCTGTGTACTTCTGTGCCAGCGGCCAGGGGATTTCTTCCTACGAGCAGTACTTCGGGCCG	CASGQGISSYEQYF	13	NNNNTGTCGGCTGCTCCCTCCCAAACATCTGTGTACTTCTGTGCCAGCGGCCAGGGGATTTCTTCCTACGAGCAGTACTTCGGGCCG	CASGQGISSYEQYF	12	GAGTCTGCCAGGCCCTCACATACCTCTCAGTACCTCTGTGCCAGCAGTGATGGACGCCGAATCTTTCCTGAAGCTTTCTTTGGACAA	CASSDGRRIFPEAFF	21	GCTGCTCCCTCCCAAACATCTGTGTACTTCTGTGCCAGCAGCTCACAACAGGGAACCTGGGACACCGGGGAGCTGTTTTTTGGAGAA	CASSSQQGTWDTGELFF	274	GAGTCTGCCAGGCCCTCACATACCTCTCAGTACCTCTGTGCCAGCAGTGAACCCGGGGGGAGCTCCTACGAGCAGTACTTCGGGCCG	CASSEPGGSSYEQYF	36	NNNNTGTCGGCTGCTCCCTCCCAGACATCTGTGTACTTCTGTGCCAGCAGTGAAGTGGGGGGGCACACTGAAGCTTTCTTTGGACAA	CASSEVGGHTEAFF	14
	ACTCTGGAGTCTGCTGCCTCCTCCCAGACATCTGTATATTTCTGCGCCTCCCGGGGTGGGGAACACAATGAGCAGTTCTTCGGGCCA	CASRGGEHNEQFF	769	TCGGCTGCTCCCTCCCAGACATCTGTGTACTTCTGTGCCAGCAGTGATTTGATCCAGTCCAACCGGGAAAAACTGTTTTTTGGCAGT	CASSDLIQSNREKLFF	26	GCCTTGTTGCTGGGGGACTCGGCCCTCTATCTCTGTGCCAGCAGCTTGGTGGGCCAGGGGCTCCACAATGAGCAGTTCTTCGGGCCA	CASSLVGQGLHNEQFF	5	CAGGTAGTGCGAGGAGATTCGGCAGCTTATTTCTGTGCCAGCTCACCCGCCGCGGCGGCCCTAAATTCACCCCTCCACTTTGGGAAC	CASSPAAAALNSPLHF	85	ATCCAGCGCACAGAGCGGGGGGACTCAGCCGTGTATCTCTGTGCCAGCAGCTTTTTCGGGCCCTACAATGAGCAGTTCTTCGGGCCA	CASSFFGPYNEQFF	27	ATCCGGTCCACAAAGCTGGAGGACTCAGCCATGTACTTCTGTGCCAGCACAAAAGGGCGAAACACAGATACGCAGTATTTTGGCCCA	CASTKGRNTDTQYF	15	TCTGCTGCCTCCTCCCAGACATCTGTATATTTCTGCGCCAGCAGTGACAGGGGCCGAGATAGCAATCAGCCCCAGCATTTTGGTGAT	CASSDRGRDSNQPQHF	7	GAGTCTGCCAGGCCCTCACATACCTCTCAGTACCTCTGTGCCAGCAGTGAATGGAGGCAGGGTAATTCACCCCTCCACTTTGGGAAC	CASSEWRQGNSPLHF	27	TCGGCTGCTCCCTCCCAAACATCTGTGTACTTCTGTGCCAGCAGTTTCCAGGGGGCTAGGAGCACAGATACGCAGTATTTTGGCCCA	CASSFQGARSTDTQYF	15	ACCCTGGAGTCTGCCAGGCCCTCACATACCTCTCAGTACCTCTGTGCCAGCACCCAGACAGGAATCTATGGCTACACCTTCGGTTCG	CASTQTGIYGYTF	10	CTGGAGTCTGCCAGGCCCTCACATACCTCTCAGTACCTCTGTGCCAGCAGTCTTAGGAGCTATAATTCACCCCTCCACTTTGGGAAT	CASSLRSYNSPLHF	42	NNNNNNNTGTCGGCTGCTCCCTCCCAGACATCTGTGTACTTCTGTGCCAGCAGTGAGGACTATAATTCACCCCTCCACTTTGGGAAT	CASSEDYNSPLHF	12
	TCTGCCAGGCCCTCACATACCTCTCAGTACCTCTGTGCCAGCACCCCTCACAGGACCCTTGTGGGCAATGAGCAGTTCTTCGGGCCA	CASTPHRTLVGNEQFF	14	NNNNTGTCGGCTGCTCCCTCCCAGACATCTGTGTACTTCTGTGCCAGCAGTGAAGCAATGGATGACTATGGCTACACCTTCGGTTCG	CASSEAMDDYGYTF	29	GAGCTGAATGTGAACGCCTTGTTGCTGGGGGACTCGGCCCTCTATCTCTGTGCCAGCAGCTTGGGACAGGGTGAGGACTTCGGGCCA	CASSLGQGEDF	11	CAGCGCACAGAGCAGCGGGACTCGGCCATGTATCGCTGTGCCAGCAGCCGTCAAGTGGGCTGGGACACTGAAGCTTTCTTTGGACAA	CASSRQVGWDTEAFF	7	AAGATCCAGCGCACAGAGCGGGGGGACTCAGCCGTGTATCTCTGTGCCAGCAGCTCCCTGGCCGGCTCACCCCTCCACTTTGGGAAT	CASSSLAGSPLHF	21	ACAAAGCTGGAGGACTCAGCCATGTACTTCTGTGCCAGCACCCCAGTGGGGACACTTCTCTCCTACAATGAGCAGTTCTTCGGGCCA	CASTPVGTLLSYNEQFF	23	GAGTCTGCCAGGCCCTCACATACCTCTCAGTACCTCTGTGCCAGCAGTGAATGGAGGCAGGGTAATTCACCCCTCCACTTTGGGAAC	CASSEWRQGNSPLHF	22	CTGGAGTCTGCCAGGCCCTCACATACCTCTCAGTACCTCTGTGCCAGCAGTGAATTAAGCGTCGGCTATGGCTACACCTTCGGTTCG	CASSELSVGYGYTF	42	NNNNTGTCGGCTGCTCCCTCCCAAACATCTGTGTACTTCTGTGCCAGCAGTTACCCGACAGGGTGGTATGGCTACACCTTCGGTTCG	CASSYPTGWYGYTF	18	CTGCAGCCAGAAGACTCGGCCCTGTATCTCTGTGCCAGCAGCCACCCAGACAGGGGGGCCGAGAACACTGAAGCTTTCTTTGGACAA	CASSHPDRGAENTEAFF	20	CCCCTGACCCTGGAGTCTGCCAGGCCCTCACATACCTCTCAGTACCTCTGTGCCAGCAGTGAACGGGGAAAAGCTTTCTTTGGACAA	CASSERGKAFF	174	NNNNNNNTGTCGGCTGCTCCCTCCCAGACATCTGTGTACTTCTGTGCCAGCAGTGAAGAAAGGGGAACTAAACTGTTTTTTGGCAGT	CASSEERGTKLFF	20
	CCCCTGACCCTGGAGTCTGCCAGGCCCTCACATACCTCTCAGTACCTCTGTGCCAGCAGGGAGTTAGAGACCCAGTACTTCGGGCCA	CASRELETQYF	29	NTGTCGGCTGCTCCCTCCCAGACATCTGTGTACTTCTGTGCCAGCAGTGAAAGTAGGGTGGGGGGCAATGAGCAGTTCTTCGGGCCA	CASSESRVGGNEQFF	44	GAGCTGAATGTGAACGCCTTGTTGCTGGGGGACTCGGCCCTCTATCTCTGTGCCAGCAGCTTACAGGCAGAGCAGTACTTCGGGCCG	CASSLQAEQYF	10	CAGCGCACAGAGCAGCGGGACTCGGCCATGTATCGCTGTGCCAGCAGCCGGACCGGCCGCATGAACACTGAAGCTTTCTTTGGACAA	CASSRTGRMNTEAFF	37	CAGCCTGCAGAGCTTGGGGACTCGGCCGTGTATCTCTGTGCCAGCAGCTTAGAGTCAGGGGATACCTACGAGCAGTACTTCGGGCCG	CASSLESGDTYEQYF	31	CTGCAGCCAGAAGACTCGGCCCTGTATCTCTGTGCCAGCAGCCAAGTTCCCGGACTAGCGGGGATGGGGGAGCAGTACTTCGGGCCG	CASSQVPGLAGMGEQYF	9	CTGGAGTCTGCCAGGCCCTCACATACCTCTCAGTACCTCTGTGCCAGCAGTGAATTAAGCGTCGGCTATGGCTACACCTTCGGTTCG	CASSELSVGYGYTF	176	TCCACAAAGCTGGAGGACTCAGCCATGTACTTCTGTGCCAGCAGGGACGAGACAGGGTATCGCTACTACGAGCAGTACTTCGGGCCG	CASRDETGYRYYEQYF	7	NNNNNNNTGTCGGCTGCTCCCTCCCAAACATCTGTGTACTTCTGTGCCAGCAGTTGGGACATCCAAGAGACCCAGTACTTCGGGCCA	CASSWDIQETQYF	58	CTGCAGCCAGAAGACTCGGCCCTGTATCTCTGTGCCAGCAGCCCCAGACACGCGGGGGGGTCTAACAATGAGCAGTTCTTCGGGCCA	CASSPRHAGGSNNEQFF	12	TCGGCTGCTCCCTCCCAAACATCTGTGTACTTCTGTGCCAGCAGTTACGTTAGACCTACAAGCACAGATACGCAGTATTTTGGCCCA	CASSYVRPTSTDTQYF	13	NTGTCGGCTGCTCCCTCCCAAACATCTGTGTACTTCTGTGCCAGCAGTTATGATTGGACAGGGTCTAACGAGCAGTACTTCGGGCCG	CASSYDWTGSNEQYF	7
	TCTGCCAGGCCCTCACATACCTCTCAGTACCTCTGTGCCAGCAGTGAATATAGGAGGGGTTCCAACTATGGCTACACCTTCGGTTCG	CASSEYRRGSNYGYTF	70	TCGGCTGCTCCCTCCCAGACATCTGTGTACTTCTGTGCCAGCAGTGACAGGTCGGACAGGGGGCTTTCACCCCTCCACTTTGGGAAC	CASSDRSDRGLSPLHF	16	CTGAATGTGAACGCCTTGTTGCTGGGGGACTCGGCCCTCTATCTCTGTGCCAGCAGCTTGGTCGACCAGCCCCAGCATTTTGGTGAT	CASSLVDQPQHF	60	CCCCTCACTCTGGAGTCCGCTACCCGCTCCCAGACATCTGTGTATTTCTGCGCCAGCAGGAAGAGGGCAGAGCAGTTCTTCGGGCCA	CASRKRAEQFF	5	ACTCTGGAGTCTGCTGCCTCCTCCCAGACATCTGTATATTTCTGCGCCAGCAGTGAAGGGCCTGCAGATACGCAGTATTTTGGCCCA	CASSEGPADTQYF	44	CACACCCTGCAGCCAGAAGACTCGGCCCTGTATCTCTGTGCCAGCAGCCAAGAGTGGGAGCGGTACAATGAGCAGTTCTTCGGGCCA	CASSQEWERYNEQFF	35	NNNNNNNNNNTGTCGGCTGCTCCCTCCCAAACATCTGTGTACTTCTGTGCCAGCAGTTACCCGGGAAATGAGCAGTTCTTCGGGCCA	CASSYPGNEQFF	23	TCCACAAAGCTGGAGGACTCAGCCATGTACTTCTGTGCCAGCAGTGAATTTGTAACAGGGGGATACAATGAGCAGTTCTTCGGGCCA	CASSEFVTGGYNEQFF	9	TCGGCTGCTCCCTCCCAAACATCTGTGTACTTCTGTGCCAGCAGTTACAAACGAACAGGTGGAGGCTATGGCTACACCTTCGGTTCG	CASSYKRTGGGYGYTF	41	CAGCCAGAAGACTCGGCCCTGTATCTCTGTGCCAGCAGCCAAGGGTCCGGGTATGGCTCTGGGGCCAACGTCCTGACTTTCGGGGCC	CASSQGSGYGSGANVLTF	9	AACGCCTTGTTGCTGGGGGACTCGGCCCTGTATCTCTGTGCCAGCAGCTACCGGCAGGACAGTCTGCAGCCCCAGCATTTTGGTGAT	CASSYRQDSLQPQHF	9	TCGGCTGCTCCCTCCCAAACATCTGTGTACTTCTGTGCCAGCAGTTACGTTAGACCTACAAGCACAGATACGCAGTATTTTGGCCCA	CASSYVRPTSTDTQYF	8
	CAGCGCACAGAGCGGGGGGACTCAGCCGTGTATCTCTGTGCCAGCAGCCCCTTCGGGACAGGGACTTATGGCTACACCTTCGGTTCG	CASSPFGTGTYGYTF	10	NNNNTGTCGGCTGCTCCCTCCCAAACATCTGTGTACTTCTGTGCCAGCAGGCCTCGGCCGACTACCTACGAGCAGTACTTCGGGCCG	CASRPRPTTYEQYF	578	CAGCGCACAGAGCAGGAGGACTCGGCCGTGTATCTCTGTGCCAGCAGCACCCATAGGGCTGGGGCCAACGTCCTGACTTTCGGGGCC	CASSTHRAGANVLTF	6	CTGGAGTCAGCTACCCGCTCCCAGACATCTGTGTATTTCTGCGCCAGCAGTGAGCTGCAGGCGAACACTGAAGCTTTCTTTGGACAA	CASSELQANTEAFF	65	ACCCTGGAGTCTGCCAGGCCCTCACATACCTCTCAGTACCTCTGTGCCAGCAGACAGGGGGTGGGGGAAAAACTGTTTTTTGGCAGT	CASRQGVGEKLFF	31	CACACCCTGCAGCCAGAAGACTCGGCCCTGTATCTCTGTGCCAGCAGCCAAGACGTGATCGGCGCCTACGAGCAGTACTTCGGGCCG	CASSQDVIGAYEQYF	10	NNNNNNNTGTCGGCTGCTCCCTCCCAAACATCTGTGTACTTCTGTGCCAGCAGTTCCCTACAGGACTATGGCTACACCTTCGGTTCG	CASSSLQDYGYTF	21	TCCACAAAGCTGGAGGACTCAGCCATGTACTTCTGTGCCAGCAAGCTTAGGGCCGGGACAGGGTTTTCACCCCTCCACTTTGGGAAC	CASKLRAGTGFSPLHF	11	GCTGCTCCCTCCCAAACATCTGTGTACTTCTGTGCCAGCAGTTACCCGCCGGTCGAGGGGTTTGACTATGGCTACACCTTCGGTTCG	CASSYPPVEGFDYGYTF	58	CACACCCTGCAGCCAGAAGACTCGGCCCTGTATCTCTGTGCCAGCAGCCAAGAGCGGGGGGGCCAAGAGACCCAGTACTTCGGGCCA	CASSQERGGQETQYF	16	AACGCCTTGTTGCTGGGGGACTCGGCCCTGTATCTCTGTGCCAGCACCCCTTCGTTGAGCTCCTACAATGAGCAGTTCTTCGGGCCA	CASTPSLSSYNEQFF	21	ATCCGCTCACCAGGCCTGGGGGACGCAGCCATGTACCTGTGTGCCACCAGCTCCGGATCGGCTTACAATGAGCAGTTCTTCGGGCCA	CATSSGSAYNEQFF	22
	CAGCGCACAGAGCAGGGGGACTCAGCCGCGTATCTCCGTGCCAGCAGCTTGCTTCGGGGGGGAGACACTGAAGCTTTCTTTGGACAA	RASSLLRGGDTEAFF	11	CTCACTCTGGAGTCTGCTGCCTCCTCCCAGACATCTGTATATTTCTGCGCCAGCAGTGAGTCTGGAACTGAAGCTTTCTTTGGACAA	CASSESGTEAFF	149	CAGCGCACAGAGCAGGAGGACTCGGCCGTGTATCTCTGTGCCAGCACCGACCGCAAAGGGGCTCAAGAGACCCAGTACTTCGGGCCA	CASTDRKGAQETQYF	5	AAGATCCAGCCCTCAGAACCCAGGGACTCAGCTGTGTACTTCTGTGCCAGCAGTTTTCAACTGGGGGATGAGCAGTTCTTCGGGCCA	CASSFQLGDEQFF	16	GCCAGGCCCTCACATACCTCTCAGTACCTCTGTGCCAGCAGTGAATCTCGGGGGAGCTCCTATAATTCACCCCTCCACTTTGGGAAT	CASSESRGSSYNSPLHF	20	CACACCCTGCAGCCAGAAGACTCGGCCCTGTATCTCTGTGCCAGCAGCCGTCTTTCCCACTCCCAGGGTGAGCAGTTCTTCGGGCCA	CASSRLSHSQGEQFF	24	NNNNNNNTGTCGGCTGCTCCCTCCCAAACATCTGTGTACTTCTGTGCCAGCAGTTCGTCCTTCCAAGAGACCCAGTACTTCGGGCCA	CASSSSFQETQYF	38	CGGTCCACAAAGCTGGAGGACTCAGCCATGTACTTCTGTGCCAGCAGGCCCGGGACAGGGGACACCGGGGAGCTGTTTTTTGGAGAA	CASRPGTGDTGELFF	11	CACACCCTGCAGCCAGAAGACTCGGCCCTGTATCTCTGTGCCAGCAGCCAAGAGCGGGGGGGCCAAGAGACCCAGTACTTCGGGCCA	CASSQERGGQETQYF	17	CTGCAGCCAGAAGACTCGGCCCTGTATCTCTGTGCCAGCAGCCCCGTGGGTTTGGGACAGGGATCCTACGAGCAGTACTTCGGGCCG	CASSPVGLGQGSYEQYF	27	AACGCCTTGTTGCTGGGGGACTCGGCCCTGTATCTCTGTGCCAGCAGCCAAAGAGGTGGAATTAACGCTGAAGCTTTCTTTGGACAA	CASSQRGGINAEAFF	35	ATCCGCTCACCAGGCCTGGGGGACGCAGCCATGTACCTGTGTGCCACCAGCACCCAGGGACAGAACACTGAAGCTTTCTTTGGACAA	CATSTQGQNTEAFF	31
	ATCCAGCGCACAGAGCGGGGGGACTCAGCCGTGTATCTCTGTGCCAGCAGCCTGGGACTAGCTACAGATACGCAGTATTTTGGCCCA	CASSLGLATDTQYF	197	ACTCTGGAGTCTGCTGCCTCCTCCCAGACATCTGTATATTTCTGCGCCTCCCGGGGTGGGGAACACAATGAGCAGTTCTTCGGGCCA	CASRGGEHNEQFF	660	CAGCGCACAGAGCAGGAGGACTCGGCCGTGTATCTCTGTGCCAGCAGCTTAGCCTCGGGGGATTACTATGGCTACACCTTCGGTTCG	CASSLASGDYYGYTF	12	NTGAAGATCCAGCCCTCAGAACCCAGGGACTCAGCTGTGTACTTCTGTGCCAGCACCCTGGATAGACCTGAAGCTTTCTTTGGACAA	CASTLDRPEAFF	22	GTGAACGCCTTGTTGCTGGGGGACTCGGCCCTCTATCTCTGTGCCAGCAGCTTGAGGGCCGGGGATGAAAAACTGTTTTTTGGCAGT	CASSLRAGDEKLFF	16	CAGCGCACAGAGCAGCGGGACTCGGCCATGTATCGCTGTGCCAGCAGCTTAGACGGGAGCTCCTACAATGAGCAGTTCTTCGGGCCA	CASSLDGSSYNEQFF	14	NNNNNNNNNNTGTCGGCTGCTCCCTCCCAAACATCTGTGTACTTCTGTGCCAGCAGTTACGTCGGAAACACCATATATTTTGGAGAG	CASSYVGNTIYF	63	NNNNCTCTGAAGATCCGGTCCACAAAGCTGGAGGACTCAGCCATGTACTTCTGTGCCAGCGGACCTTATGGCTACACCTTCGGTTCG	CASGPYGYTF	11	CACACCCTGCAGCCAGAAGACTCGGCCCTGTATCTCTGTGCCAGCAGCCCTCTGGGGAGCTCTGGAAACACCATATATTTTGGAGAG	CASSPLGSSGNTIYF	14	AATGTGAGTGCCTTGGAGCTGGGGGACTCGGCCCTGTATCTCTGTGCCAGAAGCTTGGCCGACACCGGGGAGCTGTTTTTTGGAGAA	CARSLADTGELFF	9	GCCTTGGAGCTGGAGGACTCGGCCCTGTATCTCTGTGCCAGCAGCCCGGGTGGGTCAGGGGCGTACAATGAGCAGTTCTTCGGGCCA	CASSPGGSGAYNEQFF	14	GACATCCGCTCACCAGGCCTGGGGGACGCAGCCATGTACCTGTGTGCCACCAGCAGAGCCTACACAGATACGCAGTATTTTGGCCCA	CATSRAYTDTQYF	53
	TTGCTGGGGGACTCGGCCCTGTATCTCTGTGCCAGCAGCTTGGCCCCGACTAGCGGGGGGGTCAGGGATACGCAGTATTTTGGCCCA	CASSLAPTSGGVRDTQYF	18	CTGGAGTCTGCCAGGCCCTCACATACCTCTCAGTACCTCTGTGCCAGCAGTGGCGGACAGATTAACTATGGCTACACCTTCGGTTCG	CASSGGQINYGYTF	17	CTGAAGGTGCAGCCTGCAGAACTGGAGGATTCTGGAGTTTATTTCTGTGCCAGCAGCAACAGCCACAATGAGCAGTTCTTCGGGCCA	CASSNSHNEQFF	10	ATCCAGCCCTCAGAACCCAGGGACTCAGCTGTGTACTTCTGTGCCAGCAGATCGACAGGGGGTGGTGCTGAAGCTTTCTTTGGACAA	CASRSTGGGAEAFF	7	CGCACAGAGCAGGAGGACTCGGCCGTGTATCTCTGTGCCAGCAGCTTAGATAGAAGGGGCTCTGGAAACACCATATATTTTGGAGAG	CASSLDRRGSGNTIYF	43	CAGCGCACAGAGCAGCGGGACTCGGCCATGTATCGCTGTGCCAGCAGCTTAGAGGCTCTAAGCTACAATGAGCAGTTCTTCGGGCCA	CASSLEALSYNEQFF	11	NNNNTGTCGGCTGCTCCCTCCCAAACATCTGTGTACTTCTGTGCCAGCAGTTACGCGGGACCGACTTACGAGCAGTACTTCGGGCCG	CASSYAGPTYEQYF	196	CTGAAGATCCGGTCCACAAAGCTGGAGGACTCAGCCATGTACTTCTGTGCCAGCAGGACGAGATCCTACGAGCAGTACTTCGGGCCG	CASRTRSYEQYF	16	ACCCTGCAGCCAGAAGACTCGGCCCTGTATCTCTGTGCCAGCAGCCAAGGCTTGGGGAGGGAAAACTATGGCTACACCTTCGGTTCG	CASSQGLGRENYGYTF	30	CGCACAGAGCAGCGGGACTCGGCCATGTATCGCTGTGCCAGCAGCTTAGACGGGGGGCAGGGCACCGGGGAGCTGTTTTTTGGAGAA	CASSLDGGQGTGELFF	18	ATCCAGCGCACAGAGCAGGAGGACTCCGCCGTGTATCTCTGTGCCAGCAGCCCGACTAGCCGGTTGGATGAGCAGTTCTTCGGGCCA	CASSPTSRLDEQFF	15	CTGAATGTGAACGCCTTGTTGCTGGGGGACTCGGCCCTGTATCTCTGTGCCAGCAGCCCGGAGTGGAGTGGCTACACCTTCGGTTCG	CASSPEWSGYTF	16
	TTGTTGCTGGGGGACTCGGCCCTGTATCTCTGTGCCAGCAGCACTCTGGGGGCCGTTGGGGGCCAAGAGACCCAGTACTTCGGGCCA	CASSTLGAVGGQETQYF	8	CTGACCCTGGAGTCTGCCAGGCCCTCACATACCTCTCAGTACCTCTGTGCCAGCAGTGAACTTGGTCAGCCCCAGCATTTTGGTGAT	CASSELGQPQHF	16	CACACCCTGCAGCCAGAAGACTCGGCCCTGTATCTCTGTGCCAGCAGCCAAGATCGGGACAGGCGGTCTTTCTACACCTTCGGTTCG	CASSQDRDRRSFYTF	14	CTGACAGTGACCAGTGCCCATCCTGAAGACAGCAGCTTCTACATCTGCAGTGCCTACCAGGGGGCGCGGGAAGCTTTCTTTGGACAA	CSAYQGAREAFF	9	ATCCAGCGCACAGAGCAGGAGGACTCGGCCGTGTATCTCTGTGCCAGCAGCGTATCTAGCGGGAGGGATGAGCAGTACTTCGGGCCG	CASSVSSGRDEQYF	30	CACACCCTGCAGCCAGAAGACTCGGCCCTGTATCTCTGCGCCAGCAGCTCCGGGACAGGGGATCACTACGAGCAGTACTTCGGGCCG	CASSSGTGDHYEQYF	9	TCGGCTGCTCCCTCCCAGACATCTGTGTACTTCTGTGCCAGCAGGGGAGCCGGGACGGGAGTCTACAATGAGCAGTTCTTCGGGCCA	CASRGAGTGVYNEQFF	16	CTGAAGATCCGGTCCACAAAGCTGGAGGACTCAGCCATGTACTTCTGTGCCAGCAGTGGACTGAACACTGAAGCTTTCTTTGGACAA	CASSGLNTEAFF	174	CCCCTCACTCTGGAGTCAGCTACCCGCTCCCAGACATCTGTGTATTTCTGCGCCAGCAGCGACGCTGGGGAGCAGTACTTCGGGCCG	CASSDAGEQYF	9	AAGATCCAGCGCACAGAGCAGCGGGACTCGGCCATGTATCGCTGTGCCAGCAGCCTGGAGGGGGCGGGCGAGCAGTACTTCGGGCCG	CASSLEGAGEQYF	29	AAGATCCAGCGCACAGAGCAGGAGGACTCCGCCGTGTATCTCTGTGCCAGCAGCAGAAGGGAGTTGGACGAGCAGTTCTTCGGGCCA	CASSRRELDEQFF	56	AACGCCTTGTTGCTGGGGGACTCGGCCCTGTATCTCTGTGCCAGCAGCCAAAGAGGTGGAATTAACGCTGAAGCTTTCTTTGGACAA	CASSQRGGINAEAFF	28
	GCCTTGTTGCTGGGGGACTCGGCCCTGTATCTCTGTGCCAGCAGCCTCCGCGGACTAGCGGAGATCTACGAGCAGTACTTCGGGCCG	CASSLRGLAEIYEQYF	12	TCTGCCAGGCCCTCACATACCTCTCAGTACCTCTGTGCCAGCACCCCTCACAGGACCCTTGTGGGCAATGAGCAGTTCTTCGGGCCA	CASTPHRTLVGNEQFF	15	CCCCTCACTCTGGAGTCAGCTACCCGCTCCCAGACATCTGTGTATTTCTGCGCCAGCAGGAAGAGGGCAGAGCAGTTCTTCGGGCCA	CASRKRAEQFF	22	AAGATCCAGCCTGCAGAGCTTGAGGACTCGGCCGTGTATCTCTGTGCCAGCACGCGCGGATTGAACACTGAAGCTTTCTTTGGACAA	CASTRGLNTEAFF	9	CGCACAGAGCAGGAGGACTCGGCCGTGTATCTCTGTGCCAGCAGCCTTAGCGGGAGGGCCACGGGGAATGAGCAGTTCTTCGGGCCA	CASSLSGRATGNEQFF	44	CAGCCAGAAGACTCGGCCCTGTATCTCTGCGCCAGCAGCCACTCCGCGGGCGGGTCCTCTGGGGCCAACGTCCTGACTTTCGGGGCC	CASSHSAGGSSGANVLTF	26	ATCCAGCGCACAGAGCAGGAGGACTCCGCCGTGTATCTCTGTGCCAGCAGCTTAGGCCAGGGGGGTTCCATTCAGTACTTCGGCGCC	CASSLGQGGSIQYF	8	TCCACAAAGCTGGAGGACTCAGCCATGTACTTCTGTGCCAGCAGCGGGGGACTAGCGGGGGGCACAGATACGCAGTATTTTGGCCCA	CASSGGLAGGTDTQYF	256	ATCCAGCGCACAGAGCGGGGGGACTCAGCCGTGTATCTCTGTGCCAGCAGCATCCAGCCCGGGGTCACTGAAGCTTTCTTTGGACAA	CASSIQPGVTEAFF	11	CCCCTCACTCTGGAGTCAGCTACCCGCTCCCAGACATCTGTGTATTTCTGCGCCAGCAGCGACGCTGGGGAGCAGTACTTCGGGCCG	CASSDAGEQYF	23	NNCACTCTCAAGATCCAGCCTGCAGAGCTTGGGGACTCGGCCGTGTATCCTCCCAGGGGCCTCAACTATGGCTACACCTTCGGTTCG	PRGLNYGYTF	7	CTGGAGGACTCGGCCCTGTATCTCTGTGCCAGCAGCTCACTACAGGGGGATATCTGGGTATTGGGAAACACCATATATTTTGGAGAG	CASSSLQGDIWVLGNTIYF	12
	AATGTGAACGCCTTGTTGCTGGGGGACTCGGCCCTGTATCTCTGTGCCAGCAGCTTAGACGGAACTGCGGGCTACACCTTCGGTTCG	CASSLDGTAGYTF	206	AATGTGAACGCCTTGTTGCTGGGGGACTCGGCCCTGTATCTCTGTGCCAGCAGCCAAGGGACGCCAGAGACCCAGTACTTCGGGCCA	CASSQGTPETQYF	6	GTGAACGCCTTGTTGCTGGGGGACTCGGCCCTGTATCTCTGTGCCACCACCGGGACAGGGACTAGCTATGGCTACACCTTCGGTTCG	CATTGTGTSYGYTF	23	ACAGTGACCAGTGCCCATCCTGAAGACAGCAGCTTCTACATCTGCAGTGCTAAAAACAGGGGGCCCTACGAGCAGTACTTCGGGCCG	CSAKNRGPYEQYF	15	AAGATCCAGCGCACAGAGCAGGAGGACTCGGCCGTGTATCTCTGTGCCAGCAGTCCAGGACAGGGATACGAACAGTACTTCGGGCCG	CASSPGQGYEQYF	31	CTGCAGCCAGAAGACTCGGCCCTGTATCTCTGCGCCAGCAGCCACATTTCTAGCGGGTCGATTACCTACGAGCAGTACTTCGGGCCG	CASSHISSGSITYEQYF	20	CAGCGCACAGAGCAGGAGGACTCCGCCGTGTATCTCTGTGCCAGCAGCTTAGGCAGCCCAGGAGGTCAGCCCCAGCATTTTGGTGAT	CASSLGSPGGQPQHF	7	GCTGCTCCCTCCCAAACATCTGTGTACTTCTGTGCCAGCAGTCCACGGATGCCAGGGTCGGTGGACACTGAAGCTTTCTTTGGACAA	CASSPRMPGSVDTEAFF	8	CAGCGCACAGAGCGGGGGGACTCAGCCGTGTATCTCTGTGCCAGCAGCTTAACGGCAGGCAGGGACAATGAGCAGTTCTTCGGGCCA	CASSLTAGRDNEQFF	21	CCCCTCACTCTGGAGTCAGCTACCCGCTCCCAGACATCTGTGTATTTCTGCGCCAGCAGTGATCTGAGTGGCTACACCTTCGGTTCG	CASSDLSGYTF	19	CGCTCACCAGGCCTGGGGGACGCAGCCATGTACCTGTGTGCCACCAGCTTTTGGACTAGCGAGAACTACGAGCAGTACTTCGGGCCG	CATSFWTSENYEQYF	8	AATGTGAACGCCTTGGAGCTGGAGGACTCGGCCCTGTATCTCTGTGCCAGCAGCTTGCGTCAGTTCTATGGCTACACCTTCGGTTCG	CASSLRQFYGYTF	50
	GTGAACGCCTTGGAGCTGGAGGACTCGGCCCTGTATCTCTGTGCCAGCAGCTGGGGCCGGGGTGACTACGAGCAGTACTTCGGGCCG	CASSWGRGDYEQYF	39	GAGCTGAATGTGAACGCCTTGTTGCTGGGGGACTCGGCCCTGTATCTCTGTGCCAGCAGCTTAGTCAGGGAGCAGTACTTCGGGCCG	CASSLVREQYF	13	TTGCTGGGGGACTCGGCCCTGTATCTCTGTGCCAGCAGCTTGACCAAGCGTCGGGCCTTAGGGGGCACTGAAGCTTTCTTTGGACAA	CASSLTKRRALGGTEAFF	43	ACAGTGACCAGTGCCCATCCTGAAGACAGCAGCTTCTACATCTGCAGTGCTAGAGGGCCGGGGGGGAATGAGCAGTTCTTCGGGCCA	CSARGPGGNEQFF	15	CAGCGCACAGAGCAGGAGGACTCGGCCGTGTATCTCTGTGCCAGCAGCTTAGGGGGGACAGCTTCCTACGAGCAGTACTTCGGGCCG	CASSLGGTASYEQYF	35	CACACCCTGCAGCCAGAAGACTCGGCCCTGTATCTCTGCGCCAGCAGCCAAGATTTGGGGGAGTGGGGAGAGCAGTTCTTCGGGCCA	CASSQDLGEWGEQFF	35	AAGATCCAGCGCACAGAGCAGGAGGACTCCGCCGTGTATCTCTGTGCCAGCAGCTTAAAGGAGGGGCTGGCCGCTTTCTTTGGACAA	CASSLKEGLAAFF	20	GCTCCCTCCCAAACATCTGTGTACTTCTGTGCCAGCAGTTACCCGAGGGTTACTAGCGGAGACTACAATGAGCAGTTCTTCGGGCCA	CASSYPRVTSGDYNEQFF	8	CTGGGGGACGCAGCCATGTACCTGTGTGCCACCAGCAGAGGTTTCGGACAGGGGATTTTTGGGGCCAACGTCCTGACTTTCGGGGCC	CATSRGFGQGIFGANVLTF	13	CAGCGCACAGAGCGGGGGGACTCAGCCGTGTATCTCTGTGCCAGCAGCACCAGCGGGGGATTGACAGATACGCAGTATTTTGGCCCA	CASSTSGGLTDTQYF	18	ATCCGCTCACCAGGCCTGGGGGACGCAGCCATGTACCTGTGTGCCACCAGCTCCGGATCGGCTTACAATGAGCAGTTCTTCGGGCCA	CATSSGSAYNEQFF	33	ATCCAGCGCACAGAGCAGGAGGACTCCGCCGTGTATCTCTGTGCCAGCAGCCCGACTAGCCGGTTGGATGAGCAGTTCTTCGGGCCA	CASSPTSRLDEQFF	16
	ATCCAGCGCACAGAGCAGGAGGACTCCGCCGTGTATCTCTGTGCCAGCAGCCAACAACGACAGGGGCAGCCCCAGCATTTTGGTGAT	CASSQQRQGQPQHF	7	GTGAACGCCTTGTTGCTGGGGGACTCGGCCCTGTATCTCTGTGCCAGCAGCCGGACAGGGACTGGAAACACCATATATTTTGGAGAG	CASSRTGTGNTIYF	9	AACGCCTTGGAGCTGGAGGACTCGGCCCTGTATCTCTGTGCCAGCAGCTTGCGCCGGAGTAGAAGCAATGAGCAGTTCTTCGGGCCA	CASSLRRSRSNEQFF	7	ATCCAGCCCTCAGAACCCAGGGACTCAGCTGTGTACTTCTGTGCCAGCAGTCCGGGACAGGTTAACTATGGCTACACCTTCGGTTCG	CASSPGQVNYGYTF	19	CAGCGCACAGAGCAGGAGGACTCGGCCGTGTATCTCTGTGCCAGCAGCTTATTTGGGACGGCCAATTCACCCCTCCACTTTGGGAAT	CASSLFGTANSPLHF	27	CTGCAGCCAGAAGACTCGGCCCTGTATCTCTGCGCCAGCAGCCAACTCAGACAGGGAATTTACACAGATACGCAGTATTTTGGCCCA	CASSQLRQGIYTDTQYF	53	CGCACAGAGCAGGAGGACTCCGCCGTGTATCTCTGTGCCAGCAGCTTGGCCCCGACAGGGACAAACACTGAAGCTTTCTTTGGACAA	CASSLAPTGTNTEAFF	59	NNNNNNNNNNTGTCGGCTGCTCCCTCCCAAACATCTGTGTACTTCTGTGCCAGCAGTTACCCGGGAAATGAGCAGTTCTTCGGGCCA	CASSYPGNEQFF	15	TCACCAGGCCTGGGGGACGCAGCCATGTACCTGTGTGCCACCAGCAGAGGGATCACAGGGGCGGGGGAGACCCAGTACTTCGGGCCA	CATSRGITGAGETQYF	19	ATCCAGCGCACAGAGCGGGGGGACTCAGCCGTGTATCTCTGTGCCAGCAGCTTGGAGGGGGGCACCGGGGAGCTGTTTTTTGGAGAA	CASSLEGGTGELFF	14	ATCCGCTCACCAGGCCTGGGGGACGCAGCCATGTACCTGTGTGCCACCAGCAGAGATCCGCAGTACAATGAGCAGTTCTTCGGGCCA	CATSRDPQYNEQFF	18	AAGATCCAGCGCACAGAGCAGGAGGACTCCGCCGTGTATCTCTGTGCCAGCAGCAAAAGGGGGGTTACTGAAGCTTTCTTTGGACAA	CASSKRGVTEAFF	72
	AAGATCCAGCGCACAGAGCAGGAGGACTCCGCCGTGTATCTCTGTGCCAGCAGCTGGCGGACGAACACTGAAGCTTTCTTTGGACAA	CASSWRTNTEAFF	16	GTGAACGCCTTGGAGCTGGAGGACTCGGCCCTGTATCTCTGTGCCAGCAGCTTGGCGCAGCTAACCGGGGAGCTGTTTTTTGGAGAA	CASSLAQLTGELFF	43	ATCCAGCGCACAGAGCAGGAGGACTCCGCCGTGTATCTCTGTGCCAGCAGCTTAGATGGACAGGGGTTTGGCTACACCTTCGGTTCG	CASSLDGQGFGYTF	8	ATCCAGCCCTCAGAACCCAGGGACTCAGCTGTGTACTTCTGTGCCAGCAGCCGGTCCTACCGGAATCAGCCCCAGCATTTTGGTGAT	CASSRSYRNQPQHF	61	AAGATCCAGCGCACAGAGCAGGAGGACTCGGCCGTGTATCTCTGTGCCAGCAGCTGGGTGACGACCTACGAGCAGTACTTCGGGCCG	CASSWVTTYEQYF	17	CACACCCTGCAGCCAGAAGACTCGGCCCTGTATCTCTGCGCCAGCAGCCAAGAAAGCTCGGACAGGACTGAAGCTTTCTTTGGACAA	CASSQESSDRTEAFF	187	CGCACAGAGCAGCGGGACTCGGCCATGTATCGCTGTGCCAGCAGCTTGCCAGCGGCAAACTCCTACAATGAGCAGTTCTTCGGGCCA	CASSLPAANSYNEQFF	7	TCGGCTGCTCCCTCCCAAACATCTGTGTACTTCTGTGCCAGCAGTTACTCGAGATACTTGCCTTACTACGAGCAGTACTTCGGGCCG	CASSYSRYLPYYEQYF	17	ATCCGCTCACCAGGCCTGGGGGACGCAGCCATGTACCTGTGTGCCACCAGCAGGATGGGGGGAATCGGGGAGCTGTTTTTTGGAGAA	CATSRMGGIGELFF	26	GAGCGGGGGGACTCAGCCGTGTATCTCTGTGCCAGCAGCTTAACCTCTTTACGGGGGACTAGCACAGATACGCAGTATTTTGGCCCA	CASSLTSLRGTSTDTQYF	37	CTGCAGCCAGAAGACTCGGCCCTGTATCTCTGTGCCAGCAGCCTGGGGGGACAGGGACCTATTAACTATGGCTACACCTTCGGTTCG	CASSLGGQGPINYGYTF	15	CTGAAGATCCGGTCCACAAAGCTGGAGGACTCAGCCATGTACTTCTGTGCCAGCAAGGGAACAGCCTATGGCTACACCTTCGGTTCG	CASKGTAYGYTF	7
	CTGAAGATCCAGCGCACACAGAAGGAGGACTCCGCCGTGTATCTCTGTGCCAGCAGCCACCCCCAAGAGACCCAGTACTTCGGGCCA	CASSHPQETQYF	14	AACGCCTTGGAGCTGGAGGACTCGGCCCTGTATCTCTGTGCCAGCAAGGTAGCACAGGGGTTGCCCGGGGAGCTGTTTTTTGGAGAA	CASKVAQGLPGELFF	97	AAGATCCAGCGCACAGAGCAGGAGGACTCCGCCGTGTATCTCTGTGCCAGCAGCTTAGGACAGGCCTACGAGCAGTACTTCGGGCCG	CASSLGQAYEQYF	15	GTGACCAGTGCCCATCCTGAAGACAGCAGCTTCTACATCTGCAGTGCTTCCCTTAGCGGTCCCTACAATGAGCAGTTCTTCGGGCCA	CSASLSGPYNEQFF	48	CAGCGCACAGAGCAGGAGGACTCGGCCGTGTATCTCTGTGCCAGCAGCTTAGCGCTTTCAGGGAGCTATGGCTACACCTTCGGTTCG	CASSLALSGSYGYTF	18	AAGATCCAGCGCACAGAGCGGGGGGACTCAGCCGTGTATCTCTGTGCCAGCAGAGCGGGAGGTTACAATGAGCAGTTCTTCGGGCCA	CASRAGGYNEQFF	19	AAGATCCAGCGCACAGAGCAGCGGGACTCGGCCATGTATCGCTGTGCCAGCAGCTTAAGCAGGAACACTGAAGCTTTCTTTGGACAA	CASSLSRNTEAFF	7	NNNNTGTCGGCTGCTCCCTCCCAAACATCTGTGTACTTCTGTGCCAGCAGTTACGCGGGACCGACTTACGAGCAGTACTTCGGGCCG	CASSYAGPTYEQYF	442	CTGTCCTCAGAACCGGGAGACACGGCACTGTATCTCTGCGCCAGCAGTCCCCCCAGGACGGATGAAGAGACCCAGTACTTCGGGCCA	CASSPPRTDEETQYF	9	AAGATCCAGCCTGCAGAGCTTGGGGACTCGGCCGTGTATCTCTGTGCCAGCAGCCTACGCCCTGGGGAGACCCAGTACTTCGGGCCA	CASSLRPGETQYF	14	CTGCAGCCAGAAGACTCGGCCCTGTATCTCTGTGCCAGCAGCGACCGCGGTGGGGGGGAGAAGAGCTATGGCTACACCTTCGGTTCG	CASSDRGGGEKSYGYTF	9	ATCCGGTCCACAAAGCTGGAGGACTCAGCCATGTACTTCTGTGCCAGCAGTGAAGCGCTTCAAATGGCTGAGCAGTTCTTCGGGCCA	CASSEALQMAEQFF	9
	CAGAAGGAGGACTCCGCCGTGTATCTCTGTGCCAGCAGCTTAGCGACCGTGACAGTACTCTCCACAGATACGCAGTATTTTGGCCCA	CASSLATVTVLSTDTQYF	26	AAGATCCAGCGCACAGAGCAGGAGGACTCCGCCGTGTATCTCTGTGCCAGCAGCTTAGCCCGTTACTATGGCTACACCTTCGGTTCG	CASSLARYYGYTF	19	CAGCGCACAGAGCAGGAGGACTCCGCCGTGTATCTCTGTGCCAGCAGCTTAGCTGGGACTAGCTCCTACGAGCAGTACTTCGGGCCG	CASSLAGTSSYEQYF	8	CAGCCCTCAGAACCCAGGGACTCAGCTGTGTACTTCTGTGCCAGCAGTCTGGGACCGATAGGAACCGGGGAGCTGTTTTTTGGAGAA	CASSLGPIGTGELFF	144	CGCACAGAGCAGGAGGACTCGGCCGTGTATCTCTGTGCCAGCAGCCCGTACGGGACAGGGAGTAGTCAGCCCCAGCATTTTGGTGAT	CASSPYGTGSSQPQHF	17	GTGAACGCCTTGTTGCTGGGGGACTCGGCCCTGTATCTCTGTGCCAGCAGCTTTATCGGAGGGGACTATGGCTACACCTTCGGTTCG	CASSFIGGDYGYTF	29	ACAGAGCAGCGGGACTCGGCCATGTATCGCTGTGCCAGCAGCTTAGAGGCGGGACCATCGGGTAATTCACCCCTCCACTTTGGGAAT	CASSLEAGPSGNSPLHF	101	ACCCTGCAGCCAGAAGACTCGGCCCTGTATCTCTGTGCCAGCAGCCAAGATGGGACAGGGGGCGCAGATACGCAGTATTTTGGCCCA	CASSQDGTGGADTQYF	7	TCAGAACCGGGAGACACGGCACTGTATCTCTGCGCCAGCAGTCTAGGGACAGGGGCGAGAGGCACAGATACGCAGTATTTTGGCCCA	CASSLGTGARGTDTQYF	59	AACGCCTTGTTGCTGGGGGACTCGGCCCTGTATCTCTGTGCCAGCAGCTTGGAGGGCTCTCTTTCGTCACCCCTCCACTTTGGGAAC	CASSLEGSLSSPLHF	13	CTACACACCCTGCAGCCAGAAGACTCGGCCCTGTATCTCTGTGCCAGCAGCCAAGAAGGGCACGACTATGGCTACACCTTCGGTTCG	CASSQEGHDYGYTF	23	AAGATCCGGTCCACAAAGCTGGAGGACTCAGCCATGTACTTCTGTGCCAGCAGCGCCCGTCGGGGTCGGGGCTACACCTTCGGTTCG	CASSARRGRGYTF	32
	CAGCGCACAGAGCAGGAGGACTCCGCCGTGTATCTCTGTGCCAGCAGCCACGGAACGGTGGGGGGTGCCGAGCAGTACTTCGGGCCG	CASSHGTVGGAEQYF	21	CAGAAGGAGGACTCCGCCGTGTATCTCTGTGCCAGCAGCTTAGCGACCGTGACAGTACTCTCCACAGATACGCAGTATTTTGGCCCA	CASSLATVTVLSTDTQYF	29	ATCCAGCGCACAGAGCAGGAGGACTCCGCCGTGTATCTCTGTGCCAGCAGCTTAGGGAGCTACCAAGAGACCCAGTACTTCGGGCCA	CASSLGSYQETQYF	22	AATGTGAGCACCTTGGAGCTGGGGGACTCGGCCCTTTATCTTTGCGCCAGCAGCTTGCAGGAGCGGAATGAGCAGTTCTTCGGGCCA	CASSLQERNEQFF	4	CAGCCTGCAGAGCTTGAGGACTCGGCCGTGTATCTCTGTGCCAGCAGCCCCCGGGAGGCCGTCGGCTACGAGCAGTACTTCGGGCCG	CASSPREAVGYEQYF	564	ATCCAGCGCACAGAGCAGGAGGACTCCGCCGTGTATCTCTGTGCCAGCAGCTTAGTGGCAGGGGGCTATGGCTACACCTTCGGTTCG	CASSLVAGGYGYTF	70	ACTCTGGAGTCAGCTACCCGCTCCCAGACATCTGTGTATTTCTGCGCCAGCAGTGACGGTGACGGAAACACCATATATTTTGGAGAG	CASSDGDGNTIYF	7	CGCACAGAGCAGCGGGACTCGGCCATGTATCGCTGTGCCAGCAGCTTGCCAGCGGCAAACTCCTACAATGAGCAGTTCTTCGGGCCA	CASSLPAANSYNEQFF	7	CGGTCCACAAAGCTGGAGGACTCAGCCATGTACTTCTGTGCCAGCAGTGTTGGCGGGAAACGCACCGGGGAGCTGTTTTTTGGAGAA	CASSVGGKRTGELFF	9	AACGCCTTGTTGCTGGGGGACTCGGCCCTGTATCTCTGTGCCAGCAGCCGGACGGGACAGGGTGTTTTCGAGCAGTACTTCGGGCCG	CASSRTGQGVFEQYF	9	GCCTTGGAGCTGGGGGACTCGGCCCTGTATCTCTGTGCCAGAAGCCATAGGACAGCTAGAACTAATGAAAAACTGTTTTTTGGCAGT	CARSHRTARTNEKLFF	28	ATCCGGTCCACAAAGCTGGAGGACTCAGCCATGTACTTCTGTGCCAGCAGTGAAAGAGGGGTGAGCTACGAGCAGTACTTCGGGCCG	CASSERGVSYEQYF	18
	ATCCAGCGCACAGAGCAGGAGGACTCCGCCGTGTATCTCTGTGCCAGCGGTGACAGGGGGCCGGGGCAGCCCCAGCATTTTGGTGAT	CASGDRGPGQPQHF	65	CAGCGCACAGAGCAGGAGGACTCCGCCGTGTATCTCTGTGCCAGCAGCTTAGGACGGGGAGGCCACACTGAAGCTTTCTTTGGACAA	CASSLGRGGHTEAFF	23	ATCCAGCGCACAGAGCAGGAGGACTCCGCCGTGTATCTCTGTGCCAGCAGCTTAGTGAGTAGCCAAGAGACCCAGTACTTCGGGCCA	CASSLVSSQETQYF	128	ATGAATGTGAGCACCTTGGAGCTGGGGGACTCGGCCCTTTATCTTTGCGCCAGCAGCCTCACTGATTATGGCTACACCTTCGGTTCG	CASSLTDYGYTF	7	NNNNNNNTGTCGGCTGCTCCCTCCCAAACATCTGTGTACTTCTGTGCCAGCCTTACTAGCGGGAAATACGAGCAGTACTTCGGGCCG	CASLTSGKYEQYF	458	TCGGCTGCTCCCTCCCAAACATCTGTGTACTTCTGTGCCAGCAGTTACTCGAAATCTAGCTTAAGCAATGAGCAGTTCTTCGGGCCA	CASSYSKSSLSNEQFF	9	CTGGAGTCAGCTACCCGCTCCCAGACATCTGTGTATTTCTGCGCCAGCAGTGAGGACGGAATGAACACTGAAGCTTTCTTTGGACAA	CASSEDGMNTEAFF	8	CGCACAGAGCAGCGGGACTCGGCCATGTATCGCTGTGCCAGCAGCTGGCAGGGGGACTCTGGGGCCAACGTCCTGACTTTCGGGGCC	CASSWQGDSGANVLTF	12	ATCCGGTCCACAAAGCTGGAGGACTCAGCCATGTACTTCTGTGCCAGCAGCCCCCCTGGGACACAGCAGCCCCAGCATTTTGGTGAT	CASSPPGTQQPQHF	11	GTGAACGCCTTGGAGCTGGAGGACTCGGCCCTGTATCTCTGTGCCAGCAGCGGAAGGACAGGGGTCGCCGAGCAGTACTTCGGGCCG	CASSGRTGVAEQYF	60	ACGATCCAGCGCACAGAGCAGCGGGACTCGGCCATGTATCGCTGTGCCAGCAGCACCTCACAGGGGGGGACGCAGTATTTTGGCCCA	CASSTSQGGTQYF	7	AAGCTGGAGGACTCAGCCATGTACTTCTGTGCCAGCAGGGGGACAGGGGGATACCCCCTAGCCAAAAACATTCAGTACTTCGGCGCC	CASRGTGGYPLAKNIQYF	29
	GTGAACGCCTTGGAGCTGGACGACTCGGCCCTGTATCTCTGTGCCAGCAGCTTTGACGGGGAAAACTATGGCTACACCTTCGGTTCG	CASSFDGENYGYTF	8	CGCACAGAGCAGGAGGACTCCGCCGTGTATCTCTGTGCCAGCAGCTTAGCTTTGCGGGGGGGAGGGAATGAGCAGTTCTTCGGGCCA	CASSLALRGGGNEQFF	12	ACTCTGGAGTCCGCTACCAGCTCCCAGACATCTGTGTACTTCTGTGCCATCACCTCGGGCGCTAACTATGGCTACACCTTCGGTTCG	CAITSGANYGYTF	10	ACCTTGGAGCTGGGGGACTCGGCCCTTTATCTTTGCGCCAGCAGCTTGGGTCGGTGGACAGGGAACACTGAAGCTTTCTTTGGACAA	CASSLGRWTGNTEAFF	46	CAGCCCTCAGAACCCAGGGACTCAGCTGTGTACTTCTGTGCCAGCAGGGAATCCGGGACAGGGGGCTACGAGCAGTACTTCGGGCCG	CASRESGTGGYEQYF	167	NTGTCGGCTGCTCCCTCCCAAACATCTGTGTACTTCTGTGCCAGCAGTTTCTCCCCAGGGTTGTTAGATACGCAGTATTTTGGCCCA	CASSFSPGLLDTQYF	15	TCCACAAAGCTGGAGGACTCAGCCATGTACTTCTGTGCCAGCAGCCCCGGACCTCAAGCAGGCACAGATACGCAGTATTTTGGCCCA	CASSPGPQAGTDTQYF	8	AAGATCCAGCGCACAGAGCAGCGGGACTCGGCCATGTATCGCTGTGCCAGCAGCTTAAGCAGGAACACTGAAGCTTTCTTTGGACAA	CASSLSRNTEAFF	15	AACGCCTTGTTGCTGGGGGACTCGGCCCTGTATCTCTGTGCCAGCAGCTTGAACACAATGTCCTACAATGAGCAGTTCTTCGGGCCA	CASSLNTMSYNEQFF	21	ATCCAGCGCACAGAGCAGGAGGACTCCGCCGTGTATCTCTGTGCCAGCAGCTCCCTCAGGGTTGACTATGGCTACACCTTCGGTTCG	CASSSLRVDYGYTF	15	AAGATCCAGCGCACAGAGCAGCGGGACTCGGCCATGTATCGCTGTGCCAGCAGCCCTAAATGGGGCAATGAGCAGTTCTTCGGGCCA	CASSPKWGNEQFF	10	ATCCGGTCCACAAAGCTGGAGGACTCAGCCATGTACTTCTGTGCCAGCGATGAGAATGGCAGGGAGGGGAGCTACACCTTCGGTTCG	CASDENGREGSYTF	41
	AATGTGAACGCCTTGGAGCTGGACGACTCGGCCCTGTATCTCTGTGCCTTCCACCAGGCCCCTAACACTGAAGCTTTCTTTGGACAA	CAFHQAPNTEAFF	22	CAGCGCACACAGAAGGAGGACTCCGCCGTGTATCTCTGTGCCAGCAGCCCCACAGGGTCGGGGCACCAGCCCCAGCATTTTGGTGAT	CASSPTGSGHQPQHF	47	TCCGCTACCAGCTCCCAGACATCTGTGTACTTCTGTGCCATCAGTGTACTGGGTCAGGACCAAGGCGACGAGCAGTACTTCGGGCCG	CAISVLGQDQGDEQYF	35	GCGTCTGCTGTACCCTCTCAGACATCTGTGTACTTCTGTGCCAGCAGTGACGACCGGGGTTCCTACAATGAGCAGTTCTTCGGGCCA	CASSDDRGSYNEQFF	63	AGTGCCCATCCTGAAGACAGCAGCTTCTACATCTGCAGTGCTAGAGTTTTGGGTGACAGGTTCAATCAGCCCCAGCATTTTGGTGAT	CSARVLGDRFNQPQHF	127	GCTGCTCCCTCCCAAACATCTGTGTACTTCTGTGCCAGCAGTTACTTGTCTAGCGGGACGTACCAAGAGACCCAGTACTTCGGGCCA	CASSYLSSGTYQETQYF	42	TCCACAAAGCTGGAGGACTCAGCCATGTACTTCTGTGCCAGCAGGGACGAGACAGGGTATCGCTACTACGAGCAGTACTTCGGGCCG	CASRDETGYRYYEQYF	10	CTGGAGTCAGCTACCCGCTCCCAGACATCTGTGTATTTCTGCGCCAGCAGTGAGGACGGAATGAACACTGAAGCTTTCTTTGGACAA	CASSEDGMNTEAFF	9	GTGAACGCCTTGTTGCTGGGGGACTCGGCCCTGTATCTCTGTGCCAGCAGCCCACCGGGGCCCAAAAACATTCAGTACTTCGGCGCC	CASSPPGPKNIQYF	84	ACAGAGCAGGAGGACTCCGCCGTGTATCTCTGTGCCAGCAGCCAGAACGACAGGGGTCTAGCCAAAAACATTCAGTACTTCGGCGCC	CASSQNDRGLAKNIQYF	18	GAGCAGCGGGACTCGGCCATGTATCGCTGTGCCAGCAGCTTAGAGTTAGGACTCCTCGTCTCTGGAAACACCATATATTTTGGAGAG	CASSLELGLLVSGNTIYF	12	NCTCTGAAGATCCGGTCCACAAAGCTGGAGGACTCAGCCATGTACTTCTGTGCCAGTCGGCAACCCGGTGAAGCTTTCTTTGGACAA	CASRQPGEAFF	23
	GAGCTGAATGTGAACGCCTTGGAGCTGGACGACTCGGCCCTGTATCTCTGTGCCAGCAGCTTGGGACTTGAAGCTTTCTTTGGACAA	CASSLGLEAFF	19	CAGCGCACAGAGCGGGGGGACTCAGCCGTGTATCTCTGTGCCAGCAGCCCCTTCGGGACAGGGACTTATGGCTACACCTTCGGTTCG	CASSPFGTGTYGYTF	13	CAGGTAGTGCGAGGAGATTCGGCAGCTTATTTCTGTGCCAGCTCACCATACGCCACTAGCGGAGGCGGGGAGCTGTTTTTTGGAGAA	CASSPYATSGGGELFF	7	CAGTCCACGGAGTCAGGGGACACAGCACTGTATTTCTGTGCCAGCAGCTTTGTCGCGGGACTCTACAATGAGCAGTTCTTCGGGCCA	CASSFVAGLYNEQFF	9	ATCCAGCCCTCAGAACCCAGGGACTCAGCTGTGTACTTCTGTGCCAGCAGTCAGCCGGGGACGTCCTACGAGCAGTACTTCGGGCCG	CASSQPGTSYEQYF	36	NTGTCGGCTGCTCCCTCCCAAACATCTGTGTACTTCTGTGCCAGCAGTTACCCGACAGGGGGGAATTCACCCCTCCACTTTGGGAAT	CASSYPTGGNSPLHF	70	CTGAAGATCCGGTCCACAAAGCTGGAGGACTCAGCCATGTACTTCTGTGCCAGCAGTGAAGGATACACTGAAGCTTTCTTTGGACAA	CASSEGYTEAFF	63	CAGCGCACAGAGCGGGGGGACTCAGCCGTGTATCTCTGTGCCAGCAGCCCTAGCGGGGGAGCGCAAGAGACCCAGTACTTCGGGCCA	CASSPSGGAQETQYF	10	GTGAACGCCTTGTTGCTGGGGGACTCGGCCCTGTATCTCTGTGCCAGCACCTTCCGGGACTATGGAGATACGCAGTATTTTGGCCCA	CASTFRDYGDTQYF	132	AAGATCCGGTCCACAAAGCTGGAGGACTCAGCCATGTACTTCTGTGCCAGCAGTGAGAACCCTTACAATGAGCAGTTCTTCGGGCCA	CASSENPYNEQFF	10	ATCCAGCGCACAGAGCAGCGGGACTCGGCCATGTATCGCTGTGCCAGCAGCCCCCTGACCGGACAGGAGCAACCCTACTTCGGTTCG	CASSPLTGQEQPYF	26	AAGATCCGGTCCACAAAGCTGGAGGACTCAGCCATGTACTTCTGTGCCAGCACTGTGGAGGCCGGGGGGACCCAGTACTTCGGGCCA	CASTVEAGGTQYF	22
	AACGCCTTGGAGCTGGACGACTCGGCCCTGTATCTCTGTGCCAGCAGCTCCCCCGGGACAGGGTACAATGAGCAGTTCTTCGGGCCA	CASSSPGTGYNEQFF	38	ATCCAGCCTGCAGAGCTTGGGGACTCGGCCGTGTATCTCTGTGCCAGCAGCTGGGGGGGTGTGGCAGATACGCAGTATTTTGGCCCA	CASSWGGVADTQYF	7	ATCCGGTCCACAAAGCTGGAGGACTCAGCCATGTACTTCTGTGCCACCGGCGGACCAATCAGGGACTATGGCTACACCTTCGGTTCG	CATGGPIRDYGYTF	6	TCAGGGGACACAGCACTGTATTTCTGTGCCAGCAGCAAAGAAGGCACGAGATCCACAGGGCTCACAGATACGCAGTATTTTGGCCCA	CASSKEGTRSTGLTDTQYF	8	ATCCAGCCCTCAGAACCCAGGGACTCAGCTGTGTACTTCTGTGCCAGCCGTGGGGCAGGGAGGTCCTACGAGCAGTACTTCGGGCCG	CASRGAGRSYEQYF	32	CACCTACACGCCCTGCAGCCAGAAGACTCAGCCCTGTATCTCTGCGCCAGCAGCTACCAGGGGGCCCCTGGCTACACCTTCGGTTCG	CASSYQGAPGYTF	11	TCCACAAAGCTGGAGGACTCAGCCATGTACTTCTGTGCCAGCAGCGGGGGACTAGCGGGGGGCACAGATACGCAGTATTTTGGCCCA	CASSGGLAGGTDTQYF	843	CTGAAGATCCAGCGCACAGAGCGGGGGGACTCAGCCGTGTATCTCTGTGCCAGCAGCAGCCGACAGGGTGAAGCTTTCTTTGGACAA	CASSSRQGEAFF	15	GAGCTGAATGTGAACGCCTTGGAGCTGGAGGACTCGGCCCTGTATCTCTGTGCCAGCAGCTTGGTGCACGAGCAGTACTTCGGGCCG	CASSLVHEQYF	11	CTGAAGATCCGGTCCACAAAGCTGGAGGACTCAGCCATGTACTTCTGTGCCAGCAGTGAAGGGCCTCAGCCCCAGCATTTTGGTGAT	CASSEGPQPQHF	10	AAGATCCAGCGCACAGAGCAGCGGGACTCGGCCATGTATCGCTGTGCCAGCAGCACCTCACAGGGGGGGACGCAGTATTTTGGCCCA	CASSTSQGGTQYF	24	ATCCGGTCCACAAAGCTGGAGGACTCAGCCATGTACTTCTGTGCCAGCAGTCGACAGGGTGTTTGGACTGAAGCTTTCTTTGGACAA	CASSRQGVWTEAFF	52
	GTGAACGCCTTGGAGCTGGACGACTCGGCCCTGTATCTCTGTGCCAGCAGCCCGAGGCTGGGTAACTATGGCTACACCTTCGGTTCG	CASSPRLGNYGYTF	16	CTCAAGATCCAGCCTGCAGAGCTTGGGGACTCGGCCGTGTATCTCTGTGCCAGCAGCTTTCCGGGTAGGGAGCTGTTTTTTGGAGAA	CASSFPGRELFF	19	ATCCGGTCCACAAAGCTGGAGGACTCAGCCATGTACTTCTGTGCCGGTGGCACAGGGGGCGCAAACTATGGCTACACCTTCGGTTCG	CAGGTGGANYGYTF	6	CTGAAGATCCGGTCCACAAAGCTGGAGGACTCAGCCATGTACTTCTGTGCCAGCACCAGGGAGCTGGCTGGCTACACCTTCGGTTCG	CASTRELAGYTF	4	CCCTCAGAACCCAGGGACTCAGCTGTGTACTTCTGTGCCAGCACTTACCATTCCGGGACAGGGCCTCAGCCCCAGCATTTTGGTGAT	CASTYHSGTGPQPQHF	43	ATCCAGTCCACGGAGTCAGGGGACACAGCACTGTATTTCTGTGCCAGCCACCGGGGCCGGGGGTATGAAAAACTGTTTTTTGGCAGT	CASHRGRGYEKLFF	22	CAGCCTGCAGAGCTTGGGGACTCGGCCGTGTATCTCTGTGCCAGCAGCTTAGACAGGGGCCGTGGCGGGGAGCTGTTTTTTGGAGAA	CASSLDRGRGGELFF	26	AAGATCCAGCGCACAGAGCGGGGGGACTCAGCCGTGTATCTCTGTGCCAGCAGCTTAGCTGGAAACACTGAAGCTTTCTTTGGACAA	CASSLAGNTEAFF	19	AACGCCTTGGAGCTGGAGGACTCGGCCCTGTATCTCTGTGCCAGCAGTCGCGGACAGAACGAGGGAACTGAAGCTTTCTTTGGACAA	CASSRGQNEGTEAFF	52	CGGTCCACAAAGCTGGAGGACTCAGCCATGTACTTCTGTGCCAGCAGACCCGGGACAGGGGGCAATTCACCCCTCCACTTTGGGAAC	CASRPGTGGNSPLHF	16	CAGCGCACAGAGCAGCGGGACTCGGCCATGTATCGCTGTGCCAGCAGCTTTTTTCGAAGCTCCTACAATGAGCAGTTCTTCGGGCCA	CASSFFRSSYNEQFF	30	TCCACAAAGCTGGAGGACTCAGCCATGTACTTCTGTGCCAGCAGTGTCGGAGGGGCTCTCATCACCGGGGAGCTGTTTTTTGGAGAA	CASSVGGALITGELFF	32
	CTGGAGTTGGCTGCTCCCTCCCAGACATCTGTGTACTTCTGTGCCAGCAACCCCCGGGGGGAAAGCTTCGAGCAGTACTTCGGGCCG	CASNPRGESFEQYF	13	ATCCAGCCTGCAGAGCTTGGGGACTCGGCCGTGTATCTCTGTGCCAGCAGCCAGGGACAGACTAATTCACCCCTCCACTTTGGGAAT	CASSQGQTNSPLHF	15	CGGTCCACAAAGCTGGAGGACTCAGCCATGTACTTCTGTGCCAGCAGTGTACTGGGTGAAGGGACCGGGGAGCTGTTTTTTGGAGAA	CASSVLGEGTGELFF	17	ATCCGGTCCACAAAGCTGGAGGACTCAGCCATGTACTTCTGTGCCAGCAGCACGGGACTGGCCGATTCACCCCTCCACTTTGGGAAC	CASSTGLADSPLHF	16	ATCCAGCCCTCAGAACCCAGGGACTCAGCTGTGTACTTCTGTGCCAGCAGTTCCGGACAGGCGAACACTGAAGCTTTCTTTGGACAA	CASSSGQANTEAFF	51	CAGCGCACAGAGCAGGAGGACTCGGCCGTGTATCTCTGTGCCAGCAGCTTAGTACTAGCGGGAGGGTACGAGCAGTACTTCGGGCCG	CASSLVLAGGYEQYF	10	CCAGGCCTGGGGGACGCAGCCATGTACCTGTGTGCCACCAGCATTTGGCCGGCTAGCGGGAGAGGAGATGAGCAGTTCTTCGGGCCA	CATSIWPASGRGDEQFF	186	AAGATCCAGCGCACAGAGCGGGGGGACTCAGCCGTGTATCTCTGTGCCAGCAGCCGCGGGATAGATCAGCCCCAGCATTTTGGTGAT	CASSRGIDQPQHF	51	ATCCAGCGCACAGAGCAGGAGGACTCCGCCGTGTATCTCTGTGCCAGCAGCTTCGGGACTTACAACTACGAGCAGTACTTCGGGCCG	CASSFGTYNYEQYF	12	ACAAAGCTGGAGGACTCAGCCATGTACTTCTGTGCCAGCAGTGAAGCAGCCAGGGGGCGCCCCAAAAACATTCAGTACTTCGGCGCC	CASSEAARGRPKNIQYF	51	CAGCGCACAGAGCAGCGGGACTCGGCCATGTATCGCTGTGCCAGCAGCTCGCCCCGGGAAAAAACCGGGGAGCTGTTTTTTGGAGAA	CASSSPREKTGELFF	46	CGGTCCACAAAGCTGGAGGACTCAGCCATGTACTTCTGTGCCAGCAGTGTGGACAGCTCTGGGGCCAACGTCCTGACTTTCGGGGCC	CASSVDSSGANVLTF	24
	AGCTCTCTGGAGCTGGGGGACTCAGCTTTGTATTTCTGTGCCAGCAGCGCCCGACCGGCCTCTGGAAACACCATATATTTTGGAGAG	CASSARPASGNTIYF	10	GACATCCGCTCACCAGGCCTGGGGGACGCAGCCATGTACCTGTGTGCCACTATGGGAGAGTCCCTAGATACGCAGTATTTTGGCCCA	CATMGESLDTQYF	7	AAGATCCGGTCCACAAAGCTGGAGGACTCAGCCATGTACTTCTGTGCCAGCAGGAGACAGGGGTTGGATGAGCAGTTCTTCGGGCCA	CASRRQGLDEQFF	24	TCCACAAAGCTGGAGGACTCAGCCATGTACTTCTGTGCCAGCAGTGAAGCGCGCCTTCAGGGGCAGGGGCCGACTTTCTTTGGACAA	CASSEARLQGQGPTFF	30	CCTGCAGAGCTTGAGGACTCGGCCGTGTATCTCTGTGCCAGCAGCTTAGGGCCCGGAGGCGGTGTTGAAAAACTGTTTTTTGGCAGT	CASSLGPGGGVEKLFF	40	CAGCGCACAGAGCAGGAGGACTCGGCCGTGTATCTCTGTGCCAGCAGCTCCCCGTTAGCGGGAGTTTGGGCCCAGTACTTCGGGCCA	CASSSPLAGVWAQYF	9	GCCTTGTTGCTGGGGGACTCGGCCCTCTATCTCTGTGCCAGCAGCTTGGCCATGGTCAGGCCAAGAGAGACCCAGTACTTCGGGCCA	CASSLAMVRPRETQYF	23	AAGATCCAGCCTGCAGAGCTTGGGGACTCGGCCGTGTATCTCTGTGCCAGCAGCGCCCTAGCGGGCGGTGAGCAGTTCTTCGGGCCA	CASSALAGGEQFF	197	ATCCAGCGCACAGAGCAGGAGGACTCCGCCGTGTATCTCTGTGCCAGCAGCTCCCTCAGGGTTGACTATGGCTACACCTTCGGTTCG	CASSSLRVDYGYTF	9	AAGCTGGAGGACTCAGCCATGTACTTCTGTGCCAGCAGTGCGTCCGCAGGGGGGAATTTAAGGAATCAGCCCCAGCATTTTGGTGAT	CASSASAGGNLRNQPQHF	101	CAGCGCACAGAGCAGCGGGACTCGGCCATGTATCGCTGTGCCAGCAGCTTAGCCGGGACACTCCAAGAGACCCAGTACTTCGGGCCA	CASSLAGTLQETQYF	145	AAGATCCGGTCCACAAAGCTGGAGGACTCAGCCATGTACTTCTGTGCCAGCAGAGAGACAGGGGCCCTAGAGCAGTACTTCGGGCCG	CASRETGALEQYF	91
	CACCTACACACCCTGCAGCCAGAAGACTCGGCCCTGTATCTCTGTGCCAGCAGCCAGACAGCAGGCACTGAAGCTTTCTTTGGACAA	CASSQTAGTEAFF	8	CGCTCACCAGGCCTGGGGGACGCAGCCATGTACCTGTGTGCCACGACCCTGGGGGTAGTAAGCAATCAGCCCCAGCATTTTGGTGAT	CATTLGVVSNQPQHF	48	AAGATCCGGTCCACAAAGCTGGAGGACTCAGCCATGTACTTCTGTGCCAGCAGTGAAGGGATCTGGGGGGGCTACACCTTCGGTTCG	CASSEGIWGGYTF	37	NTGTCGGCTGCTCCCTCCCAGACATCTGTGTACTTCTGTGCCAGCAGTCCCGTTGGCAGGGGGCGCTACGAGCAGTACTTCGGGCCG	CASSPVGRGRYEQYF	12	ACCAGTGCCCATCCTGAAGACAGCAGCTTCTACATCTGCAGTGCTAGAGATCCGGGGGGAGGGCCCCACGAGCAGTACTTCGGGCCG	CSARDPGGGPHEQYF	32	CAGCGCACAGAGCAGGAGGACTCGGCCGTGTATCTCTGTGCCAGCAGCTTAGCGCTTTCAGGGAGCTATGGCTACACCTTCGGTTCG	CASSLALSGSYGYTF	10	GCCTTGTTGCTGGGGGACTCGGCCCTCTATCTCTGTGCCAGCAGCTTTACGGATAGCTCCTATAATTCACCCCTCCACTTTGGGAAC	CASSFTDSSYNSPLHF	17	CACCTACACACCCTGCAGCCAGAAGACTCGGCCCTGTATCTCTGCGCCAGCAGCCAGGCCGGGACCGACGAGCAGTACTTCGGGCCG	CASSQAGTDEQYF	60	CAGCGCACAGAGCAGGAGGACTCCGCCGTGTATCTCTGTGCCAGCAGCGGGTACAGGGGGCGCGGAGAGACCCAGTACTTCGGGCCA	CASSGYRGRGETQYF	24	CTGAAGATCCGGTCCACAAAGCTGGAGGACTCAGCCATGTACTTCTGTGCCAGCAGTGAAGATTGGAGGACCCAGTACTTCGGGCCA	CASSEDWRTQYF	20	CTGGAGTCCGCTACCCGCTCCCAGACATCTGTGTATTTCTGCGCCAGCACTCGACAGGACGGGAACACTGAAGCTTTCTTTGGACAA	CASTRQDGNTEAFF	34	ATCCGGTCCACAAAGCTGGAGGACTCAGCCATGTACTTCTGTGCCAGCAGTGTGAGGGGGTCCTACAATGAGCAGTTCTTCGGGCCA	CASSVRGSYNEQFF	116
	CTGCAGCCAGAAGACTCGGCCCTGTATCTCTGTGCCAGCAGCCAAGGTGTCAAGCGGGGGAACACAGATACGCAGTATTTTGGCCCA	CASSQGVKRGNTDTQYF	69	CTGCAGCCAGAAGACTCGGCCCTGTATCTCTGTGCCAGCAGCCAAGACTTAGTAGCGGGCAGCACAGATACGCAGTATTTTGGCCCA	CASSQDLVAGSTDTQYF	6	CGGTCCACAAAGCTGGAGGACTCAGCCATGTACTTCTGTGCCAGCAGGGCAGGGTTTGTAGCGGACACTGAAGCTTTCTTTGGACAA	CASRAGFVADTEAFF	94	NTGTCGGCTGCTCCCTCCCAGACATCTGTGTACTTCTGTGCCAGCAGAATTCGGGGCGGGGTACGTACTGAAGCTTTCTTTGGACAA	CASRIRGGVRTEAFF	11	CAGCCCTCAGAACCCAGGGACTCAGCTGTGTACTTCTGTGCCAGCAGTCTTACTTCCAGCTCCTACAATGAGCAGTTCTTCGGGCCA	CASSLTSSSYNEQFF	21	CGCACAGAGCAGGAGGACTCGGCCGTGTATCTCTGTGCCAGCAGCCTTAGCGGGAGGGCCACGGGGAATGAGCAGTTCTTCGGGCCA	CASSLSGRATGNEQFF	36	AACGCCTTGTTGCTGGGGGACTCGGCCCTCTATCTCTGTGCCAGCAGCTTCGGGACTAGCGGGTCCTACGAGCAGTACTTCGGGCCG	CASSFGTSGSYEQYF	57	GTGAACGCCTTGGAGCTGGACGACTCGGCCCTGTATCTCTGTGCCAGCAGCCTTGGGCAGGACACCGGGGAGCTGTTTTTTGGAGAA	CASSLGQDTGELFF	9	ACAGAGCAGGAGGACTCCGCCGTGTATCTCTGTGCCAGCAGCTTAGCGCGGGGGAGGCAGTACACCGGGGAGCTGTTTTTTGGAGAA	CASSLARGRQYTGELFF	88	CTTCACCTACACGCCCTGCAGCCAGAAGACTCAGCCCTGTATCTCTGCGCCAGCAGGACAGTGAACACTGAAGCTTTCTTTGGACAA	CASRTVNTEAFF	15	CTGGAGTCAGCTACCCGCTCCCAGACATCTGTGTATTTCTGCGCCAGCACGAGGGGCTTAGATGGAAACACCATATATTTTGGAGAG	CASTRGLDGNTIYF	8	AAGATCCGGTCCACAAAGCTGGAGGACTCAGCCATGTACTTCTGTGCCAGCAGCTACAAAATCACCGGGGAGCTGTTTTTTGGAGAA	CASSYKITGELFF	177
	CACACCCTGCAGCCAGAAGACTCGGCCCTGTATCTCTGTGCCAGCAGCCAAGAGGGACAGGGAGGGGAAAAACTGTTTTTTGGCAGT	CASSQEGQGGEKLFF	117	CACACCCTGCAGCCAGAAGACTCGGCCCTGTATCTCTGTGCCAGCAGCCAAGAGGGTGGTTCAAATTCACCCCTCCACTTTGGGAAT	CASSQEGGSNSPLHF	31	CACCTACACGCCCTGCAGCCAGAAGACTCAGCCCTGTATCTCTGCGCCAGCAGCAAAACAGGGGACACTGAAGCTTTCTTTGGACAA	CASSKTGDTEAFF	10	ACTCTGAAGATCCAGCGCACAGAGCAGGGGGACTCGGCCATGTATCTCTGTGCCAGCAGCAATCCCGGGGCCGCTTTCTTTGGACAA	CASSNPGAAFF	10	CAGCCTGCAGAGCTTGAGGACTCGGCCGTGTATCTCTGTGCCAGCAGCTTAGAAGCGGGAGTGTACAATGAGCAGTTCTTCGGGCCA	CASSLEAGVYNEQFF	20	GTGAGCACCTTGGAGCTGGGGGACTCGGCCCTTTATCTTTGCGCCAGCAGCTTTAGCGGGCAACAAGAGACCCAGTACTTCGGGCCA	CASSFSGQQETQYF	16	TTGTTGCTGGGGGACTCGGCCCTCTATCTCTGTGCCAGCAGCTTGCTTCCCCCGGGACAGTGGACCGGGGAGCTGTTTTTTGGAGAA	CASSLLPPGQWTGELFF	126	TTGGAGCTGGACGACTCGGCCCTGTATCTCTGTGCCAGCAGCCAGGGCCCCGGGACGTATTTTGGAGGTGGCTACACCTTCGGTTCG	CASSQGPGTYFGGGYTF	10	ACCAGCTCCCAGACATCTGTGTACTTCTGTGCCATCAGTGAACTTCGGACAGGGATGGGTGGGGCCAACGTCCTGACTTTCGGGGCC	CAISELRTGMGGANVLTF	20	CACGCCCTGCAGCCAGAAGACTCAGCCCTGTATCTCTGCGCCAGCAGCCAAGATCTCTGGGGCCTCTATGGCTACACCTTCGGTTCG	CASSQDLWGLYGYTF	15	ACTCTGGAGTCAGCTACCCGCTCCCAGACATCTGTGTATTTCTGCGCCAGCAGTGAAGCCCAGAACACTGAAGCTTTCTTTGGACAA	CASSEAQNTEAFF	75	ATCCGGTCCACAAAGCTGGAGGACTCAGCCATGTACTTCTGTGCCAGCAGTGCTAAGAGAGTTAATTCACCCCTCCACTTTGGGAAT	CASSAKRVNSPLHF	258
	CACACCCTGCAGCCAGAAGACTCGGCCCTGTATCTCTGTGCCAGCAGCCAAGATAGCGGGAGGGCCGCCGAGCAGTACTTCGGGCCG	CASSQDSGRAAEQYF	211	CTGCAGCCAGAAGACTCGGCCCTGTATCTCTGTGCCAGCAGCCAAGGTGTCAAGCGGGGGAACACAGATACGCAGTATTTTGGCCCA	CASSQGVKRGNTDTQYF	97	CTGCAGCCAGAAGACTCAGCCCTGTATCTCTGCGCCAGCAGCCAAGTCACATCGGGGTCCTATAATTCACCCCTCCACTTTGGGAAC	CASSQVTSGSYNSPLHF	33	CTGAAGATCCAGCGCACAGAGCAGGGGGACTCGGCCATGTATCTCTGTGCCAGCAGCCTAGGGGAGGGTGAAGCTTTCTTTGGACAA	CASSLGEGEAFF	9	AGTGCCCATCCTGAAGACAGCAGCTTCTACATCTGCAGTGCTAGAGTTAGCGGGAGGGCCGTTTGGGGCGAGCAGTTCTTCGGGCCA	CSARVSGRAVWGEQFF	41	GTGAGCACCTTGGAGCTGGGGGACTCGGCCCTTTATCTTTGCGCCAGCAGCCCGAGCACAGGCCAAGAGACCCAGTACTTCGGGCCA	CASSPSTGQETQYF	16	CAGCGCACAGAGCAGGAGGACTCGGCCGTGTATCTCTGTGCCAGCAGCTTAGATTGGGGGATCTCCTACGAGCAGTACTTCGGGCCG	CASSLDWGISYEQYF	10	AATGTGAACGCCTTGGAGCTGGACGACTCGGCCCTGTATCTCTGTGCCAGCAGCTACAGAATAGCAGATACGCAGTATTTTGGCCCA	CASSYRIADTQYF	13	ACCAGCTCCCAGACATCTGTGTACTTCTGTGCCATCAGTGATGGGCACCGGGACATACCGTTGAACACTGAAGCTTTCTTTGGACAA	CAISDGHRDIPLNTEAFF	31	CTACACGCCCTGCAGCCAGAAGACTCAGCCCTGTATCTCTGCGCCAGCAGCCAAGTCCCCGGAGGGCATGGCTACACCTTCGGTTCG	CASSQVPGGHGYTF	39	CTGGAGTCAGCTACCCGCTCCCAGACATCTGTGTATTTCTGCGCCAGCACTCGACAGGACGGGAACACTGAAGCTTTCTTTGGACAA	CASTRQDGNTEAFF	28	ATCCGGTCCACAAAGCTGGAGGACTCAGCCATGTACTTCTGTGCCAGCCGGGGCAGAAGAAGTAACTATGGCTACACCTTCGGTTCG	CASRGRRSNYGYTF	711
	ATCCAGCGCACAGAGCAGCGGGACTCGGCCATGTATCGCTGTGCCAGCAGCGGGGGGACATTTTACGACGAGCAGTACTTCGGGCCG	CASSGGTFYDEQYF	16	GAGCTGGGGGACTCGGCCCTGTATCTCTGTGCCAGAAGCAACCAACCGGACAGGGGGAAATCCCATCAGCCCCAGCATTTTGGTGAT	CARSNQPDRGKSHQPQHF	13	GCCCTGCAGCCAGAAGACTCAGCCCTGTATCTCTGCGCCAGCAGCCAAGAGCTCGTAGCGGGTGGTTACGAGCAGTACTTCGGGCCG	CASSQELVAGGYEQYF	192	AAGATCCAGCGCACAGAGCAGGGGGACTCGGCCATGTATCTCTGTGCCAGCAGCTTAACCCAGGGGGCGGAGCAGTACTTCGGGCCG	CASSLTQGAEQYF	29	CTGACAGTGACCAGTGCCCATCCTGAAGACAGCAGCTTCTACATCTGCAGTGCTACCGACGTCCGCTCGGAGCAGTACTTCGGGCCG	CSATDVRSEQYF	22	GTGAGCACCTTGGAGCTGGGGGACTCGGCCCTTTATCTTTGCGCCAGCAGCTTGTCGACAGGTCAAGAGACCCAGTACTTCGGGCCA	CASSLSTGQETQYF	19	CACACCCTGCAGCCAGAAGACTCGGCCCTGTATCTCTGCGCCAGCAGCCAAGGACAGGGGGCTCTCGGAAAACTGTTTTTTGGCAGT	CASSQGQGALGKLFF	24	GCCTTGGAGCTGGACGACTCGGCCCTGTATCTCTGTGCCAGCAGCCCGGCGACTAGCGGGAATCTCTACGAGCAGTACTTCGGGCCG	CASSPATSGNLYEQYF	13	CAGACATCTGTGTACTTCTGTGCCATCAGACCAGGTAGGACAGGTTTTTCCCCGCCGGAGCAAAACACTGAAGCTTTCTTTGGACAA	CAIRPGRTGFSPPEQNTEAFF	25	CACCTACACGCCCTGCAGCCAGAAGACTCAGCCCTGTATCTCTGCGCCAGCAGCCAAGTGGTGGGAGGCGAGCAGTACTTCGGGCCG	CASSQVVGGEQYF	25	AACGCCTTGTTGCTGGGGGACTCGGCCCTCTATCTCTGTGCCAGCAGCTTGAAGTTAGCGGGACCTGATACGCAGTATTTTGGCCCA	CASSLKLAGPDTQYF	14	CTACACACCCTGCAGCCAGAAGACTCGGCCCTGTATCTCTGTGCCAGCAGCCAAGGACTGGGAGACTACGAGCAGTACTTCGGGCCG	CASSQGLGDYEQYF	15
	CTGAAGATCCAGCGCACAGAGCAGCGGGACTCGGCCATGTATCGCTGTGCCAGCAGCTTCGACGGTGAAAAACTGTTTTTTGGCAGT	CASSFDGEKLFF	16	CGCACAGAGCAGCGGGACTCGGCCATGTATCGCTGTGCCAGCAGCCGCAATGGAGGACAGGAGTTCTACGAGCAGTACTTCGGGCCG	CASSRNGGQEFYEQYF	12	NNNNTGTCGGCTGCTCCCTCCCAGACATCTGTGTACTTCTGTGCCAGCAGACGAACAGGGGAGATCACTGAAGCTTTCTTTGGACAA	CASRRTGEITEAFF	5	ACAGAGCAGGGGGACTCGGCCATGTATCTCTGTGCCAGCAGCCCGTCAGTCCTGGGGGACCCGAACACTGAAGCTTTCTTTGGACAA	CASSPSVLGDPNTEAFF	118	ACCAGTGCCCATCCTGAAGACAGCAGCTTCTACATCTGCAGTGCTAGATATACCGGGACTAGCAGGAACGAGCAGTACTTCGGGCCG	CSARYTGTSRNEQYF	23	AGCACCTTGGAGCTGGGGGACTCGGCCCTTTATCTTTGCGCCAGCAGCTTCTTGCGGGAAAACCTCTACGAGCAGTACTTCGGGCCG	CASSFLRENLYEQYF	23	CACCTACACACCCTGCAGCCAGAAGACTCGGCCCTGTATCTCTGCGCCAGCAGCCAGGCCGGGACCGACGAGCAGTACTTCGGGCCG	CASSQAGTDEQYF	73	CTGAATGTGAACGCCTTGGAGCTGGACGACTCGGCCCTGTATCTCTGTGCCAGCCAACAGTGGGACACTGAAGCTTTCTTTGGACAA	CASQQWDTEAFF	93	GCTACCAGCTCCCAGACATCTGTGTACTTCTGTGCCATCAGTGGGTGGACCGGGCGGACCTCTGGAAACACCATATATTTTGGAGAG	CAISGWTGRTSGNTIYF	43	NNNNNNNTGTCGGCTGCTCCCTCCCAAACATCTGTGTACTTCTGTGCCAGCAGTTGGGACATCCAAGAGACCCAGTACTTCGGGCCA	CASSWDIQETQYF	51	AACGCCTTGTTGCTGGGGGACTCGGCCCTCTATCTCTGTGCCAGCAGCCGGGGGCAGGCACAAAATCAGCCCCAGCATTTTGGTGAT	CASSRGQAQNQPQHF	29	CACACCCTGCAGCCAGAAGACTCGGCCCTGTATCTCTGTGCCAGCAGGGAAGGGGACACCACCACCGGGGAGCTGTTTTTTGGAGAA	CASREGDTTTGELFF	263
	CAGCGCACAGAGCAGCGGGACTCGGCCATGTATCGCTGTGCCAGCAGCTTAGATGGGACACCCAATCAGCCCCAGCATTTTGGTGAT	CASSLDGTPNQPQHF	54	CGCACAGAGCAGCGGGACTCGGCCATGTATCGCTGTGCCAGCAGCCCTGGTGGCTTTCCCTCTGGAAACACCATATATTTTGGAGAG	CASSPGGFPSGNTIYF	21	CGCACAGAGCGGGGGGACTCAGCCGTGTATCTCTGTGCCAGCAGCCTCGGGGTAGCGGGCCCCACAGATACGCAGTATTTTGGCCCA	CASSLGVAGPTDTQYF	23	AAGATCCAGCCCTCAGAACCCAGGGACTCAGCTGTGTATTTTTGTGCTAGTGGTTGGACGGATAATACTGAAGCTTTCTTTGGACAA	CASGWTDNTEAFF	6	CCCAGGGACTCAGCTGTGTACTTCTGTGCCAGCAGAGCTGGCCCCGGGGCACCAGGCGGGACTAATGAAAAACTGTTTTTTGGCAGT	CASRAGPGAPGGTNEKLFF	25	GTGAGCACCTTGGAGCTGGGGGACTCGGCCCTTTATCTTTGCGCCAGCAGCTTGAACGTGGACCGCTATGGCTACACCTTCGGTTCG	CASSLNVDRYGYTF	55	CACACCCTGCAGCCAGAAGACTCGGCCCTGTATCTCTGCGCCAGCAGCCCGGGATGGGGTGAGGGCTATGGCTACACCTTCGGTTCG	CASSPGWGEGYGYTF	59	GCCTTGGAGCTGGACGACTCGGCCCTGTATCTCTGTGCCAGCAGCTTGTGGGGGCAGTCCTATAATTCACCCCTCCACTTTGGGAAC	CASSLWGQSYNSPLHF	348	TTGGAGCTGGGGGACTCGGCCCTTTATCTTTGCGCCAGCAGCGGGACCCACAAGCGGGGGAGGGGGTATGAGCAGTTCTTCGGGCCA	CASSGTHKRGRGYEQFF	9	TCGGCTGCTCCCTCCCAAACATCTGTGTACTTCTGTGCCAGCAGTTACCTCGGGTGGGGAGCCCAGAGCATTCAGTACTTCGGCGCC	CASSYLGWGAQSIQYF	58	AACGCCTTGTTGCTGGGGGACTCGGCCCTCTATCTCTGTGCCAGCAGCTCTGAGGACACATTGAACACTGAAGCTTTCTTTGGACAA	CASSSEDTLNTEAFF	20	CTACACACCCTGCAGCCAGAAGACTCGGCCCTGTATCTCTGTGCCAGCAGCCAAGAAGGGCACGACTATGGCTACACCTTCGGTTCG	CASSQEGHDYGYTF	341
	ACTCTGGAGTCAGCTACCCGCTCCCAGACATCTGTGTATTTCTGCGCCAGCAGTGGGACTAGGGTGGAGACCCAGTACTTCGGGCCA	CASSGTRVETQYF	26	TCCGCTACCCGCTCCCAGACATCTGTGTATTTCTGCGCCAGCAGGGAGTCCGCGGGACTCAACACCGGGGAGCTGTTTTTTGGAGAA	CASRESAGLNTGELFF	27	CGCTCACCAGGCCTGGGGGACGCAGCCATGTACCTGTGTGCCACCAGCAGAGCGAGCAGAGTGAACACTGAAGCTTTCTTTGGACAA	CATSRASRVNTEAFF	5	CTGAATGTGAACGCCTTGGAGCTGGACGACTCGGCCCTGTATCTCTGTGCCAGCAGCTTTGAAAGATATGGCTACACCTTCGGTTCG	CASSFERYGYTF	18	CAGCCTGCAGAGCTTGAGGACTCGGCCGTGTATCTCTGTGCCAGCAGGGGACTTAGGGGGAGGAACACTGAAGCTTTCTTTGGACAA	CASRGLRGRNTEAFF	19	AGCACCTTGGAGCTGGGGGACTCGGCCCTTTATCTTTGCGCCAGCAGCTTGGTGGGACAGGGAGTATATGGCTACACCTTCGGTTCG	CASSLVGQGVYGYTF	55	GTGAACGCCTTGGAGCTGGACGACTCGGCCCTGTATCTCTGTGCCAGCAGCCTTGGGCAGGACACCGGGGAGCTGTTTTTTGGAGAA	CASSLGQDTGELFF	15	GTGAGCACCTTGGAGCTGGGGGACTCGGCCCTTTATCTTTGCGCCAGCAGGGTACAGGGGAGCTCCTACGAGCAGTACTTCGGGCCG	CASRVQGSSYEQYF	7	TTGGAGCTGGGGGACTCGGCCCTTTATCTTTGCGCCAGCAGCTTGGGAGTCGACAGGGGGTGGAAAGAGACCCAGTACTTCGGGCCA	CASSLGVDRGWKETQYF	9	NNNNNNNNNNNNNTGTCGGCTGCTCCCTCCCAAACATCTGTGTACTTCTGTGCCAGCAGTTACCCGGATGGCTACACCTTCGGTTCG	CASSYPDGYTF	28	GTGAACGCCTTGTTGCTGGGGGACTCGGCCCTCTATCTCTGTGCCAGCAGCTTGGAGGTCAGCGACAATGAGCAGTTCTTCGGGCCA	CASSLEVSDNEQFF	210	GCCTTGGAGCTGGGGGACTCGGCCCTGTATCTCTGTGCCAGAAGCCATAGGACAGCTAGAACTAATGAAAAACTGTTTTTTGGCAGT	CARSHRTARTNEKLFF	42
	ACCCGCTCCCAGACATCTGTGTATTTCTGCGCCAGCAGTGGTCCCAACCTAGCGGGAGGGCGTAGCAATGAGCAGTTCTTCGGGCCA	CASSGPNLAGGRSNEQFF	87	TCAGCTACCCGCTCCCAGACATCTGTGTATTTCTGCGCCAGCAGGGAGTCCGCGGGACTCAACACCGGGGAGCTGTTTTTTGGAGAA	CASRESAGLNTGELFF	102	GACATCCGCTCACCAGGCCTGGGGGACGCAGCCATGTACCTGTGTGCCACCAGCAGAGATCGAGGGGGAGGCTACACCTTCGGTTCG	CATSRDRGGGYTF	12	GTGAACGCCTTGGAGCTGGACGACTCGGCCCTGTATCTCTGTGCCAGCAGCTTGGGACAGGTCGGAACTGAAGCTTTCTTTGGACAA	CASSLGQVGTEAFF	6	NTGTCGGCTGCTCCCTCCCAGACATCTGTGTACTTCTGTGCCAGCAGTGCCGGAGCAGGGAAGGTGGAGACCCAGTACTTCGGGCCA	CASSAGAGKVETQYF	34	CTGGAGCTGGGGGACTCAGCTTTGTATTTCTGTGCCAGCAGCGTAGATCCCACTATAGGGTCTGGAAACACCATATATTTTGGAGAG	CASSVDPTIGSGNTIYF	25	TTGGAGCTGGACGACTCGGCCCTGTATCTCTGTGCCAGCAGCTTGGGAGGGGCAGGGGCGCTCGGAAACACCATATATTTTGGAGAG	CASSLGGAGALGNTIYF	42	AACGCCTTGTTGCTGGGGGACTCGGCCCTCTATCTCTGTGCCAGCAGCTCGCTCGGGACATCTGGAAACACCATATATTTTGGAGAG	CASSSLGTSGNTIYF	11	GTGAGCACCTTGGAGCTGGGGGACTCGGCCCTTTATCTTTGCGCCAGCAGCTTGGTAGAATCCGACTACGAGCAGTACTTCGGGCCG	CASSLVESDYEQYF	13	GTGAGCACCTTGGAGCTGGGGGACTCGGCCCTTTATCTTTGCGCCAGCAGCTTGGTAGAATCCGACTACGAGCAGTACTTCGGGCCG	CASSLVESDYEQYF	88	GTGAACGCCTTGGAGCTGGACGACTCGGCCCTGTATCTCTGTGCCAGCAGCTTAGTGGAAAGCACAGATACGCAGTATTTTGGCCCA	CASSLVESTDTQYF	8	GTGAGTGCCTTGGAGCTGGGGGACTCGGCCCTGTATCTCTGTGCCAGAAGCCCGGATAAGGTGAACTATGGCTACACCTTCGGTTCG	CARSPDKVNYGYTF	74
	GCTCCCTCCCAAACATCTGTGTACTTCTGTGCCAGCAGTTCGACAGACCCCGTCGAGTTAATGAACACTGAAGCTTTCTTTGGACAA	CASSSTDPVELMNTEAFF	155	ATCCGGTCCACAAAGCTGGAGGACTCAGCCATGTACTTCTGTGCCAGCAGCGTGGTATACAGGGAAACTGAAGCTTTCTTTGGACAA	CASSVVYRETEAFF	14	CCAGGCCTGGGGGACGCAGCCATGTACCTGTGTGCCACCAGCAGAGATCGTCGGGTGGGGGCTTTTACTGAAGCTTTCTTTGGACAA	CATSRDRRVGAFTEAFF	29	AATGTGAACGCCTTGGAGCTGGACGACTCGGCCCTGTATCTCTGTGCCAGCAGCTTGAAACCTAACTATGGCTACACCTTCGGTTCG	CASSLKPNYGYTF	64	GTGACCAGTGCCCATCCTGAAGACAGCAGCTTCTACATCTGCAGTGCTAGACTTTCCACCGAGAATTCACCCCTCCACTTTGGGAAT	CSARLSTENSPLHF	43	TTGTCCACTCTGACAGTGACCAGTGCCCATCCTGAAGACAGCAGCTTCTACATCTGCAGTGCTAACAATGAGCAGTTCTTCGGGCCA	CSANNEQFF	28	CTGAATGTGAACGCCTTGGAGCTGGACGACTCGGCCCTGTATCTCTGTGCCAGCCAACAGTGGGACACTGAAGCTTTCTTTGGACAA	CASQQWDTEAFF	59	GCCTTGTTGCTGGGGGACTCGGCCCTCTATCTCTGTGCCAGCAGCTTTACGGATAGCTCCTATAATTCACCCCTCCACTTTGGGAAC	CASSFTDSSYNSPLHF	20	GTGAGCACCTTGGAGCTGGGGGACTCGGCCCTTTATCTTTGCGCCAGCAGCTTGACCTGGGGGCAGAATGAGCAGTTCTTCGGGCCA	CASSLTWGQNEQFF	11	AGCACCTTGGAGCTGGGGGACTCGGCCCTTTATCTTTGCGCCAGCAGCTTGGCCGGAAGTATCAATCAGCCCCAGCATTTTGGTGAT	CASSLAGSINQPQHF	29	AATGTGAACGCCTTGGAGCTGGACGACTCGGCCCTGTATCTCTGTGCCAGCAGCTGGGGGCTTAACACTGAAGCTTTCTTTGGACAA	CASSWGLNTEAFF	9	ATCCAGCGCACAGAGCAGCGGGACTCGGCCATGTATCGCTGTGCCAGCAGCCGTGACGGGGGGGACACTGAAGCTTTCTTTGGACAA	CASSRDGGDTEAFF	10
	NNNNNNNTGTCGGCTGCTCCCTCCCAAACATCTGTGTACTTCTGTGCCAGCAGTTACGATCCGCGAGATGGCTACACCTTCGGTTCG	CASSYDPRDGYTF	524	ATCCGGTCCACAAAGCTGGAGGACTCAGCCATGTACTTCTGTGCCAGCAGTGAGTTGGGGGGGAGAAACACCATATATTTTGGAGAG	CASSELGGRNTIYF	6	AGTTCTAAGAAGCTCCTTCTCAGTGACTCTGGCTTCTATCTCTGTGCCTGGAGCTTCTGGATGGGGCAGCCCCAGCATTTTGGTGAT	CAWSFWMGQPQHF	9	GTGACATCGGCCCAAAAGAACCCGACAGCTTTCTATCTCTGTGCCAGTAGTGGGAGACAGGGTGGCACTGAAGCTTTCTTTGGACAA	CASSGRQGGTEAFF	6	AGTGCCCATCCTGAAGACAGCAGCTTCTACATCTGCAGTGCTAGAGACCCGGGGACAGGGGGAAACAATGAGCAGTTCTTCGGGCCA	CSARDPGTGGNNEQFF	26	CTGACAGTGACCAGTGCCCATCCTGAAGACAGCAGCTTCTACATCTGCAGTGCTAGTAGAGGGGTTGGAGAGCAGTACTTCGGGCCG	CSASRGVGEQYF	9	TCTCTGGAGCTGGGGGACTCAGCTTTGTATTTCTGTGCCAGCAGCCCCGGGACAGCTTATCCCCAAGAGACCCAGTACTTCGGGCCA	CASSPGTAYPQETQYF	7	TCTCTGGAGCTGGGGGACTCAGCTTTGTATTTCTGTGCCAGCAGCCCCGGGACAGCTTATCCCCAAGAGACCCAGTACTTCGGGCCA	CASSPGTAYPQETQYF	8	ACCTTGGAGCTGGGGGACTCGGCCCTTTATCTTTGCGCCAGCAGCTTGTTAATAGGGAGTGGGAACACTGAAGCTTTCTTTGGACAA	CASSLLIGSGNTEAFF	28	AGCACCTTGGAGCTGGGGGACTCGGCCCTTTATCTTTGCGCCAGCAGCTCACGACCTTCAGGGGCAACTGAAGCTTTCTTTGGACAA	CASSSRPSGATEAFF	10	AACGCCTTGGAGCTGGACGACTCGGCCCTGTATCTCTGTGCCAGCAGCTACCAGGGGTTAAGCTCCTACGAGCAGTACTTCGGGCCG	CASSYQGLSSYEQYF	12	CAGCGCACAGAGCAGCGGGACTCGGCCATGTATCGCTGTGCCAGCAGCTTAGATGGGGGGGGCCTTTCCGAGCAGTACTTCGGGCCG	CASSLDGGGLSEQYF	18
	GACATCCGCTCACCAGGCCTGGGGGACGCAGCCATGTACCTGTGTGCCACTATGGGAGAGTCCCTAGATACGCAGTATTTTGGCCCA	CATMGESLDTQYF	16	CGGTCCACAAAGCTGGAGGACTCAGCCATGTACTTCTGTGCCAGCAGCCAAGGACAGGGGGCAAGGCAGCCCCAGCATTTTGGTGAT	CASSQGQGARQPQHF	6	AGTTCTAAGAAGCTCCTTCTCAGTGACTCTGGCTTCTATCTCTGTGCCTGTCGACAGGGGCGAACCTACGAGCAGTACTTCGGGCCG	CACRQGRTYEQYF	7	ACTGTGACATCGGCCCAAAAGAACCCGACAGCTTTCTATCTCTGTGCCACCGGGGAAACCTATAATTCACCCCTCCACTTTGGGAAT	CATGETYNSPLHF	12	AGTGCCCATCCTGAAGACAGCAGCTTCTACATCTGCAGTGCTACCCGACCTGACGGGTATAACACCGGGGAGCTGTTTTTTGGAGAA	CSATRPDGYNTGELFF	12	TCCACTCTGACAGTGACCAGTGCCCATCCTGAAGACAGCAGCTTCTACATCTGCAGTGCGACGACAGGGGAAGCTTTCTTTGGACAA	CSATTGEAFF	23	TCTCTGGAGCTGGGGGACTCAGCTTTGTATTTCTGTGCCAGCAGCGGACAGGGGGAGGAGGCGAACACTGAAGCTTTCTTTGGACAA	CASSGQGEEANTEAFF	7	CTGAGCTCTCTGGAGCTGGGGGACTCAGCTTTGTATTTCTGTGCCAGCAGCCCCTGGGGGGGCCGGGAGACCCAGTACTTCGGGCCA	CASSPWGGRETQYF	10	AATGTGAGCACCTTGGAGCTGGGGGACTCGGCCCTTTATCTTTGCGCCAGCAGCTTAGGTGGGGCAGATACGCAGTATTTTGGCCCA	CASSLGGADTQYF	21	ACCTTGGAGCTGGGGGACTCGGCCCTTTATCTTTGCGCCAGCAGCTTGTTAATAGGGAGTGGGAACACTGAAGCTTTCTTTGGACAA	CASSLLIGSGNTEAFF	21	AATGTGAACGCCTTGGAGCTGGACGACTCGGCCCTGTATCTCTGTGCCAGCAGCTTTCTCGTCTCAGATACGCAGTATTTTGGCCCA	CASSFLVSDTQYF	7	AAGATCCAGCGCACAGAGCAGCGGGACTCGGCCATGTATCGCTGTGCCAGCAGCACCTCACAGGGGGGGACGCAGTATTTTGGCCCA	CASSTSQGGTQYF	22
	ATCCGCTCACCAGGCCTGGGGGACGCAGCCATGTACCTGTGTGCCACCAGCAGAGGTTTCCAGAACACTGAAGCTTTCTTTGGACAA	CATSRGFQNTEAFF	20	AAGATCCGGTCCACAAAGCTGGAGGACTCAGCCATGTACTTCTGTGCCGGGCACAGGGACTTGAACACTGAAGCTTTCTTTGGACAA	CAGHRDLNTEAFF	10	AGTTCTAAGAAGCTCCTTCTCAGTGACTCTGGCTTCTATCTCTGTGCCTGGAGGTTACAGGGGGCTGGTGAAGCTTTCTTTGGACAA	CAWRLQGAGEAFF	153	GCCCAAAAGAACCCGACAGCTTTCTATCTCTGTGCCAGTATCCCTAGGCTCGGAAGGGACAGGGGCACTGAAGCTTTCTTTGGACAA	CASIPRLGRDRGTEAFF	13	ATCCAGCCTGCAGAGCTTGAGGACTCGGCCGTGTATCTCTGTGCCAGCAGCTTAGATCTCGCCACCGGGGAGCTGTTTTTTGGAGAA	CASSLDLATGELFF	15	GTGACCAGTGCCCATCCTGAAGACAGCAGCTTCTACATCTGCAGTGCCAGTAGGACTAGCGGCCAAGAGACCCAGTACTTCGGGCCA	CSASRTSGQETQYF	74	CTGAGCTCTCTGGAGCTGGGGGACTCAGCTTTGTATTTCTGTGCCAGCAGCGTAGGGATCTATAATTCACCCCTCCACTTTGGGAAT	CASSVGIYNSPLHF	7	CTAAACCTGAGCTCTCTGGAGCTGGGGGACTCAGCTTTGTATTTCTGTGCCAGCAGCGCCAGAACCGGGGAGCTGTTTTTTGGAGAA	CASSARTGELFF	43	TTGGAGCTGGGGGACTCGGCCCTTTATCTTTGCGCCAGCAGCTCTGGACTAGCGGGGGACCTTAGGGATGAGCAGTTCTTCGGGCCA	CASSSGLAGDLRDEQFF	51	GTGAGCACCTTGGAGCTGGGGGACTCGGCCCTTTATCTTTGCGCCAGCAGCTCACCGGATGTTCGCTTTGAGCAGTACTTCGGGCCG	CASSSPDVRFEQYF	38	CTGAATGTGAACGCCTTGGAGCTGGACGACTCGGCCCTGTATCTCTGTGCCAGCAGCTTGGGACAGAGGGAAGCTTTCTTTGGACAA	CASSLGQREAFF	7	CAGCGCACAGAGCAGCGGGACTCGGCCATGTATCGCTGTGCCAGCAGCTCAGCGGCAAGCTCCTACAATGAGCAGTTCTTCGGGCCA	CASSSAASSYNEQFF	31
	AACGCCTTGTTGCTGGGGGACTCGGCCCTCTATCTCTGTGCCAGCACCGTTGGACTGACTGGATATTCACCCCTCCACTTTGGGAAT	CASTVGLTGYSPLHF	8	CGGTCCACAAAGCTGGAGGACTCAGCCATGTACTTCTGTGCCAGCAGTGTTTCTGGACTCCTGAATCAGCCCCAGCATTTTGGTGAT	CASSVSGLLNQPQHF	6	GTGAGCACCTTGGAGCTGGGGGACTCGGCCCTTTATCTTTGCGCCAGCAGCCAGAAACAGGGGAGCACTGAAGCTTTCTTTGGACAA	CASSQKQGSTEAFF	5	GTGACATCGGCCCAAAAGAACCCGACAGCTTTCTATCTCTGTGCCAGTACTTCCGGGACAGGGCCCACTGAAGCTTTCTTTGGACAA	CASTSGTGPTEAFF	10	CATCCTGAAGACAGCAGCTTCTACATCTGCAGTGCTAGAGATTCATCGGGGACAGTGGCAACTAATGAAAAACTGTTTTTTGGCAGT	CSARDSSGTVATNEKLFF	12	GCCTTGGAGCTGGACGACTCGGCCCTGTATCTCTGTGCCAGCAGCGGAGGACGGACAGGGGAGGGCTCCGAGCAGTACTTCGGGCCG	CASSGGRTGEGSEQYF	12	AGCTCTCTGGAGCTGGGGGACTCAGCTTTGTATTTCTGTGCCAGCAGCCGTTGGGGGGGACAAACTAATGAGCAGTTCTTCGGGCCA	CASSRWGGQTNEQFF	7	AGCTCTCTGGAGCTGGGGGACTCAGCTTTGTATTTCTGTGCCAGCAGCCCTCCCCCGGTGCGGGGCTATGGCTACACCTTCGGTTCG	CASSPPPVRGYGYTF	91	AATGTGAGCACCTTGGAGCTGGGGGACTCGGCCCTTTATCTTTGCGCCAGCTCTCGGGGGGGGAGCACTGAAGCTTTCTTTGGACAA	CASSRGGSTEAFF	96	CTGGAGCTGGGGGACTCAGCTTTGTATTTCTGTGCCAGCAGCGTAGCTCCTAGCGGGGGCCCTACAGATACGCAGTATTTTGGCCCA	CASSVAPSGGPTDTQYF	19	AACGCCTTGGAGCTGGACGACTCGGCCCTGTATCTCTGTGCCAGCAGCGGGGGACTAGCGGGTAATAATGAGCAGTTCTTCGGGCCA	CASSGGLAGNNEQFF	16	ACAGAGCAGCGGGACTCGGCCATGTATCGCTGTGCCAGCAGCCTTGGGACCCCACTGTCTGGGGCCAACGTCCTGACTTTCGGGGCC	CASSLGTPLSGANVLTF	64
	CTGAATGTGAACGCCTTGTTGCTGGGGGACTCGGCCCTCTATCTCTGTGCCAGCAGCCGTCACACCGGGGAGCTGTTTTTTGGAGAA	CASSRHTGELFF	18	CGGTCCACAAAGCTGGAGGACTCAGCCATGTACTTCTGTGCCACCTCGGCCGACGGAACCTCCACAGATACGCAGTATTTTGGCCCA	CATSADGTSTDTQYF	7	GTGAGCACCTTGGAGCTGGGGGACTCGGCCCTTTATCTTTGCGCCAGCAGCCCAGGAGGGATCACCGGGGAGCTGTTTTTTGGAGAA	CASSPGGITGELFF	5	ACTGTGACATCGGCCCAAAAGAACCCGACAGCTTTCTATCTCTGTGCCAGTTCCTGGACAGGGGATGAGACCCAGTACTTCGGGCCA	CASSWTGDETQYF	17	ATCCAGCCTGCAGAGCTTGAGGACTCGGCCGTGTATCTCTGTGCCAGCAGCTCCCTAAAATTTTACAATGAGCAGTTCTTCGGGCCA	CASSSLKFYNEQFF	14	TTGGAGCTGGACGACTCGGCCCTGTATCTCTGTGCCAGCAGCCCTAAGAGCTACGGGATCATGCCAGATGAGCAGTTCTTCGGGCCA	CASSPKSYGIMPDEQFF	20	CTAAACCTGAGCTCTCTGGAGCTGGGGGACTCAGCTTTGTATTTCTGTGCCAGCAGCGCCAGAACCGGGGAGCTGTTTTTTGGAGAA	CASSARTGELFF	27	AGCTCTCTGGAGCTGGGGGACTCAGCTTTGTATTTCTGTGCCAGCAGCCCCGGGACAGGAGGGAATCAGCCCCAGCATTTTGGTGAT	CASSPGTGGNQPQHF	40	AATGTGAGCACCTTGGAGCTGGGGGACTCGGCCCTTTATCTTTGCGCCAGCAGCCAGCCACAGGGAGGGGGCTACACCTTCGGTTCG	CASSQPQGGGYTF	612	CTGGAGCTGGGGGACTCAGCTTTGTATTTCTGTGCCAGCAGCGTAGGGACTGGACCAAAGCCCAACTATGGCTACACCTTCGGTTCG	CASSVGTGPKPNYGYTF	10	AATGTGAACGCCTTGGAGCTGGACGACTCGGCCCTGTATCTCTGTGCCAGCAGCCCGACCCAAGGCGATGGCTACACCTTCGGTTCG	CASSPTQGDGYTF	22	CTCACTCTGGAGTCAGCTACCCGCTCCCAGACATCTGTGTATTTCTGCGCCAGCAGGGGAAACTCCTACGAGCAGTACTTCGGGCCG	CASRGNSYEQYF	79
	AACGCCTTGTTGCTGGGGGACTCGGCCCTCTATCTCTGTGCCAGCAGCTTGGGGACAGGGGGCAATGAAAAACTGTTTTTTGGCAGT	CASSLGTGGNEKLFF	25	NCTCTGAAGATCCGGTCCACAAAGCTGGAGGACTCAGCCATGTACTTCTGTGCCAGCAGTGCCTCGCGTGGCTACACCTTCGGTTCG	CASSASRGYTF	12	GTGAGCACCTTGGAGCTGGGGGACTCGGCCCTTTATCTTTGCGCCAGCAGCTGGGGACTACCAAGGGACGAGCAGTACTTCGGGCCG	CASSWGLPRDEQYF	12	ACTGTGACATCGGCCCAAAAGAACCCGACAGCTTTCTATCTCTGTGCCAGTAGTGAGGGACTCTCCTACGAGCAGTACTTCGGGCCG	CASSEGLSYEQYF	24	ATCCAGCGCACAGAGCAGCGGGACTCAGCCATGTATCGCTGTGCTAGCAGCGGCGGGACTAGGATTATCGAGCAGTACTTCGGGCCG	CASSGGTRIIEQYF	18	TTGGCTGCTCCCTCCCAGACATCTGTGTACTTCTGTGCCAGCAGCTATTTCTTGGGGCAGGGAAGGCACGAGCAGTACTTCGGGCCG	CASSYFLGQGRHEQYF	39	GAACTAAACCTGAGCTCTCTGGAGCTGGGGGACTCAGCTTTGTATTTCTGTGCCAGCAGCGTAGAGAATACGCAGTATTTTGGCCCA	CASSVENTQYF	29	CTGCAGCCAGAAGACTCAGCCCTGTATCTCTGCGCCAGCAGCCAAGATTTTGGGACAGCCCTTCCCTACGAGCAGTACTTCGGGCCG	CASSQDFGTALPYEQYF	8	CTACACACCCTGCAGCCAGAAGACTCGGCCCTGTATCTCTGCGCCAGCAGCCAAGATGGGGTTAGCTCTGAAGCTTTCTTTGGACAA	CASSQDGVSSEAFF	13	CTGAGCTCTCTGGAGCTGGGGGACTCAGCTTTGTATTTCTGTGCCAGCAGCGTCGCGGGGACCTCCTACGAGCAGTACTTCGGGCCG	CASSVAGTSYEQYF	14	GCCTTGGAGCTGGACGACTCGGCCCTGTATCTCTGTGCCAGCAGCGCCGGGACTAGCGGCTATAAAGATACGCAGTATTTTGGCCCA	CASSAGTSGYKDTQYF	29	CTAAACCTGAGCTCTCTGGAGCTGGGGGACTCAGCTTTGTATTTCTGTGCCAGCAGCTCCTACACAGATACGCAGTATTTTGGCCCA	CASSSYTDTQYF	6
	TTGCTGGGGGACTCGGCCCTCTATCTCTGTGCCAGCAGCTTGAGCCGAGGGGGGAAAATAGGGTCCTACGAGCAGTACTTCGGGCCG	CASSLSRGGKIGSYEQYF	110	AAGATCCGGTCCACAAAGCTGGAGGACTCAGCCATGTACTTCTGTGCCAGCGGTCTAGCGGGATTCCCGGGGAAGTATTTTGGCCCA	CASGLAGFPGKYF	41	ACCTTGGAGCTGGGGGACTCGGCCCTTTATCTTTGCGCCAGCAGCCCGTTAGGGAGGGGTAACACCGGGGAGCTGTTTTTTGGAGAA	CASSPLGRGNTGELFF	43	ACTGTGACATCGGCCCAAAAGAACCCGACAGCTTTCTATCTCTGTGCCAGTTCGGACAGGGTGGCCTACGAGCAGTACTTCGGGCCG	CASSDRVAYEQYF	18	TCGGCTGCTCCCTCCCAAACATCTGTGTACTTCTGTGCCAGCACCATATCCGGGACAGGGAACACCGGGGAGCTGTTTTTTGGAGAA	CASTISGTGNTGELFF	18	CCTGCAGAGCTTGGGGACTCGGCCGTGTATCTCTGTGCCAGCAGCGGGGGCGGAGGGGCATCACTCGGGGAGCTGTTTTTTGGAGAA	CASSGGGGASLGELFF	28	AGCTCTCTGGAGCTGGGGGACTCAGCTTTGTATTTCTGTGCCAGCAGCGTAGCAGGGGATTTCAATGAAAAACTGTTTTTTGGCAGT	CASSVAGDFNEKLFF	17	CTGCAGCCAGAAGACTCAGCCCTGTATCTCTGCGCCAGCAGCCTAACGCGGCGGGGGGGCGACACATATACGCAGTATTTTGGCCCA	CASSLTRRGGDTYTQYF	10	CTACACACCCTGCAGCCAGAAGACTCGGCCCTGTATCTCTGCGCCAGCAGCCAAGGTCGGGCCACCTACGAGCAGTACTTCGGGCCG	CASSQGRATYEQYF	11	AACCTGAGCTCTCTGGAGCTGGGGGACTCAGCTTTGTATTTCTGTGCCAGCAGCCCGAGTTCCTGGACTGAAGCTTTCTTTGGACAA	CASSPSSWTEAFF	19	AACGCCTTGGAGCTGGACGACTCGGCCCTGTATCTCTGTGCCAGCAGCGAACCGGGGAGGGGGCGAGAGACCCAGTACTTCGGGCCA	CASSEPGRGRETQYF	85	CTGAGCTCTCTGGAGCTGGGGGACTCAGCTTTGTATTTCTGTGCCAGCAGCGTAGCTCGGACGAGCGAGGAGCAGTACTTCGGGCCG	CASSVARTSEEQYF	11
	GTGAACGCCTTGTTGCTGGGGGACTCGGCCCTCTATCTCTGTGCCAGCAAGCTCCGACAGGCTAATTCACCCCTCCACTTTGGGAAC	CASKLRQANSPLHF	198	AACGCCTTGGAGCTGGACGACTCGGCCCTGTATCTCTGTGCCAGCATGAGGGAGCCCCGGGGAAATTCACCCCTCCACTTTGGGAAT	CASMREPRGNSPLHF	9	ATGAATGTGAGCACCTTGGAGCTGGGGGACTCGGCCCTTTATCTTTGCGCCAGCAGCCTCACTGATTATGGCTACACCTTCGGTTCG	CASSLTDYGYTF	73	GTGACATCGGCCCAAAAGAACCCGACAGCTTTCTATCTCTGTGCCAGTAGTAGTAGCGGACGGTACAATGAGCAGTTCTTCGGGCCA	CASSSSGRYNEQFF	29	NNNNNNNNNNTGTCGGCTGCTCCCTCCCAAACATCTGTGTACTTCTGTGCCCGCCTATCTCTGACCTACGAGCAGTACTTCGGGCCG	CARLSLTYEQYF	12	GCAGCCATGTACCTGTGTGCCACCAGCAGAGCGGCGAGGTTCCGGACTAGCGGGACGAGTGTCGACAATGAGCAGTTCTTCGGGCCA	CATSRAARFRTSGTSVDNEQFF	19	AACCTGAGCTCTCTGGAGCTGGGGGACTCAGCTTTGTATTTCTGTGCCAGCAGCGTCCGGATCACAGATACGCAGTATTTTGGCCCA	CASSVRITDTQYF	41	CACGCCCTGCAGCCAGAAGACTCAGCCCTGTATCTCTGCGCCAGCAGCCAAAGGACAGACTCCACAGATACGCAGTATTTTGGCCCA	CASSQRTDSTDTQYF	16	ACCCTGCAGCCAGAAGACTCGGCCCTGTATCTCTGCGCCAGCAGCCAAGATCCGACTAGCGGGGGCTACGAGCAGTACTTCGGGCCG	CASSQDPTSGGYEQYF	23	CTGGAGCTGGGGGACTCAGCTTTGTATTTCTGTGCCAGCAGCCCCCTCCCGTCAGCGAAGAGTTTGAATGAGCAGTTCTTCGGGCCA	CASSPLPSAKSLNEQFF	15	GCCTTGGAGCTGGACGACTCGGCCCTGTATCTCTGTGCCAGCAGCATCGATGGGGCTTCCGTGAACACTGAAGCTTTCTTTGGACAA	CASSIDGASVNTEAFF	101	TCTCTGGAGCTGGGGGACTCAGCTTTGTATTTCTGTGCCAGCAGCGCCGGACTAGCGGGCAGCACAGATACGCAGTATTTTGGCCCA	CASSAGLAGSTDTQYF	9
	ATCCGGTCCACAAAGCTGGAGGACTCAGCCATGTACTTCTGTGCCATCCTAACCGTCGAATCTAACTATGGCTACACCTTCGGTTCG	CAILTVESNYGYTF	11	TTGGAGCTGGACGACTCGGCCCTGTATCTCTGTGCCAGCAGCCAACCGTCATCCGGGACAGGGGTTAACGAGCAGTACTTCGGGCCG	CASSQPSSGTGVNEQYF	11	ACCTTGGAGCTGGGGGACTCGGCCCTTTATCTTTGCGCCAGCAGCTGGAGCCCCTTCACAGGGGACACTGAAGCTTTCTTTGGACAA	CASSWSPFTGDTEAFF	111	AAGAACCCGACAGCTTTCTATCTCTGTGCCAGTAGTATTGTGGCAGGTATAGGACTAGCGGCGAACAATGAGCAGTTCTTCGGGCCA	CASSIVAGIGLAANNEQFF	82	TCCACAAAGCTGGAGGACTCAGCCATGTACTTCTGTGCCAGCGTTGAGCTAGCGGGAGTACGCGCAGATACGCAGTATTTTGGCCCA	CASVELAGVRADTQYF	332	ATCCGCTCACCAGGCCTGGGGGACGCAGCCATGTACCTGTGTGCCACCAGCAGAGGACTACTAGTCCCCCCGCAGTATTTTGGCCCA	CATSRGLLVPPQYF	102	AGCTCTCTGGAGCTGGGGGACTCAGCTTTGTATTTCTGTGCCAGCAGCCCCGGGACAGGAGGGAATCAGCCCCAGCATTTTGGTGAT	CASSPGTGGNQPQHF	58	GCCCTGCAGCCAGAAGACTCAGCCCTGTATCTCTGCGCCAGCAGCCAAGATCGAACACAGGTTGACTATGGCTACACCTTCGGTTCG	CASSQDRTQVDYGYTF	25	CACACCCTGCAGCCAGAAGACTCGGCCCTGTATCTCTGCGCCAGCAGCCGGAGCTGGACAGGTTCCTACGAGCAGTACTTCGGGCCG	CASSRSWTGSYEQYF	82	CTGGAGCTGGGGGACTCAGCTTTGTATTTCTGTGCCAGCAGCGTAGGACGGCGGAAAGGGGCCCAAGAGACCCAGTACTTCGGGCCA	CASSVGRRKGAQETQYF	51	CTGAATGTGAACGCCTTGGAGCTGGACGACTCGGCCCTGTATCTCTGTGCCAGCAGCCGACCCGCCGGGGAGCTGTTTTTTGGAGAA	CASSRPAGELFF	158	AACCTGAGCTCTCTGGAGCTGGGGGACTCAGCTTTGTATTTCTGTGCCAGCAGCCCCCGGATACAGGGTGAAGCTTTCTTTGGACAA	CASSPRIQGEAFF	102
	NCTCTGAAGATCCGGTCCACAAAGCTGGAGGACTCAGCCATGTACTTCTGTGCCAGCAGTGCCTCGCGTGGCTACACCTTCGGTTCG	CASSASRGYTF	7	GAGCTGAATGTGAACGCCTTGGAGCTGGACGACTCGGCCCTGTATCTCTGTGCCAGCAGCTTGGGACTTGAAGCTTTCTTTGGACAA	CASSLGLEAFF	15	ACGTTGGCGTCTGCTGTACCCTCTCAGACATCTGTGTACTTCTGTGCCAGCAGTGCGGGCTCCTACAATGAGCAGTTCTTCGGGCCA	CASSAGSYNEQFF	5	GTGACATCGGCCCAAAAGAACCCGACAGCTTTCTATCTCTGTGCCAGTAGTACACAGGGGGCCCCAGATACGCAGTATTTTGGCCCA	CASSTQGAPDTQYF	123	ATCCGGTCCACAAAGCTGGAGGACTCAGCCATGTACTTCTGTGCCAGCACAAAAGGGCGAAACACAGATACGCAGTATTTTGGCCCA	CASTKGRNTDTQYF	99	TCCGCTACCAGCTCCCAGACATCTGTGTACTTCTGTGCCATCAGTGATCCAAAGGCAGACCTTAACACTGAAGCTTTCTTTGGACAA	CAISDPKADLNTEAFF	11	GAGCTGGGGGACTCAGCTTTGTATTTCTGTGCCAGCAGCGATCACCTCGGGGGGCGCGGTCTTAATTCACCCCTCCACTTTGGGAAT	CASSDHLGGRGLNSPLHF	89	CTGCAGCCAGAAGACTCAGCCCTGTATCTCTGCGCCAGCAGCCAACCCCTTAGAGGGGTCTCCTACAATGAGCAGTTCTTCGGGCCA	CASSQPLRGVSYNEQFF	51	AACGCCTTGGAGCTGGACGACTCGGCCCTGTATCTCTGTGCCAGCAGCTTTGGGGGCTCGAACACCGGGGAGCTGTTTTTTGGAGAA	CASSFGGSNTGELFF	14	CTGAGCTCTCTGGAGCTGGGGGACTCAGCTTTGTATTTCTGTGCCAGCAGCCCCGACGATCCGAACACTGAAGCTTTCTTTGGACAA	CASSPDDPNTEAFF	11	CTGAGCTCTCTGGAGCTGGGGGACTCAGCTTTGTATTTCTGTGCCAGCAGCGAAACACCCCGGGGAGGGGAGCAGTACTTCGGGCCG	CASSETPRGGEQYF	11	AGCTCCTTGGAGCTGGGGGACTCAGCCCTGTACTTCTGTGCCAGCAGCAAGGACACCCGGAACACCGGGGAGCTGTTTTTTGGAGAA	CASSKDTRNTGELFF	11
	NCTCTGAAGATCCGGTCCACAAAGCTGGAGGACTCAGCCATGTACTTCTGTGCCAGCCATCGGGGACCTGAAGCTTTCTTTGGACAA	CASHRGPEAFF	8	AACGCCTTGGAGCTGGACGACTCGGCCCTGTATCTCTGTGCCAGCAGCTTACCGGGACAGTTAACAGATACGCAGTATTTTGGCCCA	CASSLPGQLTDTQYF	10	AACCTGAGCTCTCTGGAGCTGGGGGACTCAGCTTTGTATTTCTGTGCCAGCAGCGTAGGGTCTAGCAATGAGCAGTTCTTCGGGCCA	CASSVGSSNEQFF	7	GAGTCTGCCATCCCCAACCAGACAGCTCTTTACTTCTGTGCCACCAGCCAAACAGGGTCGGCAGGGGACGAGCAGTTCTTCGGGCCA	CATSQTGSAGDEQFF	4	CTGAAGATCCGGTCCACAAAGCTGGAGGACTCAGCCATGTACTTCTGTGCCAGCAGTGAACGAGCTATTGGCTACACCTTCGGTTCG	CASSERAIGYTF	79	GAGTCCGCTACCAGCTCCCAGACATCTGTGTACTTCTGTGCCATCAGTGAGGGAACAACAGGAGCCTATGGCTACACCTTCGGTTCG	CAISEGTTGAYGYTF	16	CTGGAGTCCGCTACCAGCTCCCAGACATCTGTGTACTTCTGTGCCATCAGGGACAGCGGGGGACGCTACGAGCAGTACTTCGGGCCG	CAIRDSGGRYEQYF	15	ATCCAGTCCACGGAGTCAGGGGACACAGCACTGTATTTCTGTGCCAGCAAAGCACCCAACTCCTACAATGAGCAGTTCTTCGGGCCA	CASKAPNSYNEQFF	8	GCCTTGGAGCTGGACGACTCGGCCCTGTATCTCTGTGCCAGCAGCGCACGGATGGGGGCTCAGGCAGATACGCAGTATTTTGGCCCA	CASSARMGAQADTQYF	13	AACCTGAGCTCTCTGGAGCTGGGGGACTCAGCTTTGTATTTCTGTGCCAGCAGCGCTTACTTCACAGATACGCAGTATTTTGGCCCA	CASSAYFTDTQYF	11	CTGAGCTCTCTGGAGCTGGGGGACTCAGCTTTGTATTTCTGTGCCAGCAGCGTAGCTCGGACGAGCGAGGAGCAGTACTTCGGGCCG	CASSVARTSEEQYF	10	ACTCTGACAGTGACCAGTGCCCATCCTGAAGACAGCAGCTTCTACATCTGCAGTGCTAGATCAGCAAACGAGCAGTACTTCGGGCCG	CSARSANEQYF	6
	CGGTCCACAAAGCTGGAGGACTCAGCCATGTACTTCTGTGCCAGCGAACAGGGGGTCGGAGCCAAAAACATTCAGTACTTCGGCGCC	CASEQGVGAKNIQYF	57	AACGCCTTGGAGCTGGACGACTCGGCCCTGTATCTCTGTGCCAGCAGCTTGGGAGGTAGGGGGTCAGATACGCAGTATTTTGGCCCA	CASSLGGRGSDTQYF	31	AGCTCTCTGGAGCTGGGGGACTCAGCTTTGTATTTCTGTGCCAGCAGCGTAGATGGGACAGGCAACTATGGCTACACCTTCGGTTCG	CASSVDGTGNYGYTF	5	TCTGCCATCCCCAACCAGACAGCTCTTTACTTCTGTGCCACCAGTGATTTCTCTGGGACAGGGGATCGCGAGCAGTACTTCGGGCCG	CATSDFSGTGDREQYF	16	CTGAAGATCCGGTCCACAAAGCTGGAGGACTCAGCCATGTACTTCTGTGCCAGCCGGCTAGCGGGAGAGACCCAGTACTTCGGGCCA	CASRLAGETQYF	49	TCCGCTACCAGCTCCCAGACATCTGTGTACTTCTGTGCCATCAGTCCCTCGGGGGGAGTCACCTACAATGAGCAGTTCTTCGGGCCA	CAISPSGGVTYNEQFF	21	TCCGCTACCAGCTCCCAGACATCTGTGTACTTCTGTGCCATCAGTGATAAGGGGCGGGCAACTAATGAAAAACTGTTTTTTGGCAGT	CAISDKGRATNEKLFF	11	TTGGAGATCCAGTCCACGGAGTCAGGGGACACAGCACTGTATTTCTGTGCCATACCATTGGGGGGCACTGAAGCTTTCTTTGGACAA	CAIPLGGTEAFF	15	AACGCCTTGGAGCTGGACGACTCGGCCCTGTATCTCTGTGCCAGCAGCTTTAAATTGAGAGGACAAGAGACCCAGTACTTCGGGCCA	CASSFKLRGQETQYF	13	TCTCTGGAGCTGGGGGACTCAGCTTTGTATTTCTGTGCCAGCAGCTTTATACCCCCTACGGAGAACACTGAAGCTTTCTTTGGACAA	CASSFIPPTENTEAFF	41	CTGAGCTCTCTGGAGCTGGGGGACTCAGCTTTGTATTTCTGTGCCAGCAGCATGGGGACCACAGGGAATGAGCAGTTCTTCGGGCCA	CASSMGTTGNEQFF	248	ACAGTGACCAGTGCCCATCCTGAAGACAGCAGCTTCTACATCTGCAGTGCTAGTAAGGGAGTTGATCAGCCCCAGCATTTTGGTGAT	CSASKGVDQPQHF	311
	CACCTACACGCCCTGCAGCCAGAAGACTCAGCCCTGTATCTCTGCGCCAGCAGCCTAAAGGGGCACACTGAAGCTTTCTTTGGACAA	CASSLKGHTEAFF	10	AACGCCTTGGAGCTGGACGACTCGGCCCTGTATCTCTGTGCCAGCAGCTCCCCCGGGACAGGGTACAATGAGCAGTTCTTCGGGCCA	CASSSPGTGYNEQFF	43	AACCTGAGCTCTCTGGAGCTGGGGGACTCAGCTTTGTATTTCTGTGCCAGCAGCCCCCTGGGGTCCTACGAGCAGTACTTCGGGCCG	CASSPLGSYEQYF	19	CTGGAGTCCGCCAGCACCAACCAGACATCTATGTACCTCTGTGCCAGCAGAGGGTCCCAGGGGTTTGAAAAACTGTTTTTTGGCAGT	CASRGSQGFEKLFF	6	ATCCGGTCCACAAAGCTGGAGGACTCAGCCATGTACTTCTGTGCCAGCCTGGGTCCTTTGCTCCAAGAGACCCAGTACTTCGGGCCA	CASLGPLLQETQYF	35	NNNNNNNNNNNNNTGTCGGCTGCTCCCTCCCAGACATCTGTGTACTTCTGTGCCAGCAGTTCCCCCTACGAGCAGTACTTCGGGCCG	CASSSPYEQYF	15	GAGTCCGCTACCAGCTCCCAGACATCTGTGTACTTCTGTGCCATCAGTGAGTCGAACAGAGCCTCCTACGAGCAGTACTTCGGGCCG	CAISESNRASYEQYF	204	TCCACGGAGTCAGGGGACACAGCACTGTATTTCTGTGCCAGCAGCCGGTTGCCCCTAGCGGGATGGGAGACCCAGTACTTCGGGCCA	CASSRLPLAGWETQYF	129	AACGCCTTGGAGCTGGACGACTCGGCCCTGTATCTCTGTGCCAGCAGCTTCAATGTGGGAGGTCACACTGAAGCTTTCTTTGGACAA	CASSFNVGGHTEAFF	56	GAGCTGGGGGACTCAGCTTTGTATTTCTGTGCCAGCAGCGTAGATGATGGCGGGGGGGCCGGGACAGATACGCAGTATTTTGGCCCA	CASSVDDGGGAGTDTQYF	11	CTCACTCTGGAGTCCGCTACCAGCTCCCAGACATCTGTGTACTTCTGTGCCATCAGTGACCCACAAGATACGCAGTATTTTGGCCCA	CAISDPQDTQYF	7	ACTCTGACAGTGACCAGTGCCCATCCTGAAGACAGCAGCTTCTACATCTGCAGTGCTAGTGCAGTTTACGAGCAGTACTTCGGGCCG	CSASAVYEQYF	327
	CTGCAGCCAGAAGACTCAGCCCTGTATCTCTGCGCCAGCAGCCCGCCCGGGACAGGGCTCTCAGCCTATGGCTACACCTTCGGTTCG	CASSPPGTGLSAYGYTF	11	TTGGAGCTGGACGACTCGGCCCTGTATCTCTGTGCCAGCAGCTTGGAGCCCTCCGGTCGAGCCTCCTACGAGCAGTACTTCGGGCCG	CASSLEPSGRASYEQYF	64	AACCTGAGCTCTCTGGAGCTGGGGGACTCAGCTTTGTATTTCTGTGCCAGCTCGGGACTAGCAAACAATGAGCAGTTCTTCGGGCCA	CASSGLANNEQFF	25	CTGATTCTGGAGTCCGCCAGCACCAACCAGACATCTATGTACCTCTGTGCCAGCAGCGCGGACACCTACGAGCAGTACTTCGGGCCG	CASSADTYEQYF	15	ATCCGGTCCACAAAGCTGGAGGACTCAGCCATGTACTTCTGTGCCAGCAGTCTACGGGATCGGCACCACGGCTACACCTTCGGTTCG	CASSLRDRHHGYTF	15	NNNNNNNTGTCGGCTGCTCCCTCCCAGACATCTGTGTACTTCTGTGCCAGCAGGTATTCGGGGTTAACTGAAGCTTTCTTTGGACAA	CASRYSGLTEAFF	10	CTGAGGATCCAGCAGGTAGTGCGAGGAGATTCGGCAGCTTATTTCTGTGCCAGCGGTAGGGGGGATGAAAAACTGTTTTTTGGCAGT	CASGRGDEKLFF	8	CCAGGCCTGGGGGACGCAGCCATGTACCTGTGTGCCACCAGCATTTGGCCGGCTAGCGGGAGAGGAGATGAGCAGTTCTTCGGGCCA	CATSIWPASGRGDEQFF	24	AACGCCTTGGAGCTGGACGACTCGGCCCTGTATCTCTGTGCCAGCAGCTTGGGGCCAGGGGATAAGGGTGGCTACACCTTCGGTTCG	CASSLGPGDKGGYTF	48	CTGAGCTCTCTGGAGCTGGGGGACTCAGCTTTGTATTTCTGTGCCAGCAGCCCAAGCCCCACAGGGGCTGGCTACACCTTCGGTTCG	CASSPSPTGAGYTF	37	ACTCTGGAGTCCGCTACCAGCTCCCAGACATCTGTGTACTTCTGTGCCAGCGAACAGGGGGGATCGGGTGGCTACACCTTCGGTTCG	CASEQGGSGGYTF	43	CTGAATGTGAACGCCTTGGAGCTGGACGACTCGGCCCTGTATCTCTGTGCCAGCAGCTCCCCGGGTGGGGGGCGGTACTTCGGGCCA	CASSSPGGGRYF	6
	GCCCTGCAGCCAGAAGACTCAGCCCTGTATCTCTGCGCCAGCAGCCACGCCTGGACTAGCAGCTCCTACGAGCAGTACTTCGGGCCG	CASSHAWTSSSYEQYF	10	AACGCCTTGGAGCTGGACGACTCGGCCCTGTATCTCTGTGCCAGCAGTCCTCCACTAGCGGGGGAAGAGACCCAGTACTTCGGGCCA	CASSPPLAGEETQYF	219	AGCTCTCTGGAGCTGGGGGACTCAGCTTTGTATTTCTGTGCCAGCAGCGTAGGTCCGGGAGGGCACTACGAGCAGTACTTCGGGCCG	CASSVGPGGHYEQYF	25	AACCTGAGCTCTCTGGAGCTGGGGGACTCAGCTTTGTATTTCTGTGCCAGCTCGGGACTAGCAAACAATGAGCAGTTCTTCGGGCCA	CASSGLANNEQFF	23	AGCACCTTGGAGCTGGGGGACTCGGCCCTTTATCTTTGCGCCAGCAGCTCGGGACTAGGTTCTGCAGATACGCAGTATTTTGGCCCA	CASSSGLGSADTQYF	43	TCGGCTGCTCCCTCCCAGACATCTGTGTACTTCTGTGCCAGCAGTTACTCCCGGACAGGGGGCGGGTACGAGCAGTACTTCGGGCCG	CASSYSRTGGGYEQYF	10	ATCCAGCAGGTAGTGCGAGGAGATTCGGCAGCTTATTTCTGTGCCAGCTCACCAGGGGCTCAACACTATGGCTACACCTTCGGTTCG	CASSPGAQHYGYTF	65	GACATCCGCTCACCAGGCCTGGGGGACGCAGCCATGTACCTGTGTGCCACCCGCCGTTTGGGGGGCAGTGAGCAGTTCTTCGGGCCA	CATRRLGGSEQFF	46	GAGCTGGACGACTCGGCCCTGTATCTCTGTGCCAGCAGCTTCGGGCGCCCAGGGGGCTCGTCCAAAAACATTCAGTACTTCGGCGCC	CASSFGRPGGSSKNIQYF	2280	CTACACACCCTGCAGCCAGAAGACTCGGCCCTGTATCTCTGCGCCAGCAGCCAAGGTCGGGCCACCTACGAGCAGTACTTCGGGCCG	CASSQGRATYEQYF	11	GAGTCCGCTACCAGCTCCCAGACATCTGTGTACTTCTGTGCCACCCGGGCCAGGGGTAGGTTGTCCCACGAGCAGTACTTCGGGCCG	CATRARGRLSHEQYF	28	AATGTGAACGCCTTGGAGCTGGACGACTCGGCCCTGTATCTCTGTGCCAGCAGCTTAGGAGGTGTTACAGAGCAGTACTTCGGGCCG	CASSLGGVTEQYF	9
	CACCTACACGCCCTGCAGCCAGAAGACTCAGCCCTGTATCTCTGCGCCAGCAGCCAAGTGGCGTGGGGGACCCAGTACTTCGGGCCA	CASSQVAWGTQYF	17	AGGCTGGAGTTGGCTGCTCCCTCCCAGACATCTGTGTACTTCTGTGCCAGCAGTTACCAGCAGGACACTGAAGCTTTCTTTGGACAA	CASSYQQDTEAFF	6	AACCTGAGCTCTCTGGAGCTGGGGGACTCAGCTTTGTATTTCTGTGCCAGCAGCGTAGGGGTGGGGGAAAAACTGTTTTTTGGCAGT	CASSVGVGEKLFF	63	AGCTCTCTGGAGCTGGGGGACTCAGCTTTGTATTTCTGTGCCAGCAGCGTAGATGGGACAGGCAACTATGGCTACACCTTCGGTTCG	CASSVDGTGNYGYTF	9	AGCACCTTGGAGCTGGGGGACTCGGCCCTTTATCTTTGCGCCAGCAGCTTCTTGCGGGAAAACCTCTACGAGCAGTACTTCGGGCCG	CASSFLRENLYEQYF	31	NNNNNNNTGTCGGCTGCTCCCTCCCAGACATCTGTGTACTTCTGTGCCAGCAGTTACTCGATCGTGGACGAGCAGTACTTCGGGCCG	CASSYSIVDEQYF	12	CAGGTAGTGCGAGGAGATTCGGCAGCTTATTTCTGTGCCAGCTCACTGAACGGACAGGCAACTAATGAAAAACTGTTTTTTGGCAGT	CASSLNGQATNEKLFF	155	AAGAAGCTCCTTCTCAGTGACTCTGGCTTCTATCTCTGTGCCTGGAGTGTATTCGGGACGGGCAATCAGCCCCAGCATTTTGGTGAT	CAWSVFGTGNQPQHF	25	TTGGCTGCTCCCTCCCAGACATCTGTGTACTTCTGTGCCAGCAGTTACCAGGGCAGGGTCAGCAATCAGCCCCAGCATTTTGGTGAT	CASSYQGRVSNQPQHF	10	CTACACACCCTGCAGCCAGAAGACTCGGCCCTGTATCTCTGCGCCAGCAGCCAAGAATGGCAGACGCTGGAGCTGTTTTTTGGAGAA	CASSQEWQTLELFF	45	GAGTCCGCTACCAGCTCCCAGACATCTGTGTACTTCTGTGCCACCTCCGAATCCGGGACTAGCGGCAATGAGCAGTTCTTCGGGCCA	CATSESGTSGNEQFF	104	CTGGACGACTCGGCCCTGTATCTCTGTGCCAGCAGCCGGGGACTAGCGGGATCCGGGTCTGGGGCCAACGTCCTGACTTTCGGGGCC	CASSRGLAGSGSGANVLTF	14
	CTGGAGTCCGCTACCAGCTCCCAGACATCTGTGTACTTCTGTGCCATCAGCCTCGGGGGCGGCCAAGAGACCCAGTACTTCGGGCCA	CAISLGGGQETQYF	13	GAGTTGGCTGCTCCCTCCCAGACATCTGTGTACTTCTGTGCCAGCATTTCCGCCGGGACAGGGGGGAACACCATATATTTTGGAGAG	CASISAGTGGNTIYF	8	AGCTCTCTGGAGCTGGGGGACTCAGCTTTGTATTTCTGTGCCAGCAGCGTAGCTGAGGGGGGCTCCTACGAGCAGTACTTCGGGCCG	CASSVAEGGSYEQYF	643	AACCTGAGCTCTCTGGAGCTGGGGGACTCAGCTTTGTATTTCTGTGCCAGCAGCCCCCTGGGGTCCTACGAGCAGTACTTCGGGCCG	CASSPLGSYEQYF	18	GTGAGCACCTTGGAGCTGGGGGACTCGGCCCTTTATCTTTGCGCCAGCAGCCCGAGCACAGGCCAAGAGACCCAGTACTTCGGGCCA	CASSPSTGQETQYF	18	NNNNNNNTGTCGGCTGCTCCCTCCCAGACATCTGTGTACTTCTGTGCCAGCAGCCCCAGGGGCAATCAGCCCCAGCATTTTGGTGAT	CASSPRGNQPQHF	13	ATCCAGTCCACGGAGTCAGGGGACACAGCACTGTATTTCTGTGCCAGCAAAGCACCCAACTCCTACAATGAGCAGTTCTTCGGGCCA	CASKAPNSYNEQFF	8	AGTTCTAAGAAGCTCCTTCTCAGTGACTCTGGCTTCTATCTCTGTGCCTGGAACAGGGCGGCCAAAAACATTCAGTACTTCGGCGCC	CAWNRAAKNIQYF	12	AGGCTGGAGTTGGCTGCTCCCTCCCAGACATCTGTGTACTTCTGTGCCAGCAGTTTCGGGGGCGATACTGAAGCTTTCTTTGGACAA	CASSFGGDTEAFF	32	CACACCCTGCAGCCAGAAGACTCGGCCCTGTATCTCTGCGCCAGCAGCCAAGATGGAACGGGGTCCGATGAGCAGTTCTTCGGGCCA	CASSQDGTGSDEQFF	9	AGTTCTAAGAAGCTCCTTCTCAGTGACTCTGGCTTCTATCTCTGTGCCTGGGGCCGGGCATACGGCACTGAAGCTTTCTTTGGACAA	CAWGRAYGTEAFF	8	TTGGAGCTGGACGACTCGGCCCTGTATCTCTGTGCCAGCAGCTCGCGTACCGGGACCTTTTCCTACAATGAGCAGTTCTTCGGGCCA	CASSSRTGTFSYNEQFF	12
	TCCGCTACCAGCTCCCAGACATCTGTGTACTTCTGTGCCATCAGTGAGTCGACTTTACAGGGTGGAGAGACCCAGTACTTCGGGCCA	CAISESTLQGGETQYF	17	GCTGCTCCCTCCCAGACATCTGTGTACTTCTGTGCCAGCAGTCGCCGAGTAGGCCCCCTTCTCACAGATACGCAGTATTTTGGCCCA	CASSRRVGPLLTDTQYF	8	AGCTCTCTGGAGCTGGGGGACTCAGCTTTGTATTTCTGTGCCAGCAGCGTAGAGGCGGTGCACTACAATGAGCAGTTCTTCGGGCCA	CASSVEAVHYNEQFF	3257	ACAGTGACCAGTGCCCATCCTGAAGACAGCAGCTTCTACATCTGCAGTGCTAGTATCCCAGGGGGCACTGAAGCTTTCTTTGGACAA	CSASIPGGTEAFF	94	TTGGAGCTGGGGGACTCGGCCCTTTATCTTTGCGCCAGCAGCTTGCTGGTGGGAGGCTCCTATAATTCACCCCTCCACTTTGGGAAT	CASSLLVGGSYNSPLHF	19	NNNNTGTCGGCTGCTCCCTCCCAGACATCTGTGTACTTCTGTGCCAGCAGTTACTCTGGCAGGGACACTGAAGCTTTCTTTGGACAA	CASSYSGRDTEAFF	12	GCCCTGCAGCCAGAAGACTCAGCCCTGTATCTCTGCGCCAGCAGCCAACACACCGGGACAGCGAACACTGAAGCTTTCTTTGGACAA	CASSQHTGTANTEAFF	8	ATCCTGAGTTCTAAGAAGCTCCTTCTCAGTGACTCTGGCTTCTATCTCTGTGCCTGGCGGGGCACCTACGAGCAGTACTTCGGGCCG	CAWRGTYEQYF	9	AACGCCTTGTTGCTGGGGGACTCGGCCCTCTATCTCTGTGCCAGCAGCTTGGGGGGACAGGAAACAGATACGCAGTATTTTGGCCCA	CASSLGGQETDTQYF	13	ACCCTGCAGCCAGAAGACTCGGCCCTGTATCTCTGCGCCAGCAGCCAAGATCCGACTAGCGGGGGCTACGAGCAGTACTTCGGGCCG	CASSQDPTSGGYEQYF	27	AAGCTCCTTCTCAGTGACTCTGGCTTCTATCTCTGTGCCTGGAGTGTATTAGGTGGTTCGGGGGTTGAAAAACTGTTTTTTGGCAGT	CAWSVLGGSGVEKLFF	9	AATGTGAACGCCTTGGAGCTGGACGACTCGGCCCTGTATCTCTGTGCCAGCAGCAATGTAGGGCCAGATACGCAGTATTTTGGCCCA	CASSNVGPDTQYF	36
	CTGGAGTCCGCTACCAGCTCCCAGACATCTGTGTACTTCTGTGCCATCAGTGGTTCCGGGACAGGGCTTGAAGCTTTCTTTGGACAA	CAISGSGTGLEAFF	97	CTCAGGCTGGAGTTGGCTGCTCCCTCCCAGACATCTGTGTACTTCTGTGCCAGCAGTTATGGGGTTACTGAAGCTTTCTTTGGACAA	CASSYGVTEAFF	160	ATGAGCTCCTTGGAGCTGGGGGACTCAGCCCTGTACTTCTGTGCCAGCAGCTTAGGCCCGACTCCGAGGGAGCAGTACTTCGGGCCG	CASSLGPTPREQYF	5	ACTCTGACAGTGACCAGTGCCCATCCTGAAGACAGCAGCTTCTACATCTGCAGTGCCTCCCTTATAGATACGCAGTATTTTGGCCCA	CSASLIDTQYF	68	AATGTGAGCACCTTGGAGCTGGGGGACTCGGCCCTTTATCTTTGCGCCAGCAGCTGGGGACAGGAGGCGTCCCTCCACTTTGGGAAT	CASSWGQEASLHF	17	NNNNTGTCGGCTGCTCCCTCCCAGACATCTGTGTACTTCTGTGCCAGCAGGGTTAGCTCCTATAATTCACCCCTCCACTTTGGGAAT	CASRVSSYNSPLHF	23	GCCCTGCAGCCAGAAGACTCAGCCCTGTATCTCTGCGCCAGCAGCCAAGATCGAACACAGGTTGACTATGGCTACACCTTCGGTTCG	CASSQDRTQVDYGYTF	11	CTCCTTCTCAGTGACTCTGGCTTCTATCTCTGTGCCTGGAGATTAGAACGGTTGAGGGCAAAGAACACTGAAGCTTTCTTTGGACAA	CAWRLERLRAKNTEAFF	11	GCCTTGTTGCTGGGGGACTCGGCCCTCTATCTCTGTGCCAGCAGTTTGGGAGTGGCTTATACGTCGGAAAAACTGTTTTTTGGCAGT	CASSLGVAYTSEKLFF	21	GCCTTGGAGCTGGACGACTCGGCCCTGTATCTCTGTGCCAGCAGCAGCCAGGGGGAAGTCATCCTTTCACCCCTCCACTTTGGGAAC	CASSSQGEVILSPLHF	22	AGTTCTAAGAAGCTCCTTCTCAGTGACTCTGGCTTCTATCTCTGTGCCTGGAGTGTACCTGGGCGGGAGACCCAGTACTTCGGGCCA	CAWSVPGRETQYF	12	AACGCCTTGGAGCTGGACGACTCGGCCCTGTATCTCTGTGCCAGCAGCGAACCGGGGAGGGGGCGAGAGACCCAGTACTTCGGGCCA	CASSEPGRGRETQYF	32
	TTGGCTGCTCCCTCCCAGACATCTGTGTACTTCTGTGCCAGCAGTTACGGATGGACTAGCGACGTCTACGAGCAGTACTTCGGGCCG	CASSYGWTSDVYEQYF	8	GAGTTGGCTGCTCCCTCCCAGACATCTGTGTACTTCTGTGCCACTGGATTGTGGGACAGGGGTAATTCACCCCTCCACTTTGGGAAC	CATGLWDRGNSPLHF	229	ACCAGTGCCCATCCTGAAGACAGCAGCTTCTACATCTGCAGTGCTAGTCGCCAGGAGGGCTGGTTGGTCGAGCAGTACTTCGGGCCG	CSASRQEGWLVEQYF	25	CATCCTGAAGACAGCAGCTTCTACATCTGCAGTGCTAGTTCGGCTGGGGGACAGGGTCCTTCCATTGAGACCCAGTACTTCGGGCCA	CSASSAGGQGPSIETQYF	222	GTGAGCACCTTGGAGCTGGGGGACTCGGCCCTTTATCTTTGCGCCAGCAGAACAGCGGGAGAATACAATGAGCAGTTCTTCGGGCCA	CASRTAGEYNEQFF	20	NNNNTGTCGGCTGCTCCCTCCCAGACATCTGTGTACTTCTGTGCCAGCAGCAGAGACAGGGTTATTACTGAAGCTTTCTTTGGACAA	CASSRDRVITEAFF	29	CACGCCCTGCAGCCAGAAGACTCAGCCCTGTATCTCTGCGCCAGCAGCCAAAGGACAGACTCCACAGATACGCAGTATTTTGGCCCA	CASSQRTDSTDTQYF	8	AAGAAGCTCCTTCTCAGTGACTCTGGCTTCTATCTCTGTGCCTGGAGTGCCGGGACAGGGAGCTCCTACGAGCAGTACTTCGGGCCG	CAWSAGTGSSYEQYF	36	AAGATCCAGCGCACAGAGCAGGAGGACTCGGCCGTGTATCTCTGTGCCAGCAGCTTAGTTTGGGGCACTGAAGCTTTCTTTGGACAA	CASSLVWGTEAFF	16	AACGCCTTGTTGCTGGGGGACTCGGCCCTCTATCTCTGTGCCAGCAGCTTGGGGGGACAGGAAACAGATACGCAGTATTTTGGCCCA	CASSLGGQETDTQYF	9	TCTAAGAAGCTCCTTCTCAGTGACTCTGGCTTCTATCTCTGTGCCTGGGAGCGGGATCGGGAGGGCAATGAGCAGTTCTTCGGGCCA	CAWERDREGNEQFF	7	GCCTTGGAGCTGGACGACTCGGCCCTGTATCTCTGTGCCAGCAGCATCGATGGGGCTTCCGTGAACACTGAAGCTTTCTTTGGACAA	CASSIDGASVNTEAFF	172
	AACCTGAGCTCTCTGGAGCTGGGGGACTCAGCTTTGTATTTCTGTGCCAGCAGCGTCGGGGGCGCCGACACCATATATTTTGGAGAG	CASSVGGADTIYF	7	GCTCCCTCCCAAACATCTGTGTACTTCTGTGCCAGCAGTTCGACAGACCCCGTCGAGTTAATGAACACTGAAGCTTTCTTTGGACAA	CASSSTDPVELMNTEAFF	114	CTGGAGTCGCCCAGCCCCAACCAGACCTCTCTGTACTTCTGTGCCAGCTTGGGTAGCGGGGTCTACAATGAGCAGTTCTTCGGGCCA	CASLGSGVYNEQFF	11	CTGGAGTCGCCCAGCCCCAACCAGACCTCTCTGTACTTCTGTGCCTCTCAGACCGGACAGGGAGGCCACGAGCAGTACTTCGGGCCG	CASQTGQGGHEQYF	6	GTGAACGCCTTGTTGCTGGGGGACTCGGCCCTGTATCTCTGTGCCAGCAGCTTTATCGGAGGGGACTATGGCTACACCTTCGGTTCG	CASSFIGGDYGYTF	63	NNNNNNNTGTCGGCTGCTCCCTCCCAGACATCTGTGTACTTCTGTGCCAGCAGGAACAGGGGCGGGTCACCCCTCCACTTTGGGAAT	CASRNRGGSPLHF	26	CTGCAGCCAGAAGACTCAGCCCTGTATCTCTGCGCCAGCAGCCAACCCCTTAGAGGGGTCTCCTACAATGAGCAGTTCTTCGGGCCA	CASSQPLRGVSYNEQFF	181	AGTTCTAAGAAGCTCCTTCTCAGTGACTCTGGCTTCTATCTCTGTGCCTGGAGTCCGGGACAGGGATACGAGCAGTACTTCGGGCCG	CAWSPGQGYEQYF	77	ACAGAGCAGGAGGACTCGGCCGTGTATCTCTGTGCCAGCAGCTCGATAGCGGGGGGAGTATCCTCCTACGAGCAGTACTTCGGGCCG	CASSSIAGGVSSYEQYF	11	GCCTTGTTGCTGGGGGACTCGGCCCTCTATCTCTGTGCCAGCAGCTTATTTGGTAGGGAAGGAGTGGATGGCTACACCTTCGGTTCG	CASSLFGREGVDGYTF	24	CTGAGTTCTAAGAAGCTCCTTCTCAGTGACTCTGGCTTCTATCTCTGTGCCTGGAGTGAGGGACCCTACGAGCAGTACTTCGGGCCG	CAWSEGPYEQYF	13	TTGGAGCTGGACGACTCGGCCCTGTATCTCTGTGCCAGCAGCAAGGAACTAGCGGGAGTTCACACAGATACGCAGTATTTTGGCCCA	CASSKELAGVHTDTQYF	454
	AGCTCTCTGGAGCTGGGGGACTCAGCTTTGTATTTCTGTGCCAGCAGCGTGGGGACAGGGTGGAACACTGAAGCTTTCTTTGGACAA	CASSVGTGWNTEAFF	14	NNNNNNNTGTCGGCTGCTCCCTCCCAAACATCTGTGTACTTCTGTGCCAGCAGTTACGATCCGCGAGATGGCTACACCTTCGGTTCG	CASSYDPRDGYTF	470	CTGGAGTCGCCCAGCCCCAACCAGACCTCTCTGTACTTCTGTGCCAGCAGGAAGGGGGCGCCATTAAATGAGCAGTTCTTCGGGCCA	CASRKGAPLNEQFF	8	TCGCCCAGCCCCAACCAGACCTCTCTGTACTTCTGTGCCAGCAGTTTGGCGGTGGGGGCAACTAATGAAAAACTGTTTTTTGGCAGT	CASSLAVGATNEKLFF	14	GCCTTGGAGCTGGAGGACTCGGCCCTGTATCTCTGTGCCAGCAGACGGACCCTTTCCTTAAATCTAGAGACCCAGTACTTCGGGCCA	CASRRTLSLNLETQYF	13	NTGTCGGCTGCTCCCTCCCAGACATCTGTGTACTTCTGTGCCAGCAAATTGGGCCCGGAGCCCTACAATGAGCAGTTCTTCGGGCCA	CASKLGPEPYNEQFF	37	NNNNTGTCGGCTGCTCCCTCCCAGACATCTGTGTACTTCTGTGCCAGCAGTTATAACGTCATCGGGCAGCCCCAGCATTTTGGTGAT	CASSYNVIGQPQHF	10	GAGTCCGCTACCAGCTCCCAGACATCTGTGTACTTCTGTGCCATCAGTGGGGCGGGACTAGGCGCCTACGAGCAGTACTTCGGGCCG	CAISGAGLGAYEQYF	8	ATCCAGTCCACGGAGTCAGGGGACACAGCACTGTATTTCTGTGCCAGCAGAGGGACTAGCAGGACAGATACGCAGTATTTTGGCCCA	CASRGTSRTDTQYF	14	GTGAACGCCTTGTTGCTGGGGGACTCGGCCCTCTATCTCTGTGCCAGCAGCTTGGTGTGGGCTCACACTGAAGCTTTCTTTGGACAA	CASSLVWAHTEAFF	22	CTCCTTCTCAGTGACTCTGGCTTCTATCTCTGTGCCTGGAGCTCTGGGACAGGGGGCTCGGTGAACACTGAAGCTTTCTTTGGACAA	CAWSSGTGGSVNTEAFF	23	AGGCTGGAGTTGGCTGCTCCCTCCCAGACATCTGTGTACTTCTGTGCCAGCAGTCCAGCGCCAAACTATGGCTACACCTTCGGTTCG	CASSPAPNYGYTF	20
	TCTCTGGAGCTGGGGGACTCAGCTTTGTATTTCTGTGCCAGCAGCCAAGGGAGGCGGGGGGCCCAAGAGACCCAGTACTTCGGGCCA	CASSQGRRGAQETQYF	9	AGCTCTCTGGAGCTGGGGGACTCAGCTTTGTATTTCTGTGCCAGCAGCGTAGGATCAGGGGGAAACTATGGCTACACCTTCGGTTCG	CASSVGSGGNYGYTF	10	CTGATCCTGGAGTCGCCCAGCCCCAACCAGACCTCTCTGTACTTCTGTGCCAGCCAGGGGGGCTACAATGAGCAGTTCTTCGGGCCA	CASQGGYNEQFF	10	AGCAACATGAGCCCTGAAGACAGCAGCATATATCTCTGCAGCGTATGGCTTAGCGGGATGGAATCCTACGAGCAGTACTTCGGGCCG	CSVWLSGMESYEQYF	75	TTGGAGCTGGAGGACTCGGCCCTGTATCTCTGTGCCAGCAGCAGCCCTCTGGGGGATCCCCCCTACAATGAGCAGTTCTTCGGGCCA	CASSSPLGDPPYNEQFF	15	NNNNNNNTGTCGGCTGCTCCCTCCCAGACATCTGTGTACTTCTGTGCCAGCAGGCACCTCGGGCCCTCACCCCTCCACTTTGGGAAT	CASRHLGPSPLHF	628	ATCCTGAGTTCTAAGAAGCTCCTTCTCAGTGACTCTGGCTTCTATCTCTGTGCCTGGAGTCTAGTCCCTGAAGCTTTCTTTGGACAA	CAWSLVPEAFF	12	CAGCAGGTAGTGCGAGGAGATTCGGCAGCTTATTTCTGTGCCAGCTCACCAGGACAGGGGGCTAATGAAAAACTGTTTTTTGGCAGT	CASSPGQGANEKLFF	13	CAGTCCACGGAGTCAGGGGACACAGCACTGTATTTCTGTGCCAGCAGCCCTCGATGGTCAGACACCGGGGAGCTGTTTTTTGGAGAA	CASSPRWSDTGELFF	10	TCACCAGGCCTGGGGGACGCAGCCATGTACCTGTGTGCCACCAGCAGAGGGATCACAGGGGCGGGGGAGACCCAGTACTTCGGGCCA	CATSRGITGAGETQYF	9	CTGAGTTCTAAGAAGCTCCTTCTCAGTGACTCTGGCTTCTATCTCTGTGCCTGGAGTCTGACTAGATTCGAGCAGTTCTTCGGGCCA	CAWSLTRFEQFF	20	CTGGAGTTGGCTGCTCCCTCCCAGACATCTGTGTACTTCTGTGCCAGCACCCTTTATGACCTCGGAAACACCATATATTTTGGAGAG	CASTLYDLGNTIYF	46
	CTGGAGCTGGGGGACTCAGCTTTGTATTTCTGTGCCAGCAGCGTAGCTTCTCAGGGGAGGTCCTACAATGAGCAGTTCTTCGGGCCA	CASSVASQGRSYNEQFF	13	CTGGAGCTGGGGGACTCAGCTTTGTATTTCTGTGCCAGCAGCGTAGGGAGTGTGGGGACTTGGGGGGATGAAGCTTTCTTTGGACAA	CASSVGSVGTWGDEAFF	13	ATCCTGGAGTCGCCCAGCCCCAACCAGACCTCTCTGTACTTCTGTGCCAGCTGGGCCAGCCTAGACACTGAAGCTTTCTTTGGACAA	CASWASLDTEAFF	5	AATTCCCTGGAGCTTGGTGACTCTGCTGTGTATTTCTGTGCCAGCAGCCATCCTCGGGGGGCGAACACTGAAGCTTTCTTTGGACAA	CASSHPRGANTEAFF	4	AAGCTGGAGTCAGCTGCTCCCTCTCAGACTTCTGTTTACTTCTGTGCCAGCAGTTACTACAGTTCCTACGAGCAGTACTTCGGGCCG	CASSYYSSYEQYF	56	CAGCCTGCAGAACTGGAGGATTCTGGAGTTTATTTCTGTGCCAGCAGCCACGGTGGGGCTCTCGGCACTGAAGCTTTCTTTGGACAA	CASSHGGALGTEAFF	16	TCTAAGAAGCTCCTTCTCAGTGACTCTGGCTTCTATCTCTGTGCCTCCTCCCCAACGGGATTAAGGAATGAGCAGTTCTTCGGGCCA	CASSPTGLRNEQFF	7	CTGAGGATCCAGCAGGTAGTGCGAGGAGATTCGGCAGCTTATTTCTGTGCCAGCTCCCCGGGGACAGCTGAAGCTTTCTTTGGACAA	CASSPGTAEAFF	32	CTGAGCTCTCTGGAGCTGGGGGACTCAGCTTTGTATTTCTGTGCCAGCAGCGTCGCGGGGACCTCCTACGAGCAGTACTTCGGGCCG	CASSVAGTSYEQYF	10	CGCTCACCAGGCCTGGGGGACGCAGCCATGTACCTGTGTGCCACCAGCAGAGGACAGGGAGGGAACACTGAAGCTTTCTTTGGACAA	CATSRGQGGNTEAFF	43	AGTGACTCTGGCTTCTATCTCTGTGCCTGGAGTGTCCCGGGACTAGCGGGTTTCCGGAGCTCCTACAATGAGCAGTTCTTCGGGCCA	CAWSVPGLAGFRSSYNEQFF	48	AGGCTGGAGTTGGCTGCTCCCTCCCAGACATCTGTGTACTTCTGTGCCAGCAGTTACTCGATCGGGTACGAAGCTTTCTTTGGACAA	CASSYSIGYEAFF	296
	AGCTCTCTGGAGCTGGGGGACTCAGCTTTGTATTTCTGTGCCAGCAGCGCATCTCAGACAGGGACCTATGGCTACACCTTCGGTTCG	CASSASQTGTYGYTF	11	AACCTGAGCTCTCTGGAGCTGGGGGACTCAGCTTTGTATTTCTGTGCCAGCAGCAGACAGGGTTCGACTGAAGCTTTCTTTGGACAA	CASSRQGSTEAFF	12	TCGCCCAGCCCCAACCAGACCTCTCTGTACTTCTGTGCCAGCAGTTTGGCGGTGGGGGCAACTAATGAAAAACTGTTTTTTGGCAGT	CASSLAVGATNEKLFF	15	CTTCACATCAATTCCCTGGAGCTTGGTGACTCTGCTGTGTATTTCTGTGCCAGCAGCCAGCTAGGGGAGACCCAGTACTTCGGGCCA	CASSQLGETQYF	107	ATCCAGCGCACAGAGCAGGAGGACTCCGCCGTGTATCTCTGTGCCAGCAGCTTAGTGGCAGGGGGCTATGGCTACACCTTCGGTTCG	CASSLVAGGYGYTF	110	TCCCTGGAGCTTGGTGACTCTGCTGTGTATTTCTGTGCCAGCAGCCTTTGGGGACTAGAGCGAAACAATGAGCAGTTCTTCGGGCCA	CASSLWGLERNNEQFF	37	AAGCTCCTTCTCAGTGACTCTGGCTTCTATCTCTGTGCCTGGAGTACCCCCAGACTAGCGGGCCAAGAGACCCAGTACTTCGGGCCA	CAWSTPRLAGQETQYF	8	ATCCAGCAGGTAGTGCGAGGAGATTCGGCAGCTTATTTCTGTGCCAGCTCACCGGGACAGGAAAATGAAAAACTGTTTTTTGGCAGT	CASSPGQENEKLFF	101	CTAAACCTGAGCTCTCTGGAGCTGGGGGACTCAGCTTTGTATTTCTGTGCCAGCAGCCGCCTGGGAAACGAGCAGTACTTCGGGCCG	CASSRLGNEQYF	9	AGTTCTAAGAAGCTCCTCCTCAGTGACTCTGGCTTCTATCTCTGTGCCTGGAGTCACAGGGGTGAAACTGAAGCTTTCTTTGGACAA	CAWSHRGETEAFF	16	AGTTCTAAGAAGCTCCTTCTCAGTGACTCTGGCTTCTATCTCTGTGCCTGGGCCAGGACACCTAACGACGCCCAGCATTTTGGTGAT	CAWARTPNDAQHF	48	AACGCCTTGTTGCTGGGGGACTCGGCCCTCTATCTCTGTGCCAGCAGCCGGGGGCAGGCACAAAATCAGCCCCAGCATTTTGGTGAT	CASSRGQAQNQPQHF	17
	AGCTCTCTGGAGCTGGGGGACTCAGCTTTGTATTTCTGTGCCAGCAGCGTAGAATGGACAGGGTGGGAGACCCAGTACTTCGGGCCA	CASSVEWTGWETQYF	18	AGCTCTCTGGAGCTGGGGGACTCAGCTTTGTATTTCTGTGCCAGCAGCGCCGGGACAGGGGACGGCTATGGCTACACCTTCGGTTCG	CASSAGTGDGYGYTF	10	TCGCCCAGCCCCAACCAGACCTCTCTGTACTTCTGTGCCAGCAGTTTGCCTAGGGGGCCTGGGGCCAACGTCCTGACTTTCGGGGCC	CASSLPRGPGANVLTF	20	TTGCTGGGGGACTCGGCCCTCTATCTCTGTGCCAGCAGCTTGTTTTCGGTGGGTTTTGCAGGGCTGCAGCCCCAGCATTTTGGTGAT	CASSLFSVGFAGLQPQHF	221	CAGCGCACAGAGCAGGAGGACTCCGCCGTGTATCTCTGTGCCAGCAGCTTGCGTCGGCTAGTGGTGGATACGCAGTATTTTGGCCCA	CASSLRRLVVDTQYF	35	CTTGGTGACTCTGCTGTGTATTTCTGTGCCAGCACCCGGTGGACTAGCGGGAGGGAACCTTCCTACAATGAGCAGTTCTTCGGGCCA	CASTRWTSGREPSYNEQFF	16	AAGCTCCTTCTCAGTGACTCTGGCTTCTATCTCTGTGCCTGGAGTGTACTCGGTGGAGGGGGATCCCAGCCCCAGCATTTTGGTGAT	CAWSVLGGGGSQPQHF	28	CAGCAGGTAGTGCGAGGAGATTCGGCAGCTTATTTCTGTGCCAGCTCACCAGATGGACAGTATAATTCACCCCTCCACTTTGGGAAT	CASSPDGQYNSPLHF	141	GAGCTGGGGGACTCAGCTTTGTATTTCTGTGCCAGCAGCGTAGGGTCTTCCAGCGGGGGGCCCTACAATGAGCAGTTCTTCGGGCCA	CASSVGSSSGGPYNEQFF	14	CTGAGTTCTAAGAAGCTCCTCCTCAGTGACTCTGGCTTCTATCTCTGTGCCTGGAAACGGCTGTCCTCGGAAGCTTTCTTTGGACAA	CAWKRLSSEAFF	23	TCCACAAAGCTGGAGGACTCAGCCATGTACTTCTGTGCCAGCAGCTTACTTTTGACAGCGAACACCGGGGAGCTGTTTTTTGGAGAA	CASSLLLTANTGELFF	8	AACGCCTTGTTGCTGGGGGACTCGGCCCTCTATCTCTGTGCCAGCAGCTCTGAGGACACATTGAACACTGAAGCTTTCTTTGGACAA	CASSSEDTLNTEAFF	13
	AGCTCTCTGGAGCTGGGGGACTCAGCTTTGTATTTCTGTGCCAGCAGCGTAGGACAGGGGAGCTCCTACGAGCAGTACTTCGGGCCG	CASSVGQGSSYEQYF	31	CTGAGCTCTCTGGAGCTGGGGGACTCAGCTTTGTATTTCTGTGCCAGCAGCGTAGCTGGTGGGGACTATGGCTACACCTTCGGTTCG	CASSVAGGDYGYTF	18	CTGGAGTCGCCCAGCCCCAACCAGACCTCTCTGTACTTCTGTGCCAGCTCGCGGGGTTCTGGGGCCAACGTCCTGACTTTCGGGGCC	CASSRGSGANVLTF	519	CTGAAGGTGCAGCCTGCAGAACTGGAGGATTCTGGAGTTTATTTCTGTGCCAGCAGCAACAGCCACAATGAGCAGTTCTTCGGGCCA	CASSNSHNEQFF	7	CAGCGCACAGAGCAGGAGGACTCCGCCGTGTATCTCTGTGCCAGCAGCTTAGGGATTGGCCGCTTCGTTGAGCAGTTCTTCGGGCCA	CASSLGIGRFVEQFF	35	TCCCTGGAGCTTGGTGACTCTGCTGTGTATTTCTGTGCCAGCAGCTTAGGCGGCGGGAGGAGCGCCGGGGAGCTGTTTTTTGGAGAA	CASSLGGGRSAGELFF	11	AAGAAGCTCCTTCTCAGTGACTCTGGCTTCTATCTCTGTGCCTGGAGTGTATTCGGGACGGGCAATCAGCCCCAGCATTTTGGTGAT	CAWSVFGTGNQPQHF	13	CAGCAGGTAGTGCGAGGAGATTCGGCAGCTTATTTCTGTGCCAGCTCACCACCCGGGGACAGGGAGATTGGCTACACCTTCGGTTCG	CASSPPGDREIGYTF	482	AGCTCTCTGGAGCTGGGGGACTCAGCTTTGTATTTCTGTGCCAGCAGCCCCCGGCGGAGCTCCTACAATGAGCAGTTCTTCGGGCCA	CASSPRRSSYNEQFF	11	AGGATCCAGCAGGTAGTGCGAGGAGATTCGGCAGCTTATTTCTGTGCCAGCTCTCAACAGGGAGACTATGGCTACACCTTCGGTTCG	CASSQQGDYGYTF	9	ATCCGGTCCACAAAGCTGGAGGACTCAGCCATGTACTTCTGTGCCAGCAGTGAAAGAGGGGTGAGCTACGAGCAGTACTTCGGGCCG	CASSERGVSYEQYF	16	GTGAACGCCTTGTTGCTGGGGGACTCGGCCCTCTATCTCTGTGCCAGCAGCGAGGGGGGTGGAATCGGGGAGCTGTTTTTTGGAGAA	CASSEGGGIGELFF	23
	TCTCTGGAGCTGGGGGACTCAGCTTTGTATTTCTGTGCCACCGCGGGGGGGGCATCTCCGAACACCGGGGAGCTGTTTTTTGGAGAA	CATAGGASPNTGELFF	85	AGCTCTCTGGAGCTGGGGGACTCAGCTTTGTATTTCTGTGCCAGCAGCGCCCGACCGGCCTCTGGAAACACCATATATTTTGGAGAG	CASSARPASGNTIYF	8	AATGTGAACGCCTTGGAGCTGGACGACTCGGCCCTGTATCTCTGTGCCAGCAGCTTGTTCAGGGCTTCGGAGCAGTACTTCGGGCCG	CASSLFRASEQYF	8	AAGGTGCAGCCTGCAGAACTGGAGGATTCTGGAGTTTATTTCTGTGCCAGCAGCCAAAGTGTTACCTATGGCTACACCTTCGGTTCG	CASSQSVTYGYTF	51	CAGCGCACAGAGCAGGAGGACTCCGCCGTGTATCTCTGTGCCAGCAGCTTAACGGGGGCTGGCTCCTACGAGCAGTACTTCGGGCCG	CASSLTGAGSYEQYF	13	GAGCTTGGTGACTCTGCTGTGTATTTCTGTGCCAGCTCCGGTACTCGCACAATCGGGACAGGGGCCTATGGCTACACCTTCGGTTCG	CASSGTRTIGTGAYGYTF	48	AGTTCTAAGAAGCTCCTTCTCAGTGACTCTGGCTTCTATCTCTGTGCCTGGAGTCCGGGACAGGGATACGAGCAGTACTTCGGGCCG	CAWSPGQGYEQYF	97	GAGTTGGCTGCTCCCTCCCAGACATCTGTGTACTTCTGTGCCAGCAGTTCCGGGGCGGGGGGGCTTAATGAGCAGTTCTTCGGGCCA	CASSSGAGGLNEQFF	10	CTGAGCTCTCTGGAGCTGGGGGACTCAGCTTTGTATTTCTGTGCCAGCAGCGTAGTAGGACTAGCAGATACGCAGTATTTTGGCCCA	CASSVVGLADTQYF	10	CAGGTAGTGCGAGGAGATTCGGCAGCTTATTTCTGTGCCAGCTCACCACCCCGGGGGCTGCGGGGGGGCATTCAGTACTTCGGCGCC	CASSPPRGLRGGIQYF	18	TCCACAAAGCTGGAGGACTCAGCCATGTACTTCTGTGCCAGCATCCCCTCCAGCGGCAGCTCCTACAATGAGCAGTTCTTCGGGCCA	CASIPSSGSSYNEQFF	18	AACGCCTTGTTGCTGGGGGACTCGGCCCTCTATCTCTGTGCCAGCAGCGCGGTCCCGTTGAAGGGAAACACCATATATTTTGGAGAG	CASSAVPLKGNTIYF	21
	CTGGAGCTGGGGGACTCAGCTTTGTATTTCTGTGCCAGCAGCGGGGGGGGTCCCGGCTTGAGGAATTCACCCCTCCACTTTGGGAAC	CASSGGGPGLRNSPLHF	121	AGCTCTCTGGAGCTGGGGGACTCAGCTTTGTATTTCTGTGCCAGCAGCGGTAGCGGGAGGCCCCAAGAGACCCAGTACTTCGGGCCA	CASSGSGRPQETQYF	6	TTGGAGCTGGACGACTCGGCCCTGTATCTCTGTGCCAGCAGCCGGGGACAGGGGAACTTTGAGAACACTGAAGCTTTCTTTGGACAA	CASSRGQGNFENTEAFF	22				CACACCCTGCAGCCAGAAGACTCGGCCCTGTATCTCTGTGCCAGCAGCCGTCTTTCCCACTCCCAGGGTGAGCAGTTCTTCGGGCCA	CASSRLSHSQGEQFF	186	CTGGAGTCGCCCAGCCCCAACCAGACCTCTCTGTACTTCTGTGCCAGCGCTCCTTCGGGGGGTTACGCTGGCTACACCTTCGGTTCG	CASAPSGGYAGYTF	10	ATCCTGAGTTCTAAGAAGCTCCTTCTCAGTGACTCTGGCTTCTATCTCTGTGCCTGGCGGGGCACCTACGAGCAGTACTTCGGGCCG	CAWRGTYEQYF	198	TTGGCTGCTCCCTCCCAGACATCTGTGTACTTCTGTGCCAGCAGGGAATCCGGGACAGCGAACACCGGGGAGCTGTTTTTTGGAGAA	CASRESGTANTGELFF	27	CTGAGCTCTCTGGAGCTGGGGGACTCAGCTTTGTATTTCTGTGCCAGCAGCCCAAGCCCCACAGGGGCTGGCTACACCTTCGGTTCG	CASSPSPTGAGYTF	15	ATCCAGCAGGTAGTGCGAGGAGATTCGGCAGCTTATTTCTGTGCCAGCTCACGGACAGGTTACTACAATGAGCAGTTCTTCGGGCCA	CASSRTGYYNEQFF	17	ATCCGGTCCACAAAGCTGGAGGACTCAGCCATGTACTTCTGTTGCACCAAAAGGGAGGGGGTGAACACTGAAGCTTTCTTTGGACAA	CCTKREGVNTEAFF	39	TTGTTGCTGGGGGACTCGGCCCTCTATCTCTGTGCCAGCAGCGCACAGGGGCGATCAGCAGGCACAGATACGCAGTATTTTGGCCCA	CASSAQGRSAGTDTQYF	42
	TCTCTGGAGCTGGGGGACTCAGCTTTGTATTTCTGTGCCAGCAGCGTAGATATGGGACAGGGATTCGATGGCTACACCTTCGGTTCG	CASSVDMGQGFDGYTF	120	AGCTCTCTGGAGCTGGGGGACTCAGCTTTGTATTTCTGTGCCAGCAGCGGTGCGGCGTTTAGCACAGATACGCAGTATTTTGGCCCA	CASSGAAFSTDTQYF	20	AATGTGAACGCCTTGGAGCTGGACGACTCGGCCCTGTATCTCTGTGCCAGCAGCCTCAGACAGACCCATGAAGCTTTCTTTGGACAA	CASSLRQTHEAFF	98				CAGCCAGAAGACTCGGCCCTGTATCTCTGTGCCAGCAGCCGTGCTGGCTCGGGGACAATTGGCAAAAACATTCAGTACTTCGGCGCC	CASSRAGSGTIGKNIQYF	29	CCCAGCCCCAACCAGACCTCTCTGTACTTCTGTGCCAGCAGTTTCTACCGGGACAGGGGACAAACCTACGAGCAGTACTTCGGGCCG	CASSFYRDRGQTYEQYF	17	GTGAGCACCTTGGAGCTGGGGGACTCGGCCCTTTATCTTTGCGCCAGCAGCTTGGGGGAGAACACAGATACGCAGTATTTTGGCCCA	CASSLGENTDTQYF	8	CTGGAGTTGGCTGCTCCCTCCCAGACATCTGTGTACTTCTGTGCCAGCAGTCCCTCGGGCGGGATAGGGGAGCAGTTCTTCGGGCCA	CASSPSGGIGEQFF	8	AACCTGAGCTCTCTGGAGCTGGGGGACTCAGCTTTGTATTTCTGTGCCAGCAGCCCGAGTTCCTGGACTGAAGCTTTCTTTGGACAA	CASSPSSWTEAFF	12	ATCCAGCAGGTAGTGCGAGGAGATTCGGCAGCTTATTTCTGTGCCAGCTCACCACAGGGAACAAATCAGCCCCAGCATTTTGGTGAT	CASSPQGTNQPQHF	14	CTGAAGATCCGGTCCACAAAGCTGGAGGACTCAGCCATGTACTTCTGTGCCAGCAGTGAGGGATCTGATACGCAGTATTTTGGCCCA	CASSEGSDTQYF	17	GTGAACGCCTTGTTGCTGGGGGACTCGGCCCTCTATCTCTGTGCCAGCAGCTTGGAGGTCAGCGACAATGAGCAGTTCTTCGGGCCA	CASSLEVSDNEQFF	121
	GTGACCAGTGCCCATCCTGAAGACAGCAGCTTCTACATCTGCAGTGCTAGTGCTCCAGGGAGTTACAATGAGCAGTTCTTCGGGCCA	CSASAPGSYNEQFF	7	AGCTCTCTGGAGCTGGGGGACTCAGCTTTGTATTTCTGTGCCAGCAGCGTAGGACAGGGGAGCTCCTACGAGCAGTACTTCGGGCCG	CASSVGQGSSYEQYF	28	AATGTGAACGCCTTGGAGCTGGACGACTCGGCCCTGTATCTCTGTGCCAGCAGCTTGAAACCTAACTATGGCTACACCTTCGGTTCG	CASSLKPNYGYTF	120				ACAGAGCAGCGGGACTCGGCCATGTATCGCTGTGCCAGCAGCTTAATGTTGCGCGGGAGTAGCACAGATACGCAGTATTTTGGCCCA	CASSLMLRGSSTDTQYF	62	ATCCTGGAGTCGCCCAGCCCCAACCAGACCTCTCTGTACTTCTGTGCCAGCCGGACAGGGAACACAGATACGCAGTATTTTGGCCCA	CASRTGNTDTQYF	51	AGCACCTTGGAGCTGGGGGACTCGGCCCTTTATCTTTGCGCCAGCAGCTTGGCCGTCGGGGGAGGCAATGAGCAGTTCTTCGGGCCA	CASSLAVGGGNEQFF	10	GAGTTGGCTGCTCCCTCCCAGACATCTGTGTACTTCTGTGCCAGCAGTTATGCTCAGGGGTACCAAGAGACCCAGTACTTCGGGCCA	CASSYAQGYQETQYF	20	AACCTGAGCTCTCTGGAGCTGGGGGACTCAGCTTTGTATTTCTGTGCCAGCAGCGTAGAGGCCACCGGCAAGCAGTTCTTCGGGCCA	CASSVEATGKQFF	38	CAGGTAGTGCGAGGAGATTCGGCAGCTTATTTCTGTGCCAGCTCACCACCGAGCGGGGTAGGGGCCAACGTCCTGACTTTCGGGGCC	CASSPPSGVGANVLTF	11	CGGTCCACAAAGCTGGAGGACTCAGCCATGTACTTCTGTGCCAGCAGTGAAGCTATACCTAGCACAGATACGCAGTATTTTGGCCCA	CASSEAIPSTDTQYF	39	ATCCAGCGCACAGAGCAGGAGGACTCGGCCGTGTATCTCTGTGCCAGCAGCTTAGTAGGGTTGGGAGATACGCAGTATTTTGGCCCA	CASSLVGLGDTQYF	12
	ACTCTGACAGTGACCAGTGCCCATCCTGAAGACAGCAGCTTCTACATCTGCAGTGCTAGGACAACCTACGAGCAGTACTTCGGGCCG	CSARTTYEQYF	29	GAACTAAACCTGAGCTCTCTGGAGCTGGGGGACTCAGCTTTGTATTTCTGTGCCAGTCGGTCAAACACTGAAGCTTTCTTTGGACAA	CASRSNTEAFF	33	GCCTTGGAGCTGGACGACTCGGCCCTGTATCTCTGTGCCAGCAGCCTCGTGGTATGGGGCGGAAACACTGAAGCTTTCTTTGGACAA	CASSLVVWGGNTEAFF	174				CAGCGCACAGAGCAGCGGGACTCGGCCATGTATCGCTGTGCCAGCAGCTTAGACGGGAGCTCCTACAATGAGCAGTTCTTCGGGCCA	CASSLDGSSYNEQFF	14	GAGTCGCCCAGCCCCAACCAGACCTCTCTGTACTTCTGTGCCAGCAGTGGTAGCGGGACCCTCTCCTACGAGCAGTACTTCGGGCCG	CASSGSGTLSYEQYF	157	GTGAGCACCTTGGAGCTGGGGGACTCGGCCCTTTATCTTTGCGCCAGCAGCTTGGCCCAGGAAGGTGAAAAACTGTTTTTTGGCAGT	CASSLAQEGEKLFF	30	GAGTTGGCTGCTCCCTCCCAGACATCTGTGTACTTCTGTGCCAGCAGTTACGGGGCGGGGGGGCTTAATGAGCAGTTCTTCGGGCCA	CASSYGAGGLNEQFF	61	ATGAGCTCCTTGGAGCTGGGGGACTCAGCCCTGTACTTCTGTGCCAGCAAAATTCAGCAGGGCGGGTACGAGCAGTACTTCGGGCCG	CASKIQQGGYEQYF	23	AGGATCCAGCAGGTAGTGCGAGGAGATTCGGCAGCTTATTTCTGTGCCAGCTCCAGGGGGGCCGATTACGAGCAGTACTTCGGGCCG	CASSRGADYEQYF	80	CGGTCCACAAAGCTGGAGGACTCAGCCATGTACTTCTGTGCCAGCAGCTTAAAGGGCAGGGGAGGCTATGGCTACACCTTCGGTTCG	CASSLKGRGGYGYTF	253	CGCACAGAGCAGGAGGACTCGGCCGTGTATCTCTGTGCCAGCAGCCTCACTAGCGGGAGGCCGGGAGGCGAGCAGTACTTCGGGCCG	CASSLTSGRPGGEQYF	15
	ACTCTGACAGTGACCAGTGCCCATCCTGAAGACAGCAGCTTCTACATCTGCAGTGCTGTCACGGACTATGGCTACACCTTCGGTTCG	CSAVTDYGYTF	30	TCTCTGGAGCTGGGGGACTCAGCTTTGTATTTCTGTGCCACCGCGGGGGGGGCATCTCCGAACACCGGGGAGCTGTTTTTTGGAGAA	CATAGGASPNTGELFF	67	AGGCTGGAGTTGGCTGCTCCCTCCCAGACATCTGTGTACTTCTGTGCCAGCAGACCAGACAGGTTCTACGAGCAGTACTTCGGGCCG	CASRPDRFYEQYF	17				AGCTCTCTGGAGCTGGGGGACTCAGCTTTGTATTTCTGTGCCAGCAGCGTTTTGTACGGCCCGGGGTCACCCCTCCACTTTGGGAAT	CASSVLYGPGSPLHF	26	CTGGAGTCGCCCAGCCCCAACCAGACCTCTCTGTACTTCTGTGCCAGCAGCCCGTGGACAGGGGGACATGGCTACACCTTCGGTTCG	CASSPWTGGHGYTF	329	GTGAGCACCTTGGAGCTGGGGGACTCGGCCCTTTATCTTTGCGCCAGCAAGGACGGAGGGGACAATAATGAGCAGTTCTTCGGGCCA	CASKDGGDNNEQFF	37	GTGAGCACCTTGGAGCTGGGGGACTCGGCCCTTTATCTTTGCGCCAGCAGCTTACAGGGGAACCAAGAGACCCAGTACTTCGGGCCA	CASSLQGNQETQYF	11	AGTTCTAAGAAGCTCCTCCTCAGTGACTCTGGCTTCTATCTCTGTGCCTGGAGTACCGGGACTTCCGTGACCCAGCATTTTGGTGAT	CAWSTGTSVTQHF	19	GTAGTGCGAGGAGATTCGGCAGCTTATTTCTGTGCCACCTCCGGAGGGGCCTCGACAGGGGGGAACACTGAAGCTTTCTTTGGACAA	CATSGGASTGGNTEAFF	1550	CGGTCCACAAAGCTGGAGGACTCAGCCATGTACTTCTGTGCCAGCAGTGTTAAATCTCGGTTCTCCGGGGAGCTGTTTTTTGGAGAA	CASSVKSRFSGELFF	867	CAGCGCACAGAGCAGGAGGACTCGGCCGTGTATCTCTGTGCCAGCAGCTTACAGGGATTGAACACCGGGGAGCTGTTTTTTGGAGAA	CASSLQGLNTGELFF	35
	AGTTCTAAGAAGCTCCTCCTCAGTGACTCTGGCTTCTATCTCTGTGCCTGGGGACAGGCGGGAGGACAGCCCCAGCATTTTGGTGAT	CAWGQAGGQPQHF	7	ATCCAGCCCTCAGAACCCAGGGACTCAGCTGTGTACTTCTGTGCCAGCAGTTTTGGGGGAGAAGTCCAGCCCCAGCATTTTGGTGAT	CASSFGGEVQPQHF	6	CTGGAGTTGGCTGCTCCCTCCCAGACATCTGTGTACTTCTGTGCCAGCAGTTACGGGCGGGAGATCTACGAGCAGTACTTCGGGCCG	CASSYGREIYEQYF	39				CTAAACCTGAGCTCTCTGGAGCTGGGGGACTCAGCTTTGTATTTCTGTGCCAGCAGCGCCCCCTTTCGAGAGCAGTTCTTCGGGCCA	CASSAPFREQFF	22	GTAGTGCGAGGAGATTCGGCAGCTTATTTCTGTGCCAGCTCACCGAGTGGGCCACTCCTCTCCTACAATGAGCAGTTCTTCGGGCCA	CASSPSGPLLSYNEQFF	16	AGCACCTTGGAGCTGGGGGACTCGGCCCTTTATCTTTGCGCCAGCAGCTTGGGTGGGACAGGCACAGATACGCAGTATTTTGGCCCA	CASSLGGTGTDTQYF	58	GTGAGCACCTTGGAGCTGGGGGACTCGGCCCTTTATCTTTGCGCCAGCAGCCCCGGGACAGTCCAAGAGACCCAGTACTTCGGGCCA	CASSPGTVQETQYF	23	NNNNTGTCGGCTGCTCCCTCCCAGACATCTGTGTACTTCTGTGCCAGCAGACCGGACAGGGTTGGTCAGCCCCAGCATTTTGGTGAT	CASRPDRVGQPQHF	22	CAGGTAGTGCGAGGAGATTCGGCAGCTTATTTCTGTGCCAGCTCACGGCAGGGGGCTGGATATAATTCACCCCTCCACTTTGGGAAC	CASSRQGAGYNSPLHF	25	CACGCCCTGCAGCCAGAAGACTCAGCCCTGTATCTCTGCGCCAGCAGCCAACTAAATCAGGCGAGGGACGAGCAGTACTTCGGGCCG	CASSQLNQARDEQYF	12	ACAGAGCAGGAGGACTCGGCCGTGTATCTCTGTGCCAGCAGCTCCGACTCACATCGGAGGGGAACCTATGGCTACACCTTCGGTTCG	CASSSDSHRRGTYGYTF	38
	CTGAGTTCTAAGAAGCTCCTTCTCAGTGACTCTGGCTTCTATCTCTGTGCCTGGGGATCAGGGTATTCACCCCTCCACTTTGGGAAT	CAWGSGYSPLHF	8	ACTCTGGAGTCCGCTACCAGCTCCCAGACATCTGTGTACTTCTGTGCCAACCGGGACAGGGAAACAGATACGCAGTATTTTGGCCCA	CANRDRETDTQYF	6	ACATCGGCCCAAAAGAACCCGACAGCTTTCTATCTCTGTGCCAGTAGTACCCCGACAGGGTATCTGGATGGCTACACCTTCGGTTCG	CASSTPTGYLDGYTF	5				CTGAGCTCTCTGGAGCTGGGGGACTCAGCTTTGTATTTCTGTGCCAGCAGCACCCGACCCGGATCCTACGAGCAGTACTTCGGGCCG	CASSTRPGSYEQYF	15	GTAGTGCGAGGAGATTCGGCAGCTTATTTCTGTGCCAGCTCACCATATTTTGTGGTCTCGGGGGCATACGAGCAGTACTTCGGGCCG	CASSPYFVVSGAYEQYF	10	GAGCTGGGGGACTCGGCCCTTTATCTTTGCGCCAGCAGCTTGGCCGCGGGGACCCCCTACAGGACAGATACGCAGTATTTTGGCCCA	CASSLAAGTPYRTDTQYF	26	AGCACCTTGGAGCTGGGGGACTCGGCCCTTTATCTTTGCGCCAGCAGCTTGTCCCAGCAGGGCAGTTCACCCCTCCACTTTGGGAAT	CASSLSQQGSSPLHF	23	NTGTCGGCTGCTCCCTCCCAGACATCTGTGTACTTCTGTGCCAGCAGTTACTCAGCGGGGGGGTACAATGAGCAGTTCTTCGGGCCA	CASSYSAGGYNEQFF	10	GTGCGAGGAGATTCGGCAGCTTATTTCTGTGCCAGCTCACCTGTAGTGAGTTTACACCGATCGGCCGGGGAGCTGTTTTTTGGAGAA	CASSPVVSLHRSAGELFF	47	CTACACGCCCTGCAGCCAGAAGACTCAGCCCTGTATCTCTGCGCCAGCTCGGACAGGGGAAACACCGGGGAGCTGTTTTTTGGAGAA	CASSDRGNTGELFF	41	AAGGTGCAGCCTGCAGAACTGGAGGATTCTGGAGTTTATTTCTGTGCCAGCAGCCTTGTGCGGGGCACTGAAGCTTTCTTTGGACAA	CASSLVRGTEAFF	6
	AGTTCTAAGAAGCTCCTTCTCAGTGACTCTGGCTTCTATCTCTGTGCCTGGATTGGCAGGGGATATGATGGCTACACCTTCGGTTCG	CAWIGRGYDGYTF	15	GAGTCCGCTACCAGCTCCCAGACATCTGTGTACTTCTGTGCCATCAGAGCTCAGACGGAACGTAACTATGGCTACACCTTCGGTTCG	CAIRAQTERNYGYTF	46	GTGACATCGGCCCAAAAGAACCCGACAGCTTTCTATCTCTGTGCCAGTAGTGGGAGACAGGGTGGCACTGAAGCTTTCTTTGGACAA	CASSGRQGGTEAFF	6				AGCTCTCTGGAGCTGGGGGACTCAGCTTTGTATTTCTGTGCCAGCAGCGCTGGGACCGTTGGGGGCTATGGCTACACCTTCGGTTCG	CASSAGTVGGYGYTF	23	ATCCAGCAGGTAGTGCGAGGAGATTCGGCAGCTTATTTCTGTGCCAGCTCACCTCCTTTCACGAACACTGAAGCTTTCTTTGGACAA	CASSPPFTNTEAFF	19	GTGAGCACCTTGGAGCTGGGGGACTCGGCCCTTTATCTTTGCGCCAGCAGCTTGGGACGGCGTAATGAAAAACTGTTTTTTGGCAGT	CASSLGRRNEKLFF	47	AATGTGAGCACCTTGGAGCTGGGGGACTCGGCCCTTTATCTTTGCGCCAGCAGAACGACAGGGGACACTGAAGCTTTCTTTGGACAA	CASRTTGDTEAFF	43	NNNNNNNNNNTGTCGGCTGCTCCCTCCCAGACATCTGTGTACTTCTGTGCCAGCAGTCCCGGGACCGAGACCCAGTACTTCGGGCCA	CASSPGTETQYF	21	ATCCAGCAGGTAGTGCGAGGAGATTCGGCAGCTTATTTCTGTGCCAGCTCACCGACAGGGTACTACAATGAGCAGTTCTTCGGGCCA	CASSPTGYYNEQFF	89	CTACACGCCCTGCAGCCAGAAGACTCAGCCCTGTATCTCTGCGCCAGCAGCCAAGGTCGGGGCACAGATACGCAGTATTTTGGCCCA	CASSQGRGTDTQYF	61	CCTGCAGAACTGGAGGATTCTGGAGTTTATTTCTGTGCCAGCAGCCCTCCCCTTTTAGCGGGAGTCTACGAGCAGTACTTCGGGCCG	CASSPPLLAGVYEQYF	8
	AAGAAGCTCCTCCTCAGTGACTCTGGCTTCTATCTCTGTGCCTGGACCAGGGACAGGGGGAGGCGAGAGACCCAGTACTTCGGGCCA	CAWTRDRGRRETQYF	7	CTGGAGTCCGCTACCAGCTCCCAGACATCTGTGTACTTCTGTGCCATCAGTGGTTCCGGGACAGGGCTTGAAGCTTTCTTTGGACAA	CAISGSGTGLEAFF	77	ACATCGGCCCAAAAGAACCCGACAGCTTTCTATCTCTGTGCCAGTAGTCCCCTGGACAGGGGGAGCACTGAAGCTTTCTTTGGACAA	CASSPLDRGSTEAFF	17				TCTCTGGAGCTGGGGGACTCAGCTTTGTATTTCTGTGCCAGCAGCGCGACTCAACAGGGACGAGGTGAAAAACTGTTTTTTGGCAGT	CASSATQQGRGEKLFF	12	ATCCAGCAGGTAGTGCGAGGAGATTCGGCAGCTTATTTCTGTGCCAGCTCAACTAGCGGGAACACCGGGGAGCTGTTTTTTGGAGAA	CASSTSGNTGELFF	9	TTGGAGCTGGGGGACTCGGCCCTTTATCTTTGCGCCAGCAGCTTGGGTCCTACAGGGGATCTATCCTACGAGCAGTACTTCGGGCCG	CASSLGPTGDLSYEQYF	66	GAGATGAATGTGAGCACCTTGGAGCTGGGGGACTCGGCCCTTTATCTTTGCGCCAGCAGCTTAGGAGAGACCCAGTACTTCGGGCCA	CASSLGETQYF	38	NTGTCGGCTGCTCCCTCCCAGACATCTGTGTACTTCTGTGCCAGCAGTTACTCGCGGGGCCATGTTGAAAAACTGTTTTTTGGCAGT	CASSYSRGHVEKLFF	16	NNNNNNNTGTCGGCTGCTCCCTCCCAGACATCTGTGTACTTCTGTGCCAGCAGACAGGGGGTTGGCTATGGCTACACCTTCGGTTCG	CASRQGVGYGYTF	19	CCAGAAGACTCAGCCCTGTATCTCTGCGCCAGCAGCCCATCTTTACTAGCGCGGCGCCGCTCCTACAATGAGCAGTTCTTCGGGCCA	CASSPSLLARRRSYNEQFF	101	GCAGAACTGGAGGATTCTGGAGTTTATTTCTGTGCCAGCAGCGCTCGAACAGCCTCAGTAGCCAAAAACATTCAGTACTTCGGCGCC	CASSARTASVAKNIQYF	62
	AGTTCTAAGAAGCTCCTTCTCAGTGACTCTGGCTTCTATCTCTGTGCCTGGAATGTGGGGCCGGGGACTGAAGCTTTCTTTGGACAA	CAWNVGPGTEAFF	26	CTCCTCACTCTGGAGTCCGCTACCAGCTCCCAGACATCTGTGTACTTCTGTGCCATCAGTGGCGTGAGGGAGCAGTACTTCGGGCCG	CAISGVREQYF	94	TCGGCCCAAAAGAACCCGACAGCTTTCTATCTCTGTGCCAGTAGTATAGATCAAGGAGGGGGCCACACTGAAGCTTTCTTTGGACAA	CASSIDQGGGHTEAFF	5				ATCCGCTCACCAGGCCTGGGGGACGCAGCCATGTACCTGTGTGCCACCAGCAGAGGACTACTAGTCCCCCCGCAGTATTTTGGCCCA	CATSRGLLVPPQYF	131	CAGCAGGTAGTGCGAGGAGATTCGGCAGCTTATTTCTGTGCCAGCTCACCATGGAGCGACTTTGGGGCTGAAGCTTTCTTTGGACAA	CASSPWSDFGAEAFF	53	GAGCTGGGGGACTCGGCCCTTTATCTTTGCGCCAGCAGCCACGGCCCTGTTCTGGGCCGGAGGACCGGGGAGCTGTTTTTTGGAGAA	CASSHGPVLGRRTGELFF	26	ACCTTGGAGCTGGGGGACTCGGCCCTTTATCTTTGCGCCAGCAGCATGCACCCCAGGGACTCTAATGAAAAACTGTTTTTTGGCAGT	CASSMHPRDSNEKLFF	32	TCGGCTGCTCCCTCCCAGACATCTGTGTACTTCTGTGCCAGCAGTTTAGCGGGACAGGGGAGTGGAAACACCATATATTTTGGAGAG	CASSLAGQGSGNTIYF	115	NNNNNNNNNNTGTCGGCTGCTCCCTCCCAGACATCTGTGTACTTCTGTGCCAGCCCCTTCTATAATTCACCCCTCCACTTTGGGAAC	CASPFYNSPLHF	66	CACGCCCTGCAGCCAGAAGACTCAGCCCTGTATCTCTGCGCCAGCAGCCAAGGAACCGCTAGTTACAATGAGCAGTTCTTCGGGCCA	CASSQGTASYNEQFF	101	TCTAAGAAGCTCCTTCTCAGTGACTCTGGCTTCTATCTCTGTGCCTGGTGTAAACAGGGGGCGTTCCACGAGCAGTACTTCGGGCCG	CAWCKQGAFHEQYF	13
	AAGAAGCTCCTTCTCAGTGACTCTGGCTTCTATCTCTGTGCCTGGGAGGAGTGGCGGGAGCGGGGCTACGAGCAGTACTTCGGGCCG	CAWEEWRERGYEQYF	17	AGGATCCAGCAGGTAGTGCGAGGAGATTCGGCAGCTTATTTCTGTGCCAGCTCACCAGCAGGGAGTGACGAGCAGTACTTCGGGCCG	CASSPAGSDEQYF	8	GCCCAAAAGAACCCGACAGCTTTCTATCTCTGTGCCAGTAGTATTTTCTACGGGGGCAGGGGGCTAGACATTCAGTACTTCGGCGCC	CASSIFYGGRGLDIQYF	14				CGCTCACCAGGCCTGGGGGACGCAGCCATGTACCTGTGTGCCACCAGCAGCTTGGGGCAGTCATACAATGAGCAGTTCTTCGGGCCA	CATSSLGQSYNEQFF	64	ATCCAGCAGGTAGTGCGAGGAGATTCGGCAGCTTATTTCTGTGCCAGCTCACCACCAACGGGGTCCTACGAGCAGTACTTCGGGCCG	CASSPPTGSYEQYF	66	AGCACCTTGGAGCTGGGGGACTCGGCCCTTTATCTTTGCGCCAGCAGGGCCGGGACCACCTCCTACAATGAGCAGTTCTTCGGGCCA	CASRAGTTSYNEQFF	48	AATGTGAGCACCTTGGAGCTGGGGGACTCGGCCCTTTATCTTTGCGCCAGCAGCTTGGATGGCTACAATGAGCAGTTCTTCGGGCCA	CASSLDGYNEQFF	54	ATCCAGCAGGTAGTGCGAGGAGATTCGGCAGCTTATTTCTGTGCCAGCTCACCGGGGCCTATCAATCAGCCCCAGCATTTTGGTGAT	CASSPGPINQPQHF	11	NNNNNNNTGTCGGCTGCTCCCTCCCAGACATCTGTGTACTTCTGTGCCAGCAGTATGCAAGGGGCAGATACGCAGTATTTTGGCCCA	CASSMQGADTQYF	13	CACGCCCTGCAGCCAGAAGACTCAGCCCTGTATCTCTGCGCCAGCAGCCAAGATTTGTGGGGGAAGAATGGCTACACCTTCGGTTCG	CASSQDLWGKNGYTF	2673	AGTTCTAAGAAGCTCCTTCTCAGTGACTCTGGCTTCTATCTCTGTGCCTGGAGTGGGAGCGGGGCCTACGAGCAGTACTTCGGGCCG	CAWSGSGAYEQYF	40
	AAGAAGCTCCTTCTCAGTGACTCTGGCTTCTATCTCTGTGCCTGGAGGGGTGGGACTAGCCGCTATAGCATTCAGTACTTCGGCGCC	CAWRGGTSRYSIQYF	12	GTAGTGCGAGGAGATTCGGCAGCTTATTTCTGTGCCAGCTCACCGAGATACCGGGACAGGGGGAACACTGAAGCTTTCTTTGGACAA	CASSPRYRDRGNTEAFF	18	GTGACATCGGCCCAAAAGAACCCGACAGCTTTCTATCTCTGTGCCAGTAGTAGTAGCGGACGGTACAATGAGCAGTTCTTCGGGCCA	CASSSSGRYNEQFF	58				GCAGCCATGTACCTGTGTGCCACCAGCAGAGCGGCGAGGTTCCGGACTAGCGGGACGAGTGTCGACAATGAGCAGTTCTTCGGGCCA	CATSRAARFRTSGTSVDNEQFF	24	AAGATCCAGCCCTCAGAACCCAGGGACTCAGCTGTGTACTTCTGTGCCAGCTCCGGGGGGGGGCCAGAGACCCAGTACTTCGGGCCA	CASSGGGPETQYF	16	AATGTGAGCACCTTGGAGCTGGGGGACTCGGCCCTTTATCTTTGCGCCAGCAGCTTGGATGGCTACAATGAGCAGTTCTTCGGGCCA	CASSLDGYNEQFF	52	GTGAGCACCTTGGAGCTGGGGGACTCGGCCCTTTATCTTTGCGCCAGCAAGGACGGAGGGGACAATAATGAGCAGTTCTTCGGGCCA	CASKDGGDNNEQFF	34	CTGAGGATCCAGCAGGTAGTGCGAGGAGATTCGGCAGCTTATTTCTGTGCCAGCTCACCCTTAACCGTAGAGCAGTATTTTGGCCCA	CASSPLTVEQYF	11	NTGTCGGCTGCTCCCTCCCAGACATCTGTGTACTTCTGTGCCAGCAGTTACTCCCGGGGGGGCCAAGGTGAGCAGTTCTTCGGGCCA	CASSYSRGGQGEQFF	10	GTGAGCACCTTGGAGCTGGGGGACTCGGCCCTTTATCTTTGCGCCAGCGCACTAGCGGGCGTCGGGGAGACCCAGTACTTCGGGCCA	CASALAGVGETQYF	7	AGTTCTAAGAAGCTCCTTCTCAGTGACTCTGGCTTCTATCTCTGTGCCTGGGCCCCGGACAGGACCTATGGCTACACCTTCGGTTCG	CAWAPDRTYGYTF	154
	CTTCTCAGTGACTCTGGCTTCTATCTCTGTGCCTGGAGTATGGGGACAGGGGGCGTCGGTGGGGCCAACGTCCTGACTTTCGGGGCC	CAWSMGTGGVGGANVLTF	18	ATCCAGCAGGTAGTGCGAGGAGATTCGGCAGCTTATTTCTGTGCCAGCTCACCAGACGCCGGAAACTATGGCTACACCTTCGGTTCG	CASSPDAGNYGYTF	11	ACTGTGACATCGGCCCAAAAGAACCCGACAGCTTTCTATCTCTGTGCCAGTAGTCCGACAGGTTGGTACGAGCAGTACTTCGGGCCG	CASSPTGWYEQYF	63				CACACCCTGCAGCCAGAAGACTCGGCCCTGTATCTCTGCGCCAGCAGCCAAGAAAGCTCGGACAGGACTGAAGCTTTCTTTGGACAA	CASSQESSDRTEAFF	321	GCCCATCCTGAAGACAGCAGCTTCTACATCTGCAGTGCTAGAGGGGTCGGGGTTGGTTATAGCAATCAGCCCCAGCATTTTGGTGAT	CSARGVGVGYSNQPQHF	10	AGCACCTTGGAGCTGGGGGACTCGGCCCTTTATCTTTGCGCCAGCAGCTTGAGCTGGACAGGGGGCCGGGAGCTGTTTTTTGGAGAA	CASSLSWTGGRELFF	157	GTGAGCACCTTGGAGCTGGGGGACTCGGCCCTTTATCTTTGCGCCAGCAGCTTGGCCCAGGAAGGTGAAAAACTGTTTTTTGGCAGT	CASSLAQEGEKLFF	104	CAGGTAGTGCGAGGAGATTCGGCAGCTTATTTCTGTGCCAGCTCACCAGCGGGGGGGTCCCGCGTGGACGAGCAGTACTTCGGGCCG	CASSPAGGSRVDEQYF	9	NNNNNNNTGTCGGCTGCTCCCTCCCAGACATCTGTGTACTTCTGTGCCAGCAGGGAGGGGGGCACCGGGGAGCTGTTTTTTGGAGAA	CASREGGTGELFF	10	ACCTTGGAGCTGGGGGACTCGGCCCTTTATCTTTGCGCCAGCAGCTTGGCGGCAGCAGCGAGTAATTCACCCCTCCACTTTGGGAAT	CASSLAAAASNSPLHF	8	ACTCTGGAGTCCGCTACCAGCTCCCAGACATCTGTGTACTTCTGTGCCATCAAGGGGCGGCAACAAGAGACCCAGTACTTCGGGCCA	CAIKGRQQETQYF	19
	AAGAAGCTCCTTCTCAGTGACTCTGGCTTCTATCTCTGTGCCTGGAGTGTAGGGGGGGTACTATCCCATGGCTACACCTTCGGTTCG	CAWSVGGVLSHGYTF	39	GTAGTGCGAGGAGATTCGGCAGCTTATTTCTGTGCCAGCTCACCGGACCCCAGGGGGCGATCTGGAAACACCATATATTTTGGAGAG	CASSPDPRGRSGNTIYF	25	GTGACATCGGCCCAAAAGAACCCGACAGCTTTCTATCTCTGTGCCAGTACCTCAGTTGGGAGACACACGGAAGCTTTCTTTGGACAA	CASTSVGRHTEAFF	146				CTGCAGCCAGAAGACTCGGCCCTGTATCTCTGCGCCAGCAGCCAACTCAGACAGGGAATTTACACAGATACGCAGTATTTTGGCCCA	CASSQLRQGIYTDTQYF	76	ACAGAGCAGGGGGACTCGGCCATGTATCTCTGTGCCAGCAGCTTCCGGGACGGGGAACCGAACACCGGGGAGCTGTTTTTTGGAGAA	CASSFRDGEPNTGELFF	9	GTGAGCACCTTGGAGCTGGGGGACTCGGCCCTTTATCTTTGCGCCAGCAGCGGTGACAGCGCTGGGGGTGAAGCTTTCTTTGGACAA	CASSGDSAGGEAFF	255	ATCCAGCGCACAGAGCAGGAGGACTCGGCCGTGTATCTCTGTGCCAGCAGCTTTGGGACAGGAAATAGCGAGCAGTACTTCGGGCCG	CASSFGTGNSEQYF	18	AGGATCCAGCAGGTAGTGCGAGGAGATTCGGCAGCTTATTTCTGTGCCAGCTCACCGGGTCAGGACTATGGCTACACCTTCGGTTCG	CASSPGQDYGYTF	9	NNNNTGTCGGCTGCTCCCTCCCAGACATCTGTGTACTTCTGTGCCAGCCGTTACGGTGGGGGGAACACTGAAGCTTTCTTTGGACAA	CASRYGGGNTEAFF	12	ATCCAGTCCACGGAGTCAGGGGACACAGCACTGTATTTCTGTGCCACCAAAGAGACGGTGAACACCGGGGAGCTGTTTTTTGGAGAA	CATKETVNTGELFF	30	CTCACTCTGGAGTCCGCTACCAGCTCCCAGACATCTGTGTACTTCTGTGCCATCAGGGGTAGCTCCTACGAGCAGTACTTCGGGCCG	CAIRGSSYEQYF	29
	AAGAAGCTCCTCCTCAGTGACTCTGGCTTCTATCTCTGTGCCTGGAGCCCACTTGTTACACAGGGGGCTGGAGCTTTCTTTGGACAA	CAWSPLVTQGAGAFF	45	CAGGTAGTGCGAGGAGATTCGGCAGCTTATTTCTGTGCCAGCTTGAATGATCCGGGAATGAACACCGGGGAGCTGTTTTTTGGAGAA	CASLNDPGMNTGELFF	28	GTGACATCGGCCCAAAAGAACCCGACAGCTTTCTATCTCTGTGCCAGTACTTCCGGGACAGGGCCCACTGAAGCTTTCTTTGGACAA	CASTSGTGPTEAFF	168				CACACCCTGCAGCCAGAAGACTCGGCCCTGTATCTCTGCGCCAGCAGCCAAGATTTGGGGGAGTGGGGAGAGCAGTTCTTCGGGCCA	CASSQDLGEWGEQFF	119	CAGCGCACAGAGCAGGGGGACTCGGCCATGTATCTCTGTGCCAGCAGCTCGCTAACTAGCGGGAGGGTTGAGCAGTTCTTCGGGCCA	CASSSLTSGRVEQFF	33	AGCACCTTGGAGCTGGGGGACTCGGCCCTTTATCTTTGCGCCAGCAGCCAAGGACAGGCTAGGGATGAAAAACTGTTTTTTGGCAGT	CASSQGQARDEKLFF	271	ACAGAGCAGGAGGACTCGGCCGTGTATCTCTGTGCCAGCAGCTTAGCCGGGGTCCCCGAAGCGGGACTTTGGCAGTTCTTCGGGCCA	CASSLAGVPEAGLWQFF	10	CAGGTAGTGCGAGGAGATTCGGCAGCTTATTTCTGTGCCAGCTCACCACCGAGCGGGGTAGGGGCCAACGTCCTGACTTTCGGGGCC	CASSPPSGVGANVLTF	18	ACGTTGGCGTCTGCTGTACCCTCTCAGACATCTGTGTACTTCTGTGCCAGCAGTGATGCCCCCAGCGATACGCAGTATTTTGGCCCA	CASSDAPSDTQYF	36	CGCACAGAGCAGGAGGACTCGGCCGTGTATCTCTGTGCCAGCAGCCTCACTAGCGGGAGGCCGGGAGGCGAGCAGTACTTCGGGCCG	CASSLTSGRPGGEQYF	22	GAGTCCGCTACCAGCTCCCAGACATCTGTGTACTTCTGTGCCATCAGCAGTTTGGGGAGTTCCTACAATGAGCAGTTCTTCGGGCCA	CAISSLGSSYNEQFF	115
	AAGAAGCTCCTTCTCAGTGACTCTGGCTTCTATCTCTGTGCCTATAATCCCCGGGGCATAGTCACAGATACGCAGTATTTTGGCCCA	CAYNPRGIVTDTQYF	107	ATCCAGCAGGTAGTGCGAGGAGATTCGGCAGCTTATTTCTGTGCCAGCTCACCATCAAGAGGCACAGATACGCAGTATTTTGGCCCA	CASSPSRGTDTQYF	12	ACTGTGACATCGGCCCAAAAGAACCCGACAGCTTTCTATCTCTGTGCCAGTTCGGACAGGGTGGCCTACGAGCAGTACTTCGGGCCG	CASSDRVAYEQYF	127				CACACCCTGCAGCCAGAAGACTCGGCCCTGTATCTCTGCGCCAGCAGCCAAGGTTTTATAGGGGACTACGAGCAGTACTTCGGGCCG	CASSQGFIGDYEQYF	67	ACAGAGCAGGGGGACTCGGCCATGTATCTCTGTGCCAGCAGCTTAGGCGGGCCGAGGGGGGCTAACTATGGCTACACCTTCGGTTCG	CASSLGGPRGANYGYTF	29	GTGAGCACCTTGGAGCTGGGGGACTCGGCCCTTTATCTTTGCGCCAGCAGGGTACAGGGGAGCTCCTACGAGCAGTACTTCGGGCCG	CASRVQGSSYEQYF	967	CAGCGCACAGAGCAGGAGGACTCGGCCGTGTATCTCTGTGCCAGCAGCTGGACCACAGGGTACAACGAAAAACTGTTTTTTGGCAGT	CASSWTTGYNEKLFF	9	ATCCAGCAGGTAGTGCGAGGAGATTCGGCAGCTTATTTCTGTGCCAGCTCAGAGGGAGCGGGCAACTATGGCTACACCTTCGGTTCG	CASSEGAGNYGYTF	11	ATGAGCTCCTTGGAGCTGGGGGACTCAGCCCTGTACTTCTGTGCCAGTAAGGAACAGGGGGTGAACACTGAAGCTTTCTTTGGACAA	CASKEQGVNTEAFF	12	AAGATCCAGCGCACAGAGCAGGAGGACTCGGCCGTGTATCTCTGTGCCAGCAGCTTAGTAGCGGATCAGCCCCAGCATTTTGGTGAT	CASSLVADQPQHF	33	CTGAGGATCCAGCAGGTAGTGCGAGGAGATTCGGCAGCTTATTTCTGTGCCAGCTCGCAAGACCGCTATGGCTACACCTTCGGTTCG	CASSQDRYGYTF	20
	AAGAAGCTCCTCCTCAGTGACTCTGGCTTCTATCTCTGTGCCTGGAAATTGGGGGCGACAGTTCTCGATGGCTACACCTTCGGTTCG	CAWKLGATVLDGYTF	1693	AGGATCCAGCAGGTAGTGCGAGGAGATTCGGCAGCTTATTTCTGTGCCAGCTCACCCCTGACCGGGGGCGAGCAGTACTTCGGGCCG	CASSPLTGGEQYF	29	AAGAACCCGACAGCTTTCTATCTCTGTGCCAGTAGTATTGTGGCAGGTATAGGACTAGCGGCGAACAATGAGCAGTTCTTCGGGCCA	CASSIVAGIGLAANNEQFF	129				ACCCTGCAGCCAGAAGACTCGGCCCTGTATCTCTGCGCCAGCAGCCGGTCTCTTGGGGCTAGCGAATACGAGCAGTACTTCGGGCCG	CASSRSLGASEYEQYF	44	AAGATCCAGCGCACAGAGCAGGGGGACTCGGCCATGTATCTCTGTGCCAGCAGCTCCCGGACAGGTTTTGAGCAGTACTTCGGGCCG	CASSSRTGFEQYF	30	CAGCGCACAGAGCAGGAGGACTCGGCCGTGTATCTCTGTGCCAGCAGCCCCGACAGTAGTAGCAATCAGCCCCAGCATTTTGGTGAT	CASSPDSSSNQPQHF	9	CAGCGCACAGAGCAGGAGGACTCGGCCGTGTATCTCTGTGCCAGCAGCCTTTGGACAGGGACGGGGGAGACCCAGTACTTCGGGCCA	CASSLWTGTGETQYF	17	AGGATCCAGCAGGTAGTGCGAGGAGATTCGGCAGCTTATTTCTGTGCCAGCTCACCGGGACTCTACAATGAGCAGTTCTTCGGGCCA	CASSPGLYNEQFF	88	TCGCCCAGCCCCAACCAGACCTCTCTGTACTTCTGTGCCAGCAGAAAATGGGGCGGGGGAGCGGCAGATACGCAGTATTTTGGCCCA	CASRKWGGGAADTQYF	14	ATCCAGCGCACAGAGCAGGAGGACTCGGCCGTGTATCTCTGTGCCAGCAGCACCCCCGGACCTGCTATGGAGCAGTACTTCGGGCCG	CASSTPGPAMEQYF	43	ATCCAGCAGGTAGTGCGAGGAGATTCGGCAGCTTATTTCTGTGCCAGCTCACCGGGACACAGACAAGAGACCCAGTACTTCGGGCCA	CASSPGHRQETQYF	45
	ATCCAGCGCACAGAGCAGGAGGACTCGGCCGTGTATCTCTGTGCCAGCAGCCAGCACAGGGGGGACGATGAGCAGTTCTTCGGGCCA	CASSQHRGDDEQFF	8	ATCCAGCAGGTAGTGCGAGGAGATTCGGCAGCTTATTTCTGTGCCAGCTCAAGTATGGGTGGGTCTCCGGAGCAGTACTTCGGGCCG	CASSSMGGSPEQYF	42	GCCCAAAAGAACCCGACAGCTTTCTATCTCTGTGCCAGTAGTATGCCTAAACGGGGCTCTGGGGCCAACGTCCTGACTTTCGGGGCC	CASSMPKRGSGANVLTF	1239				CTGCAGCCAGAAGACTCGGCCCTGTATCTCTGCGCCAGCAGCCAAGATTCCCGCGGGAGGGACACCGGGGAGCTGTTTTTTGGAGAA	CASSQDSRGRDTGELFF	16	CAGCGCACAGAGCAGGGGGACTCGGCCATGTATCTCTGTGCCAGCAGCGTTCTGAGGATGTCGAACGCTGAAGCTTTCTTTGGACAA	CASSVLRMSNAEAFF	23	ATCCAGCGCACAGAGCAGGAGGACTCGGCCGTGTATCTCTGTGCCAGCAGCTTTGGGACAGGAAATAGCGAGCAGTACTTCGGGCCG	CASSFGTGNSEQYF	13	CAGCGCACAGAGCAGGAGGACTCGGCCGTGTATCTCTGTGCCAGCAGCTTAGGGCAGGGGAACCACAATGAGCAGTTCTTCGGGCCA	CASSLGQGNHNEQFF	23	ATCCAGCAGGTAGTGCGAGGAGATTCGGCAGCTTATTTCTGTGCCAGCTCACCGACAGGGTACTACAATGAGCAGTTCTTCGGGCCA	CASSPTGYYNEQFF	90	CCCAGCCCCAACCAGACCTCTCTGTACTTCTGTGCCAGCAGTTTATCTTTTGGGGGACAGGGAGGTTACGAGCAGTACTTCGGGCCG	CASSLSFGGQGGYEQYF	26	AAGGTGCAGCCTGCAGAACTGGAGGATTCTGGAGTTTATTTCTGTGCCAGCAGCCTTGTGCGGGGCACTGAAGCTTTCTTTGGACAA	CASSLVRGTEAFF	13	CAGGTAGTGCGAGGAGATTCGGCAGCTTATTTCTGTGCCAGCTCACCCCTCAGTGGACAGGTTGTCCATGAGCAGTTCTTCGGGCCA	CASSPLSGQVVHEQFF	84
	CAGCGCACAGAGCAGGAGGACTCGGCCGTGTATCTCTGTGCCAGCAGTCTTTGGGAAGCGGGCGGCAATGAGCAGTTCTTCGGGCCA	CASSLWEAGGNEQFF	30	CAGCAGGTAGTGCGAGGAGATTCGGCAGCTTATTTCTGTGCCAGCTCACCACGGAGGGAGTCCCAAGAGACCCAGTACTTCGGGCCA	CASSPRRESQETQYF	186	CATCCTGAAGACAGCAGCTTCTACATCTGCAGTGCTAGAGATCCCTGGACTAGCGGGAGGGTGTCAGATACGCAGTATTTTGGCCCA	CSARDPWTSGRVSDTQYF	5				GAGCTGGACGACTCGGCCCTGTATCTCTGTGCCAGCAGCCCCGTAAAGGGAACAGGGAGTGGGGCCAACGTCCTGACTTTCGGGGCC	CASSPVKGTGSGANVLTF	131	AAGATCCAGCGCACAGAGCAGGGGGACTCGGCCATGTATCTCTGTGCCAGCAGCTTAATGGGGTCCGGGGAGCTGTTTTTTGGAGAA	CASSLMGSGELFF	23	CAGCGCACAGAGCAGGAGGACTCGGCCGTGTATCTCTGTGCCAGCAGCTTAAGTGGTGGGACAGCCTACGAGCAGTACTTCGGGCCG	CASSLSGGTAYEQYF	10	CGCACAGAGCAGGAGGACTCGGCCGTGTATCTCTGTGCCAGCAGCTTAGAGGCAGGGGGCTCCTACAATGAGCAGTTCTTCGGGCCA	CASSLEAGGSYNEQFF	52	GTGCGAGGAGATTCGGCAGCTTATTTCTGTGCCAGCTCACCACGCCGGGACGGGTCTCTGATGGCCAACGTCCTGACTTTCGGGGCC	CASSPRRDGSLMANVLTF	119	ATCCTGGAGTCGCCCAGCCCCAACCAGACCTCTCTGTACTTCTGTGCCAGCAGTACTCAACTGCGAGGGACCCAGTACTTCGGGCCA	CASSTQLRGTQYF	266	AAGGTGCAGCCTGCAGAACTGGAGGATTCTGGAGTTTATTTCTGTGCCAGCAGCCAAGACCTGAGAACATGGCAGTACTTCGGGCCG	CASSQDLRTWQYF	45	ATCCAGCAGGTAGTGCGAGGAGATTCGGCAGCTTATTTCTGTGCCAGCTCACCCGGACACCGCCAAGAGACCCAGTACTTCGGGCCA	CASSPGHRQETQYF	123
	ACAGAGCAGGAGGACTCGGCCGTGTATCTCTGTGCCAGCAGCCCGCGTAGCGGGAGGGGGTACACAGATACGCAGTATTTTGGCCCA	CASSPRSGRGYTDTQYF	54	AAGCTCCTTCTCAGTGACTCTGGCTTCTATCTCTGTGCCTGGAGTGTAAAGGGGGGACAGGGACGTGAAAAACTGTTTTTTGGCAGT	CAWSVKGGQGREKLFF	6	ACCAGTGCCCATCCTGAAGACAGCAGCTTCTACATCTGCAGTGCTGATGGGGGACTAGCGGGGTACAATGAGCAGTTCTTCGGGCCA	CSADGGLAGYNEQFF	6				GAGCTGGACGACTCGGCCCTGTATCTCTGTGCCAGCAGCTTGGCCGCAGGGGGCCTTTGGGGGGCCAACGTCCTGACTTTCGGGGCC	CASSLAAGGLWGANVLTF	51	CAGCCTGCAGAGCTTGAGGACTCGGCCGTGTATCTCTGTGCCAGCACCCTTAGCCCGGGACAGGGAAGGGAGCAGTACTTCGGGCCG	CASTLSPGQGREQYF	10	CTGAAGGTGCAGCCTGCAGAACTGGAGGATTCTGGAGTTTATTTCTGTGCCAGCAGCGAATGGGGTGAAAAACTGTTTTTTGGCAGT	CASSEWGEKLFF	7	AAGGTGCAGCCTGCAGAACTGGAGGATTCTGGAGTTTATTTCTGTGCCAGCAGCCAAGATTCGCGGACTACGAAGTTCTTCGGGCCA	CASSQDSRTTKFF	10	ATCCTGAGGATCCAGCAGGTAGTGCGAGGAGATTCGGCAGCTTATTTCTGTGCCAGCTCATCCCGGGGACCCCTCCACTTTGGGAAC	CASSSRGPLHF	292	CTGATCCTGGAGTCGCCCAGCCCCAACCAGACCTCTCTGTACTTCTGTGCCAGCAGTAGGACAGGGTATGGCTACACCTTCGGTTCG	CASSRTGYGYTF	15	CTCAGGCTGGAGTTGGCTGCTCCCTCCCAGACATCTGTGTACTTCTGTGCCAGCAGCTCCCTATTTCTCGGAGCTTTCTTTGGACAA	CASSSLFLGAFF	32	ATCCAGCAGGTAGTGCGAGGAGATTCGGCAGCTTATTTCTGTGCCAGCTCACCACCAAACGTTGAGGGGAAGCAGTACTTCGGGCCG	CASSPPNVEGKQYF	430
	CAGCCTGCAGAACTGGAGGATTCTGGAGTTTATTTCTGTGCCAGCAGCAGGGAATTGGGCGGCGGGGAGACCCAGTACTTCGGGCCA	CASSRELGGGETQYF	8	ATCCTGAGTTCTAAGAAGCTCCTTCTCAGTGACTCTGGCTTCTATCTCTGTGCCTGGAAAACCCCAGCCACTATATATTTTGGAGAG	CAWKTPATIYF	6	ATCCAGCCTGCAGAGCTTGAGGACTCGGCCGTGTATCTCTGTGCCAGCAGCAAAGGACTGGCCGGCAATGAGCAGTTCTTCGGGCCA	CASSKGLAGNEQFF	19				AACGCCTTGGAGCTGGACGACTCGGCCCTGTATCTCTGTGCCAGCGCTTATACGGTGAGCTCCTACAATGAGCAGTTCTTCGGGCCA	CASAYTVSSYNEQFF	20	ATCCAGCCTGCAGAGCTTGAGGACTCGGCCGTGTATCTCTGTGCCAGCAGCTTAGATCTCGCCACCGGGGAGCTGTTTTTTGGAGAA	CASSLDLATGELFF	14	CAGCCTGCAGAACTGGAGGATTCTGGAGTTTATTTCTGTGCCAGCAGCCCCCGGAGTCCTCGGGCGTTAGAGCAGTACTTCGGGCCG	CASSPRSPRALEQYF	9	CTGAAGGTGCAGCCTGCAGAACTGGAGGATTCTGGAGTTTATTTCTGTGCCAGCAGCGAATGGGGTGAAAAACTGTTTTTTGGCAGT	CASSEWGEKLFF	8	GTAGTGCGAGGAGATTCGGCAGCTTATTTCTGTGCCACCTCCGGAGGGGCCTCGACAGGGGGGAACACTGAAGCTTTCTTTGGACAA	CATSGGASTGGNTEAFF	378	CTGGAGTCGCCCAGCCCCAACCAGACCTCTCTGTACTTCTGTGCCAGCAGCACTAGCGGGGGAAACTACGAGCAGTACTTCGGGCCG	CASSTSGGNYEQYF	11	AGGCTGGAGTTGGCTGCTCCCTCCCAGACATCTGTGTACTTCTGTGCCAGCAGTCCAGCGCCAAACTATGGCTACACCTTCGGTTCG	CASSPAPNYGYTF	19	CACCTACACGCCCTGCAGCCAGAAGACTCAGCCCTGTATCTCTGCGCCAGCAGCCAAGACGGATTTACACCGCAGTATTTTGGCCCA	CASSQDGFTPQYF	6
	CAGCCTGCAGAACTGGAGGATTCTGGAGTTTATTTCTGTGCCAGCAGCCCCGACCCCCCGGGTCGCTCTGAAGCTTTCTTTGGACAA	CASSPDPPGRSEAFF	41	AAGAAGCTCCTCCTCAGTGACTCTGGCTTCTATCTCTGTGCCTGGAGCCGGAGGGGGGGCAGGAACACTGAAGCTTTCTTTGGACAA	CAWSRRGGRNTEAFF	18	TCGGCTGCTCCCTCCCAGACATCTGTGTACTTCTGTGCCAGCAGGGTACTTAGCGGGAGCGCAACAGATACGCAGTATTTTGGCCCA	CASRVLSGSATDTQYF	5				AACGCCTTGGAGCTGGACGACTCGGCCCTGTATCTCTGTGCCAGCAGACGGGGAGCGGGACCTCGGAATGAGCAGTTCTTCGGGCCA	CASRRGAGPRNEQFF	14	TCGGCTGCTCCCTCCCAAACATCTGTGTACTTCTGTGCCAGCACCAAGACAGGGGCCCTTAGCAATCAGCCCCAGCATTTTGGTGAT	CASTKTGALSNQPQHF	10	CCTGCAGAACTGGAGGATTCTGGAGTTTATTTCTGTGCCAGCAGCCAAGATGCTAGCGGGTACACCGGGGAGCTGTTTTTTGGAGAA	CASSQDASGYTGELFF	22	GTGCAGCCTGCAGAACTGGAGGATTCTGGAGTTTATTTCTGTGCCAGCACAAGACAGAATTTGAACACTGAAGCTTTCTTTGGACAA	CASTRQNLNTEAFF	20	ACGTTGGCGTCTGCTGTACCCTCTCAGACATCTGTGTACTTCTGTGCCAGCAGTGATGCCCCCAGCGATACGCAGTATTTTGGCCCA	CASSDAPSDTQYF	49	ATCCTGGAGTCGCCCAGCCCCAACCAGACCTCTCTGTACTTCTGTGCCAGCAGTTCCCAGGGGAGAACTGAAGCTTTCTTTGGACAA	CASSSQGRTEAFF	14	CTGGAGTTGGCTGCTCCCTCCCAGACATCTGTGTACTTCTGTGCCAGCAGGATAAGACAGGAGTCCTACGAGCAGTACTTCGGGCCG	CASRIRQESYEQYF	34	GCCCTGCAGCCAGAAGACTCAGCCCTGTATCTCTGCGCCAGCAGCCAAGAAGGGAGGCAGACGAACACTGAAGCTTTCTTTGGACAA	CASSQEGRQTNTEAFF	7
	AAGGTGCAGCCTGCAGAACTGGAGGATTCTGGAGTTTATTTCTGTGCCAGCAGCCAAGACAGGGACTACGAGCAGTACTTCGGGCCG	CASSQDRDYEQYF	298	CTGAGTTCTAAGAAGCTCCTCCTCAGTGACTCTGGCTTCTATCTCTGTGCCCGGAGGGGGCCAGGTTCACCCCTCCACTTTGGGAAC	CARRGPGSPLHF	11	CCTGCAGAGCTTGAGGACTCGGCCGTGTATCTCTGTGCCAGCAGCTTAGCTTGGGGACAGGGCGTTAGTGGCTACACCTTCGGTTCG	CASSLAWGQGVSGYTF	5				GCCTTGGAGCTGGACGACTCGGCCCTGTATCTCTGTGCCAGCAGATGGACCGGGACAGGGAACACCGGGGAGCTGTTTTTTGGAGAA	CASRWTGTGNTGELFF	13	GTGACCAGTGCCCATCCTGAAGACAGCAGCTTCTACATCTGCAGTGCTAGGCGGCCGGTCCGATCCGGGGAGCTGTTTTTTGGAGAA	CSARRPVRSGELFF	19	GCAGAACTGGAGGATTCTGGAGTTTATTTCTGTGCCAGCAGCCGCAGGGCTAGCGGGAGAGGATACAATGAGCAGTTCTTCGGGCCA	CASSRRASGRGYNEQFF	54	CCTGCAGAACTGGAGGATTCTGGAGTTTATTTCTGTGCCAGCAGCCAAGATGCTAGCGGGTACACCGGGGAGCTGTTTTTTGGAGAA	CASSQDASGYTGELFF	24	TCTGCTGTACCCTCTCAGACATCTGTGTACTTCTGTGCCAGCAGTAGGGGACAGGGGGCGGGATCTGATGGCTACACCTTCGGTTCG	CASSRGQGAGSDGYTF	52	CTGGAGTCGCCCAGCCCCAACCAGACCTCTCTGTACTTCTGTGCCAGCAGTGGACGGGGACTAGCAGCCGAGCAGTACTTCGGGCCG	CASSGRGLAAEQYF	73	AGGCTGGAGTTGGCTGCTCCCTCCCAGACATCTGTGTACTTCTGTGCCAGCAGAAAACCAACAGGGTTCACCATATATTTTGGAGAG	CASRKPTGFTIYF	22	GCCCTGCAGCCAGAAGACTCAGCCCTGTATCTCTGCGCCAGCAGCCTGTCTAGCGGGAGCTCCTACAATGAGCAGTTCTTCGGGCCA	CASSLSSGSSYNEQFF	8
	ATCCAGCAGGTAGTGCGAGGAGATTCGGCAGCTTATTTCTGTGCCAGCTCACCAAACTACAGCTCCTACGAGCAGTACTTCGGGCCG	CASSPNYSSYEQYF	9	CTGAGTTCTAAGAAGCTCCTTCTCAGTGACTCTGGCTTCTATCTCTGTGCCTGGAGTGCCTACAGAGAGACCCAGTACTTCGGGCCA	CAWSAYRETQYF	20	GTGACCAGTGCCCATCCTGAAGACAGCAGCTTCTACATCTGCAGTGCTAGAGAGGGCCTAGTTCGTCAGCCCCAGCATTTTGGTGAT	CSAREGLVRQPQHF	9				NTGTCGGCTGCTCCCTCCCAAACATCTGTGTACTTCTGTGCCAGCAGTTACCCGACAGGGGGGAATTCACCCCTCCACTTTGGGAAT	CASSYPTGGNSPLHF	103	CATCCTGAAGACAGCAGCTTCTACATCTGCAGTGCTAGAGATTCATCGGGGACAGTGGCAACTAATGAAAAACTGTTTTTTGGCAGT	CSARDSSGTVATNEKLFF	10	AAGGTGCAGCCTGCAGAACTGGAGGATTCTGGAGTTTATTTCTGTGCCAGCAGTCTCCAGGGGGCCTACGAGCAGTACTTCGGGCCG	CASSLQGAYEQYF	313	AAGGTGCAGCCTGCAGAACTGGAGGATTCTGGAGTTTATTTCTGTGCCAGCAGCCAAGGGACAGTCTATGGCTACACCTTCGGTTCG	CASSQGTVYGYTF	13	ACATCGGCCCAAAAGAACCCGACAGCTTTCTATCTCTGTGCCAGTAGTCCCACAAGGGACAAAGCCTACGAGCAGTACTTCGGGCCG	CASSPTRDKAYEQYF	10	GAGTTGGCTGCTCCCTCCCAGACATCTGTGTACTTCTGTGCCAGCAGTTACGGGACAGCCCAGTCCTACGAGCAGTACTTCGGGCCG	CASSYGTAQSYEQYF	25	CCGCTCAGGCTGGAGTTGGCTGCTCCCTCCCAGACATCTGTGTACTTCTGTGCCACCAGATTTGGGTACGAGCAGTACTTCGGGCCG	CATRFGYEQYF	218	GCCCTGCAGCCAGAAGACTCAGCCCTGTATCTCTGCGCCAGCAGCCAAGATGAGGCAGTTTCGAATTCACCCCTCCACTTTGGGAAT	CASSQDEAVSNSPLHF	9
	ATCCAGCAGGTAGTGCGAGGAGATTCGGCAGCTTATTTCTGTGCCAGCTCACCAGGGCAGACCAATCAGCCCCAGCATTTTGGTGAT	CASSPGQTNQPQHF	20	CTGAGTTCTAAGAAGCTCCTTCTCAGTGACTCTGGCTTCTATCTCTGTGCCTGGACCAGCGGGAGCTACGAGCAGTACTTCGGGCCG	CAWTSGSYEQYF	24	ACCAGTGCCCATCCTGAAGACAGCAGCTTCTACATCTGCAGTGCTAAACCCCGGGACAGGGCTTACAATGAGCAGTTCTTCGGGCCA	CSAKPRDRAYNEQFF	6				TCGGCTGCTCCCTCCCAAACATCTGTGTACTTCTGTGCCAGCAGTTACGGGGAAGCGGGTAGTTCCTACGAGCAGTACTTCGGGCCG	CASSYGEAGSSYEQYF	39	ACCAGTGCCCATCCTGAAGACAGCAGCTTCTACATCTGCAGTGCTACGCCCGGGACATCTCGGGGTCAGCCCCAGCATTTTGGTGAT	CSATPGTSRGQPQHF	15	CTGGAGTTGGCTGCTCCCTCCCAGACATCTGTGTACTTCTGTGCCAGCAGTCCCTCGGGCGGGATAGGGGAGCAGTTCTTCGGGCCA	CASSPSGGIGEQFF	13	CAGCCTGCAGAACTGGAGGATTCTGGAGTTTATTTCTGTGCCAGCAGCCATCGACAGGCGTGGAATTCACCCCTCCACTTTGGGAAC	CASSHRQAWNSPLHF	105	GTGACATCGGCCCAAAAGAACCCGACAGCTTTCTATCTCTGTGCCAGTAGTGCCAGACAGGTCTCGGTGGTCCAGTACTTCGGGCCA	CASSARQVSVVQYF	28	AGGCTGGAGTTGGCTGCTCCCTCCCAGACATCTGTGTACTTCTGTGCCAGCAGTTTCGGGGGCGATACTGAAGCTTTCTTTGGACAA	CASSFGGDTEAFF	37	CGAGGAGATTCGGCAGCTTATTTCTGTGCCAGCTCACCCAGCCCGGGACAGGGGGCTTTGAACACCGGGGAGCTGTTTTTTGGAGAA	CASSPSPGQGALNTGELFF	11	CACGCCCTGCAGCCAGAAGACTCAGCCCTGTATCTCTGCGCCAGCAGCCAAGAAAGGATTGAGGCCGGGGAGCTGTTTTTTGGAGAA	CASSQERIEAGELFF	10
	CAGCAGGTAGTGCGAGGAGATTCGGCAGCTTATTTCTGTGCCAGCTCACCGGCGGGACAGGGGAACTATGGCTACACCTTCGGTTCG	CASSPAGQGNYGYTF	18	TCTAAGAAGCTCCTTCTCAGTGACTCTGGCTTCTATCTCTGTGCCTGGACCTCTAGCGGGAGGTCCCGCGAGCAGTACTTCGGGCCG	CAWTSSGRSREQYF	35	ATCCAGCCCTCAGAACCCAGGGACTCAGCTGTGTACTTCTGTGCCACCACGATAAGCGGGGGGAACACTGAAGCTTTCTTTGGACAA	CATTISGGNTEAFF	20				CACGCCCTGCAGCCAGAAGACTCAGCCCTGTATCTCTGCGCCAGCAGCCAAGCGAGCTTCAGCTCCTACGAGCAGTACTTCGGGCCG	CASSQASFSSYEQYF	41	GTGACCAGTGCCCATCCTGAAGACAGCAGCTTCTACATCTGCAGTGCTAGACTTTCCACCGAGAATTCACCCCTCCACTTTGGGAAT	CSARLSTENSPLHF	33	TTGGCTGCTCCCTCCCAGACATCTGTGTACTTCTGTGCCAGCAGGGGAGCCGGGACGGGAGTCTACAATGAGCAGTTCTTCGGGCCA	CASRGAGTGVYNEQFF	43	AAGGTGCAGCCTGCAGAACTGGAGGATTCTGGAGTTTATTTCTGTGCCAGCAGTCTCCAGGGGGCCTACGAGCAGTACTTCGGGCCG	CASSLQGAYEQYF	865	ACTGTGACATCGGCCCAAAAGAACCCGACAGCTTTCTATCTCTGTGCCAGTAGTCCCCAGGGTTTCTATGGCTACACCTTCGGTTCG	CASSPQGFYGYTF	30	ATCCAGCGCACAGAGCAGGAGGACTCGGCCGTGTATCTCTGTGCCAGCAGCTTACAGGGGGCGGCCTACGAGCAGTACTTCGGGCCG	CASSLQGAAYEQYF	10	CAGCAGGTAGTGCGAGGAGATTCGGCAGCTTATTTCTGTGCCAGCTCTCCCCTAAGACGAGGCACAGATACGCAGTATTTTGGCCCA	CASSPLRRGTDTQYF	7	CTACACGCCCTGCAGCCAGAAGACTCAGCCCTGTATCTCTGCGCCAGCAGCCAAGATCAGACGGCCGGGGAGCTGTTTTTTGGAGAA	CASSQDQTAGELFF	66
	GTAGTGCGAGGAGATTCGGCAGCTTATTTCTGTGCCAGCTCACCATTGGGGGATCTAGTTGGCACAGATACGCAGTATTTTGGCCCA	CASSPLGDLVGTDTQYF	10	AGTTCTAAGAAGCTCCTTCTCAGTGACTCTGGCTTCTATCTCTGTGCCTGGAATGTGGGGCCGGGGACTGAAGCTTTCTTTGGACAA	CAWNVGPGTEAFF	27	AAGATCCAGCCTGCAGAGCTTGAGGACTCGGCCGTGTATCTCTGTGCCAGCACGCGCGGATTGAACACTGAAGCTTTCTTTGGACAA	CASTRGLNTEAFF	21				GCCCTGCAGCCAGAAGACTCAGCCCTGTATCTCTGCGCCAGCAGCCAAACCGGGACCCTAATAAACACTGAAGCTTTCTTTGGACAA	CASSQTGTLINTEAFF	28	ACAGTGACCAGTGCCCATCCTGAAGACAGCAGCTTCTACATCTGCAGTGCTAGCGCGGACAGGGTTCGTGGCTACACCTTCGGTTCG	CSASADRVRGYTF	16	GAGTTGGCTGCTCCCTCCCAGACATCTGTGTACTTCTGTGCCAGCAGTTATGCTCAGGGGTACCAAGAGACCCAGTACTTCGGGCCA	CASSYAQGYQETQYF	164	AACATGAGCTCCTTGGAGCTGGGGGACTCAGCCCTGTACTTCTGTGCCAGCAGCTACGACCCTAACTATGGCTACACCTTCGGTTCG	CASSYDPNYGYTF	8	ACATCGGCCCAAAAGAACCCGACAGCTTTCTATCTCTGTGCCAGTAGTATACTGGCGGGGGGCTTCAATGAGCAGTTCTTCGGGCCA	CASSILAGGFNEQFF	35	ATCCAGCGCACAGAGCAGGAGGACTCGGCCGTGTATCTCTGTGCCAGCAGCGGCGGCAGGGATAATTCACCCCTCCACTTTGGGAAC	CASSGGRDNSPLHF	63	GTAGTGCGAGGAGATTCGGCAGCTTATTTCTGTGCCAGCTCACCGTGGGAGGCTAGCGGGACGTCCTACGAGCAGTACTTCGGGCCG	CASSPWEASGTSYEQYF	11	CACGCCCTGCAGCCAGAAGACTCAGCCCTGTATCTCTGCGCCAGCAGCCAAGGAACCGCTAGTTACAATGAGCAGTTCTTCGGGCCA	CASSQGTASYNEQFF	74
	ATCCAGCAGGTAGTGCGAGGAGATTCGGCAGCTTATTTCTGTGCCAGCTCACCTATCCCGAGCAATCAGCCCCAGCATTTTGGTGAT	CASSPIPSNQPQHF	48	AAGAAGCTCCTTCTCAGTGACTCTGGCTTCTATCTCTGTGCCTGGAGTGTAGGGGGGGTACTATCCCATGGCTACACCTTCGGTTCG	CAWSVGGVLSHGYTF	41	GTGACCAGTGCCCATCCTGAAGACAGCAGCTTCTACATCTGCAGTGGCCTCCCGACAGGGGCCCAAGAGACCCAGTACTTCGGGCCA	CSGLPTGAQETQYF	18				CACGCCCTGCAGCCAGAAGACTCAGCCCTGTATCTCTGCGCCAGCAGCCAAGATGGGACAGGGTGGAATGAGCAGTTCTTCGGGCCA	CASSQDGTGWNEQFF	29	ATCCAGCCTGCAGAGCTTGAGGACTCGGCCGTGTATCTCTGTGCCAGCAGCTTAGCCGCCTGGACTGGTGAGCAGTTCTTCGGGCCA	CASSLAAWTGEQFF	15	GCCCATCCTGAAGACAGCAGCTTCTACATCTGCAGTGCTAGAGATTCGGGACAGGGCACTATGGATTCACCCCTCCACTTTGGGAAC	CSARDSGQGTMDSPLHF	13	CCCAGCCCCAACCAGACCTCTCTGTACTTCTGTGCCAGCAGTTTATCGGTCAGGGACTGGCGCACGAATACGCAGTATTTTGGCCCA	CASSLSVRDWRTNTQYF	8	GCCCAAAAGAACCCGACAGCTTTCTATCTCTGTGCCAGTAGGACAAGGGACAGGGGGGACATGGGCACTGAAGCTTTCTTTGGACAA	CASRTRDRGDMGTEAFF	84	ACAGAGCAGGAGGACTCGGCCGTGTATCTCTGTGCCAGCAGCTCCCGACAGGGAAGAGGGTACACAGATACGCAGTATTTTGGCCCA	CASSSRQGRGYTDTQYF	118	GCTTATTTCTGTGCCAGCTCACCACCGTTCGGCTCCTTTGAGAGACCGGGACAGAGGTTAACTAACTATGGCTACACCTTCGGTTCG	CASSPPFGSFERPGQRLTNYGYTF	16	CACGCCCTGCAGCCAGAAGACTCAGCCCTGTATCTCTGCGCCAGCAGCCAAGATTTGTGGGGGAAGAATGGCTACACCTTCGGTTCG	CASSQDLWGKNGYTF	831
	ATCCAGCAGGTAGTGCGAGGAGATTCGGCAGCTTATTTCTGTGCCAGCTCACCGGAGGGACAGTCTGAAAAACTGTTTTTTGGCAGT	CASSPEGQSEKLFF	108	AAGAAGCTCCTCCTCAGTGACTCTGGCTTCTATCTCTGTGCCTGGAGTGCCGGTTGGGTCGGACGGTCACCCCTCCACTTTGGGAAC	CAWSAGWVGRSPLHF	51	CAGCCCTCAGAACCCAGGGACTCAGCTGTGTACTTCTGTGCCAGCAGTTTGGGAGCGAGCTCCTACAATGAGCAGTTCTTCGGGCCA	CASSLGASSYNEQFF	28				CTACACGCCCTGCAGCCAGAAGACTCAGCCCTGTATCTCTGCGCCAGCAGCCAAATAAATCGAGATACTGAAGCTTTCTTTGGACAA	CASSQINRDTEAFF	31	TCGGCTGCTCCCTCCCAGACATCTGTGTACTTCTGTGCCAGCATCCCTAGAGGCGGGCCGAGCACAGATACGCAGTATTTTGGCCCA	CASIPRGGPSTDTQYF	44	GAGTCGGCTGCTCCCTCCCAGACATCTGTGTACTTCTGTGCCAGCAGTTATGCTCAGGGGTACCAAGAGACCCAGTACTTCGGGCCA	CASSYAQGYQETQYF	31	NNNNTGTCGGCTGCTCCCTCCCAGACATCTGTGTACTTCTGTGCCAGCAGGACGGGGACAGGGGGCGTTCCGGCTTTCTTTGGACAA	CASRTGTGGVPAFF	7	ATCCAGCGCACAGAGCAGGAGGACTCGGCCGTGTATCTCTGTGCCAGCAGCTTAGCTGCAGACATTTACGAGCAGTACTTCGGGCCG	CASSLAADIYEQYF	26	AAGATCCAGCGCACAGAGCAGGAGGACTCGGCCGTGTATCTCTGTGCCAGCAGCTTAGTCTGGGGCACTGAAGCTTTCTTTGGACAA	CASSLVWGTEAFF	328	CAGCAGGTAGTGCGAGGAGATTCGGCAGCTTATTTCTGTGCCAGCTCACCGACGGATAGAGATAATTCACCCCTCCACTTTGGGAAT	CASSPTDRDNSPLHF	25	TCCACGGAGTCAGGGGACACAGCACTGTATTTCTGTGCCAGCAGCATCTCCGGGACAGGAAATAATTCACCCCTCCACTTTGGGAAT	CASSISGTGNNSPLHF	30
	GTGCGAGGAGATTCGGCAGCTTATTTCTGTGCCAGCTCACCACGGGCGGGACAGGGCTCCATGAACACTGAAGCTTTCTTTGGACAA	CASSPRAGQGSMNTEAFF	104	AAGAAGCTCCTTCTCAGTGACTCTGGCTTCTATCTCTGTGCCTATAATCCCCGGGGCATAGTCACAGATACGCAGTATTTTGGCCCA	CAYNPRGIVTDTQYF	77	CAGCCCTCAGAACCCAGGGACTCAGCTGTGTACTTCTGTGCCAGCAGATACAGGGTAGGGAACACCGGGGAGCTGTTTTTTGGAGAA	CASRYRVGNTGELFF	6				GCCCTGCAGCCAGAAGACTCAGCCCTGTATCTCTGCGCCAGCAGCCAAGGGTCCGGGACAGGCCAAGAGACCCAGTACTTCGGGCCA	CASSQGSGTGQETQYF	13	CAGCCCTCAGAACCCAGGGACTCAGCTGTGTACTTCTGTGCCAGCAGTCTTACTTCCAGCTCCTACAATGAGCAGTTCTTCGGGCCA	CASSLTSSSYNEQFF	12	NTGAAGATCCAGCCCTCAGAACCCAGGGACTCAGCTGTGTACTTCTGTGCCAGCAGCCTCGGACAGGGAGGTCGGTACTTCGGGCCG	CASSLGQGGRYF	26	NTGTCGGCTGCTCCCTCCCAGACATCTGTGTACTTCTGTGCCAGCAGTTACTCCCGGGGCTCACAAGATACGCAGTATTTTGGCCCA	CASSYSRGSQDTQYF	25	AAGATCCAGCGCACAGAGCAGGAGGACTCGGCCGTGTATCTCTGTGCCAGCAGCTTAGTCTGGGGCACTGAAGCTTTCTTTGGACAA	CASSLVWGTEAFF	187	AAGATCCAGCGCACAGAGCAGGAGGACTCGGCCGTGTATCTCTGTGCCAGCAGCTTAGTTTGGGGCACTGAAGCTTTCTTTGGACAA	CASSLVWGTEAFF	597	CAGCAGGTAGTGCGAGGAGATTCGGCAGCTTATTTCTGTGCCAGCTCTCCCGGGACATTAAACACAGATACGCAGTATTTTGGCCCA	CASSPGTLNTDTQYF	26	ATCCAGTCCACGGAGTCAGGGGACACAGCACTGTATTTCTGTGCCAGCAGCCCCCAGACGGAGCTCTACGAGCAGTACTTCGGGCCG	CASSPQTELYEQYF	197
	CAGCAGGTAGTGCGAGGAGATTCGGCAGCTTATTTCTGTGCCAGCTCACCACGGAGGGAGTCCCAAGAGACCCAGTACTTCGGGCCA	CASSPRRESQETQYF	261	AAGCTCCTCCTCAGTGACTCTGGCTTCTATCTCTGTGCCTGGAGTCTTACCGGCCGGGACAGCAATCAGCCCCAGCATTTTGGTGAT	CAWSLTGRDSNQPQHF	433	CCCTCAGAACCCAGGGACTCAGCTGTGTACTTCTGTGCCAGCAGTTTGGGGGGATTTTCGTACCAAGAGACCCAGTACTTCGGGCCA	CASSLGGFSYQETQYF	20				GCCCTGCAGCCAGAAGACTCAGCCCTGTATCTCTGCGCCAGCAGCCAAGATTCCAGGGTTAGAGGAAACACCATATATTTTGGAGAG	CASSQDSRVRGNTIYF	17	CAGCCTGCAGAGCTTGAGGACTCGGCCGTGTATCTCTGTGCCAGCAGCTTAGAAGCGGGAGTGTACAATGAGCAGTTCTTCGGGCCA	CASSLEAGVYNEQFF	19	AAGATCCAGCCCTCAGAACCCAGGGACTCAGCTGTGTACTTCTGTGCCAGCACCTTGTGGGAGGGGTATGGCTACACCTTCGGTTCG	CASTLWEGYGYTF	88	NNNNTGTCGGCTGCTCCCTCCCAGACATCTGTGTACTTCTGTGCCAGCAGTTTCGAGGGAACTAATTCACCCCTCCACTTTGGGAAT	CASSFEGTNSPLHF	89	AAGGTGCAGCCTGCAGAACTGGAGGATTCTGGAGTTTATTTCTGTGCCAGCAGCCGTAACCGCGGAGAAAAACTGTTTTTTGGCAGT	CASSRNRGEKLFF	10	ATCAATTCCCTGGAGCTTGGTGACTCTGCTGTGTATTTCTGTGCCAGCAGCCAGGGGGCAGGGCTGTATGGCTACACCTTCGGTTCG	CASSQGAGLYGYTF	9	AGGATCCAGCAGGTAGTGCGAGGAGATTCGGCAGCTTATTTCTGTGCCAGCTCACTGGACAGGGGGACTGAAGCTTTCTTTGGACAA	CASSLDRGTEAFF	298	CTGGAGTCGCCCAGCCCCAACCAGACCTCTCTGTACTTCTGTGCCAGCAGTCCACAGGGGACGGATTCACCCCTCCACTTTGGGAAT	CASSPQGTDSPLHF	6
	CAGCAGGTAGTGCGAGGAGATTCGGCAGCTTATTTCTGTGCCAGCTCACCAGAGGGTCAGAGCAATCAGCCCCAGCATTTTGGTGAT	CASSPEGQSNQPQHF	377	CAGTCCACGGAGTCAGGGGACACAGCACTGTATTTCTGTGCCAGCAGCATCCCGGGACCTGGGTGTTACGAGCAGTACTTCGGGCCG	CASSIPGPGCYEQYF	74	GTGACCAGTGCCCATCCTGAAGACAGCAGCTTCTACATCTGCAGTGCTAAGGTCGGGACGGCAGACTACGAGCAGTACTTCGGGCCG	CSAKVGTADYEQYF	17				CTGCAGCCAGAAGACTCAGCCCTGTATCTCTGCGCCAGCAGCCAAGACGCGATCGGGGGGAAGTTCGACGAGCAGTACTTCGGGCCG	CASSQDAIGGKFDEQYF	13	ACCAGTGCCCATCCTGAAGACAGCAGCTTCTACATCTGCAGTGCTAGCTCCGGGGCTTCCGGTAGTTCACCCCTCCACTTTGGGAAT	CSASSGASGSSPLHF	12	AATTCCCTGGAGCTTGGTGACTCTGCTGTGTATTTCTGTGCCAGCAGCCAGGGTAAGGAGTGGGGGAACATTCAGTACTTCGGCGCC	CASSQGKEWGNIQYF	7	NNNNTGTCGGCTGCTCCCTCCCAGACATCTGTGTACTTCTGTGCCAGCAGTCCACAGGGGGCGAAGGTTGAGCAGTTCTTCGGGCCA	CASSPQGAKVEQFF	60	CTGGAGGATTCTGGAGTTTATTTCTGTGCCAGCAGCCATTACGACCTAGCGGGCCTAAGGTCTTGGGAGACCCAGTACTTCGGGCCA	CASSHYDLAGLRSWETQYF	41	CACATCAATTCCCTGGAGCTTGGTGACTCTGCTGTGTATTTCTGTGCCAGCAGCCAAGTGAGGGACTATGGCTACACCTTCGGTTCG	CASSQVRDYGYTF	16	NNNNTGTCGGCTGCTCCCTCCCAGACATCTGTGTACTTCTGTGCCAGCAGTCGACAGGGGTCCTCCTACGAGCAGTACTTCGGGCCG	CASSRQGSSYEQYF	8	ATCCTGGAGTCGCCCAGCCCCAACCAGACCTCTCTGTACTTCTGTGCCAGCAGTTTATGGGGGACCGGGGAGCTGTTTTTTGGAGAA	CASSLWGTGELFF	6
	AGCACCTTGGAGCTGGGGGACTCGGCCCTTTATCTTTGCGCCAGCAGCCTTTTGAGGGAGGAGGGAACTGAAGCTTTCTTTGGACAA	CASSLLREEGTEAFF	7	AATGTGAGCACCTTGGAGCTGGGGGACTCGGCCCTTTATCTTTGCGCCAGCAGCTTTGACAAAACCTATGGCTACACCTTCGGTTCG	CASSFDKTYGYTF	6	ACAGTGACCAGTGCCCATCCTGAAGACAGCAGCTTCTACATCTGCAGTGCTAGACAAAACCTTGGAAACACCATATATTTTGGAGAG	CSARQNLGNTIYF	59				NNNNNNNTGTCGGCTGCTCCCTCCCAGACATCTGTGTACTTCTGTGCCAGCAGGCACCTCGGGCCCTCACCCCTCCACTTTGGGAAT	CASRHLGPSPLHF	184	GCCCATCCTGAAGACAGCAGCTTCTACATCTGCAGTGCTAGGCTATTTGGGACAGGGGAAATCGGAAACACCATATATTTTGGAGAG	CSARLFGTGEIGNTIYF	17	CTGGAGCTTGGTGACTCTGCTGTGTATTTCTGTGCCAGCAGCCAAGCCCGACAGGGACCTAACACCGGGGAGCTGTTTTTTGGAGAA	CASSQARQGPNTGELFF	8	NNNNTGTCGGCTGCTCCCTCCCAGACATCTGTGTACTTCTGTGCCAGCAGTATCACAAGGGCCAACACTGAAGCTTTCTTTGGACAA	CASSITRANTEAFF	113	TCCCTGGAGCTTGGTGACTCTGCTGTGTATTTCTGTGCCAGCAGCCTCGAAGCGGGGCTGAGACCTTACGAGCAGTACTTCGGGCCG	CASSLEAGLRPYEQYF	9	CACATCAATTCCCTGGAGCTTGGTGACTCTGCTGTGTATTTCTGTGCCAGCAGCACGACCCTGGACACTGAAGCTTTCTTTGGACAA	CASSTTLDTEAFF	34	ATGAATGTGAGCACCTTGGAGCTGGGGGACTCGGCCCTTTATCTTTGCGCCAGCAGCTTGCCCTCCTACGAGCAGTACTTCGGGCCG	CASSLPSYEQYF	7	CCCAGCCCCAACCAGACCTCTCTGTACTTCTGTGCCAGCAGTTTGGGCAGCCCCGTACTAGCCAAAAACATTCAGTACTTCGGCGCC	CASSLGSPVLAKNIQYF	176
	GTGAGCACCTTGGAGCTGGGGGACTCGGCCCTTTATCTTTGCGCCAGCAGCTTCCGGCGGGGCACCGGGGAGCTGTTTTTTGGAGAA	CASSFRRGTGELFF	9	AGCACCTTGGAGCTGGGGGACTCGGCCCTTTATCTTTGCGCCAGCAGCTTGGAGTGGCGGGGGAATTCACCCCTCCACTTTGGGAAT	CASSLEWRGNSPLHF	7	ACCAGTGCCCATCCTGAAGACAGCAGCTTCTACATCTGCAGTGCACCCGTAGACCCGACCCCTAATCAGCCCCAGCATTTTGGTGAT	CSAPVDPTPNQPQHF	40				NNNNNNNTGTCGGCTGCTCCCTCCCAGACATCTGTGTACTTCTGTGCCAGCAGGTATTCGGGGTTAACTGAAGCTTTCTTTGGACAA	CASRYSGLTEAFF	65	AGTGCCCATCCTGAAGACAGCAGCTTCTACATCTGCAGTGCTAGAAACTACGTAAGGGGGAACACCGGGGAGCTGTTTTTTGGAGAA	CSARNYVRGNTGELFF	27	CACATCAATTCCCTGGAGCTTGGTGACTCTGCTGTGTATTTCTGTGCCAGCAGAACGAGGGACTCAGATACGCAGTATTTTGGCCCA	CASRTRDSDTQYF	11	ATCCAGCGCACAGAGCAGGGGGACTCGGCCATGTATCTCTGTGCCAGCAGCCCGGAGAATTTCCAAGAGACCCAGTACTTCGGGCCA	CASSPENFQETQYF	8	CTGGAGTCGCCCAGCCCCAACCAGACCTCTCTGTACTTCTGTGCCAGCAGCACTAGCGGGGGAAACTACGAGCAGTACTTCGGGCCG	CASSTSGGNYEQYF	11	ACCAGTGCCCATCCTGAAGACAGCAGCTTCTACATCTGCAGTGCCCTGCTGCCAGCGGGGGTCAACAATGAGCAGTTCTTCGGGCCA	CSALLPAGVNNEQFF	14	AGCACCTTGGAGCTGGGGGACTCGGCCCTTTATCTTTGCGCCAGCAGCCCGGGACTAGCGGGACGGGAGACCCAGTACTTCGGGCCA	CASSPGLAGRETQYF	20	GTGAGCAACATGAGCCCTGAAGACAGCAGCATATATCTCTGCAGCGTCGCCAGGGACAGGGGTTGGTATGGCTACACCTTCGGTTCG	CSVARDRGWYGYTF	9
	GTGAGCACCTTGGAGCTGGGGGACTCGGCCCTTTATCTTTGCGCCAGCAGCTTGGTTCCTTCCAATGAAAAACTGTTTTTTGGCAGT	CASSLVPSNEKLFF	12	ACCTTGGAGCTGGGGGACTCGGCCCTTTATCTTTGCGCCAGCAGCGCAAAGACTAGCAGAAGCTCCTACGAGCAGTACTTCGGGCCG	CASSAKTSRSSYEQYF	7	ACAGTGACCAGTGCCCATCCTGAAGACAGCAGCTTCTACATCTGCAGTGCCTCGCGGGATAGCTTCAACGAGCAGTACTTCGGGCCG	CSASRDSFNEQYF	74				NNNNTGTCGGCTGCTCCCTCCCAGACATCTGTGTACTTCTGTGCCAGCAGCAGAGACAGGGTTATTACTGAAGCTTTCTTTGGACAA	CASSRDRVITEAFF	49	ATCCAGCCCTCAGAACCCAGGGACTCAGCTGTGTACTTCTGTGCCAGCAGGAAGACAGGGGACGGGCAGCCCCAGCATTTTGGTGAT	CASRKTGDGQPQHF	46	ATCAATTCCCTGGAGCTTGGTGACTCTGCTGTGTATTTCTGTGCCAGCAGCCAAGACGGCTCCTACAATGAGCAGTTCTTCGGGCCA	CASSQDGSYNEQFF	30	CGCACAGAGCAGGGGGACTCGGCCATGTATCTCTGTGCCAGCAGCTTAGAAATGTGGGGCCCGAACACTGAAGCTTTCTTTGGACAA	CASSLEMWGPNTEAFF	8	CTGATCCTGGAGTCGCCCAGCCCCAACCAGACCTCTCTGTACTTCTGTGCCAGCAGTTTACTAGGGAGGGAGCAGTACTTCGGGCCG	CASSLLGREQYF	10	NNNNNNNTGTCGGCTGCTCCCTCCCAAACATCTGTGTACTTCTGTGCCAGCTTACGGGACTCCACAGATACGCAGTATTTTGGCCCA	CASLRDSTDTQYF	10	ACCTTGGAGCTGGGGGACTCGGCCCTTTATCTTTGCGCCAGCAGCTTAGAAGGACTTACGGCAGGCCAGCCCCAGCATTTTGGTGAT	CASSLEGLTAGQPQHF	39	GAGCTGGGGGACTCGGCCCTTTATCTTTGCGCCAGCAGCTTGCAGAACGTCGGGACTAGCGATCGGAAGGAGCAGTTCTTCGGGCCA	CASSLQNVGTSDRKEQFF	7
	AATGTGAGCACCTTGGAGCTGGGGGACTCGGCCCTTTATCTTTGCGCCAGCAGCTTGGGTACGGTCAATGAGCAGTTCTTCGGGCCA	CASSLGTVNEQFF	19	AATGTGAGCACCTTGGAGCTGGGGGACTCGGCCCTTTATCTTTGCGCCAGCAGCTTGTCCCTAGCGGAGACCCAGTACTTCGGGCCA	CASSLSLAETQYF	8	ACCAGTGCCCATCCTGAAGACAGCAGCTTCTACATCTGCAGTGCCCCGCGGGGACCACCCTATAATTCACCCCTCCACTTTGGGAAC	CSAPRGPPYNSPLHF	126				NNNNNNNNNNNNNTGTCGGCTGCTCCCTCCCAGACATCTGTGTACTTCTGTGCCAGCAGTTCCCCCTACGAGCAGTACTTCGGGCCG	CASSSPYEQYF	29	CCCTCAGAACCCAGGGACTCAGCTGTGTACTTCTGTGCCAGCACTTACCATTCCGGGACAGGGCCTCAGCCCCAGCATTTTGGTGAT	CASTYHSGTGPQPQHF	170	ATCAATTCCCTGGAGCTTGGTGACTCTGCTGTGTATTTCTGTGCCAGCAGCCAAGATGGCAGCTACAATGAGCAGTTCTTCGGGCCA	CASSQDGSYNEQFF	66	CTGAAGATCCAGCGCACAGAGCAGGGGGACTCGGCCATGTATCTCTGTGCCAGCAGCTTTACCCTAGAGACCCAGTACTTCGGGCCA	CASSFTLETQYF	9	CTGGAGTCGCCCAGCCCCAACCAGACCTCTCTGTACTTCTGTGCCAGCAGTACGGGCCGTAACTCGGGTGAGCAGTACTTCGGGCCG	CASSTGRNSGEQYF	10	CCCTCCCAGACATCTGTGTACTTCTGTGCCAGCAGTTACTTCGCGACGGCTAGCGGGGGATCCTACAATGAGCAGTTCTTCGGGCCA	CASSYFATASGGSYNEQFF	14	ACCTTGGAGCTGGGGGACTCGGCCCTTTATCTTTGCGCCAGCAGCTTGTCGAGGACTAGCGGGAGCTACGAGCAGTACTTCGGGCCG	CASSLSRTSGSYEQYF	14	AATGTGAGCACCTTGGAGCTGGGGGACTCGGCCCTTTATCTTTGCGCCAGCAGCTTGGTACCTTCCACTGAAGCTTTCTTTGGACAA	CASSLVPSTEAFF	10
	AGCACCTTGGAGCTGGGGGACTCGGCCCTTTATCTTTGCGCCAGCGGGACAGGGCTAAGGTCCAAAAACATTCAGTACTTCGGCGCC	CASGTGLRSKNIQYF	8	AGCACCTTGGAGCTGGGGGACTCGGCCCTTTATCTTTGCGCCAGCAGCTTTAACGGGGGGGAGGTGAATGAGCAGTTCTTCGGGCCA	CASSFNGGEVNEQFF	10	GCCCATCCTGAAGACAGCAGCTTCTACATCTGCAGTGCTAGGAGGATTACCGGGACTGGTCCCTACAATGAGCAGTTCTTCGGGCCA	CSARRITGTGPYNEQFF	387				NTGTCGGCTGCTCCCTCCCAGACATCTGTGTACTTCTGTGCCAGCAGTTACGGCAGCGGGAGAGGTTACGAGCAGTACTTCGGGCCG	CASSYGSGRGYEQYF	21	CAGCCTGCAGAGCTTGAGGACTCGGCCGTGTATCTCTGTGCCAGCAGCCCCCGGGAGGCCGTCGGCTACGAGCAGTACTTCGGGCCG	CASSPREAVGYEQYF	146	ATCAATTCCCTGGAGCTTGGTGACTCTGCTGTGTATTTCTGTGCCAGCAGCCAATCCGACAGGCGCACTGAAGCTTTCTTTGGACAA	CASSQSDRRTEAFF	93	CGCACAGAGCAGGGGGACTCGGCCATGTATCTCTGTGCCAGCAGCTTCGGGATGGGGACCCGGAACACTGAAGCTTTCTTTGGACAA	CASSFGMGTRNTEAFF	13	CTGGAGTCGCCCAGCCCCAACCAGACCTCTCTGTACTTCTGTGCCAGCAGTTCCCTAGGGCAGGGACGGACGCAGTATTTTGGCCCA	CASSSLGQGRTQYF	14	ACCAGTGCCCATCCTGAAGACAGCAGCTTCTACATCTGCAGTGCTAGAGAGGCCCCGGGGATTAATGAAAAACTGTTTTTTGGCAGT	CSAREAPGINEKLFF	17	AATGTGAGCACCTTGGAGCTGGGGGACTCGGCCCTTTATCTTTGCGCCAGCAGCTTGGCCGGGGCAGATACGCAGTATTTTGGCCCA	CASSLAGADTQYF	26	GTGAGCACCTTGGAGCTGGGGGACTCGGCCCTTTATCTTTGCGCCAGCAGCTTGGTCCCCAGGGTAGATGGCTACACCTTCGGTTCG	CASSLVPRVDGYTF	9
	AATGTGAGCACCTTGGAGCTGGGGGACTCGGCCCTTTATCTTTGCGCCAGCAGCTTGGGGGGAGGGACTGAAGCTTTCTTTGGACAA	CASSLGGGTEAFF	27	GTGAGCACCTTGGAGCTGGGGGACTCGGCCCTTTATCTTTGCGCCAGCAGCTTGGTTCCTTCCAATGAAAAACTGTTTTTTGGCAGT	CASSLVPSNEKLFF	19	NNNNNNNTGTCGGCTGCTCCCTCCCAGACATCTGTGTACTTCTGTGCCAGCAGCCGCCTAGATGGAAACACCATATATTTTGGAGAG	CASSRLDGNTIYF	5				NNNNTGTCGGCTGCTCCCTCCCAGACATCTGTGTACTTCTGTGCCAGCAGTTACTCTGGCAGGGACACTGAAGCTTTCTTTGGACAA	CASSYSGRDTEAFF	14	ACTGTGAGCAACATGAGCCCTGAAGACAGCAGCATATATCTCTGCAGCGTCCGTCCGGGAGGAGGTGATACGCAGTATTTTGGCCCA	CSVRPGGGDTQYF	18	ATCAATTCCCTGGAGCTTGGTGACTCTGCTGTGTATTTCTGTGCCAGCAGCCCTTTCGGGGTGAACACTGAAGCTTTCTTTGGACAA	CASSPFGVNTEAFF	193	AAGATCCAGCGCACAGAGCAGGGGGACTCGGCCATGTATCTCTGTGCCAGCCCTTCGGGCTCTGGAAACACCATATATTTTGGAGAG	CASPSGSGNTIYF	16	GAGTCGCCCAGCCCCAACCAGACCTCTCTGTACTTCTGTGCCAGCAGTTGGCGGGGCTCTGGGGCCAACGTCCTGACTTTCGGGGCC	CASSWRGSGANVLTF	17	AAGATCCAGCCCTCAGAACCCAGGGACTCAGCTGTGTACTTCTGTGCCAGCAGCCGAAATGTGGATCAGCCCCAGCATTTTGGTGAT	CASSRNVDQPQHF	19	AATGTGAGCACCTTGGAGCTGGGGGACTCGGCCCTTTATCTTTGCGCCAGCACCCGGGCAGGGGAAGAGACCCAGTACTTCGGGCCA	CASTRAGEETQYF	18	ACCTTGGAGCTGGGGGACTCGGCCCTTTATCTTTGCGCCAGCAGCTTGGCACAGGGGGCAGTTAACTATGGCTACACCTTCGGTTCG	CASSLAQGAVNYGYTF	10
	AATGTGAGCACCTTGGAGCTGGGGGACTCGGCCCTTTATCTTTGCGCCAGCAGCTTGTCCCTAGCGGAGACCCAGTACTTCGGGCCA	CASSLSLAETQYF	16	CTACACGCCCTGCAGCCAGAAGACTCAGCCCTGTATCTCTGCGCCAGCAGCCGAGACAAGATGAACACTGAAGCTTTCTTTGGACAA	CASSRDKMNTEAFF	9	NNNNNNNTGTCGGCTGCTCCCTCCCAGACATCTGTGTACTTCTGTGCCAGCAGTCCTGATACAGGGAGGAAAGCTTTCTTTGGACAA	CASSPDTGRKAFF	46				NNNNNNNTGTCGGCTGCTCCCTCCCAGACATCTGTGTACTTCTGTGCCAGCAGTTACTCGATCGTGGACGAGCAGTACTTCGGGCCG	CASSYSIVDEQYF	16	GTGAGCAACATGAGCCCTGAAGACAGCAGCATATATCTCTGCAGCGTTGTTGGGGCAGGGGGCTCGTACGAGCAGTACTTCGGGCCG	CSVVGAGGSYEQYF	17	NNNNTGTCGGCTGCTCCCTCCCAGACATCTGTGTACTTCTGTGCCAGCAGTATCACAAGGGCCAACACTGAAGCTTTCTTTGGACAA	CASSITRANTEAFF	10	CAGCGCACAGAGCAGGGGGACTCGGCCATGTATCTCTGTGCCAGCAGCTTAGCGGCGACAGGGGTCTATGGCTACACCTTCGGTTCG	CASSLAATGVYGYTF	8	TCGCCCAGCCCCAACCAGACCTCTCTGTACTTCTGTGCCAGCAGAAAATGGGGCGGGGGAGCGGCAGATACGCAGTATTTTGGCCCA	CASRKWGGGAADTQYF	9	ACAGAGCAGGGGGACTCGGCCATGTATCTCTGTGCCAGCAGCTCCCAAGAAACTGGCTCCTATAATTCACCCCTCCACTTTGGGAAC	CASSSQETGSYNSPLHF	9	TTGGAGCTGGGGGACTCGGCCCTTTATCTTTGCGCCAGCAGCCCTTTGGGAGCGGGAGTGAACACCGGGGAGCTGTTTTTTGGAGAA	CASSPLGAGVNTGELFF	49	AGCACCTTGGAGCTGGGGGACTCGGCCCTTTATCTTTGCGCCAGCAGCTTGGACGGAGCAGTCACAGATACGCAGTATTTTGGCCCA	CASSLDGAVTDTQYF	11
	AATGTGAGCACCTTGGAGCTGGGGGACTCGGCCCTTTATCTTTGCGCCAGCAGCTTTGACAAAACCTATGGCTACACCTTCGGTTCG	CASSFDKTYGYTF	14	CACGCCCTGCAGCCAGAAGACTCAGCCCTGTATCTCTGCGCCAGCAGCCAAGACGAGGGGACTAATGAAAAACTGTTTTTTGGCAGT	CASSQDEGTNEKLFF	14	ACAGAGCAGGGGGACTCGGCCATGTATCTCTGTGCCAGCAGCCCGTCAGTCCTGGGGGACCCGAACACTGAAGCTTTCTTTGGACAA	CASSPSVLGDPNTEAFF	9				TCCGCTACCAGCTCCCAGACATCTGTGTACTTCTGTGCCATCAGTCCTCGACAGGGAACAACTAATGAAAAACTGTTTTTTGGCAGT	CAISPRQGTTNEKLFF	18	ACTGTGAGCAACATGAGCCCTGAAGACAGCAGCATATATCTCTGCAGCGTTATCCCGACGGGGGCCAACGTCCTGACTTTCGGGGCC	CSVIPTGANVLTF	15	NNNNTGTCGGCTGCTCCCTCCCAGACATCTGTGTACTTCTGTGCCAGTGCTCGGCTGAATAGCGCAGAGACCCAGTACTTCGGGCCA	CASARLNSAETQYF	19	CGCACAGAGCAGGGGGACTCGGCCATGTATCTCTGTGCCAGCAGCTCAGGACAGGGAAATTTGAACACTGAAGCTTTCTTTGGACAA	CASSSGQGNLNTEAFF	13	CTGGAGTCGCCCAGCCCCAACCAGACCTCTCTGTACTTCTGTGCCAGCAGTGGACGGGGACTAGCAGCCGAGCAGTACTTCGGGCCG	CASSGRGLAAEQYF	21	CGCACAGAGCAGGGGGACTCGGCCATGTATCTCTGTGCCAGCAGCTTATTTCAGGGGGGCGCGGGGACTGAAGCTTTCTTTGGACAA	CASSLFQGGAGTEAFF	30	GAGATGAATGTGAGCACCTTGGAGCTGGGGGACTCGGCCCTTTATCTTTGCGCCAGCACCCGGGAGGGGGAGCAGTTCTTCGGGCCA	CASTREGEQFF	17	GTGAGCACCTTGGAGCTGGGGGACTCGGCCCTTTATCTTTGCGCCAGCAGCTTCGTACAGGGAGGGAATGAGCAGTTCTTCGGGCCA	CASSFVQGGNEQFF	8
	GTGAGCACCTTGGAGCTGGGGGACTCGGCCCTTTATCTTTGCGCCAGCAGCTTGGGGCGGCACAACACTGAAGCTTTCTTTGGACAA	CASSLGRHNTEAFF	32	CTGCAGCCAGAAGACTCAGCCCTGTATCTCTGCGCCAGCAGCCATAGCGGGAGGGCCGGGTCCTACAATGAGCAGTTCTTCGGGCCA	CASSHSGRAGSYNEQFF	12	CGCACAGAGCAGGGGGACTCGGCCATGTATCTCTGTGCCAGCAGCTTACGGCGGACAGGGAAGCTCGAAAAACTGTTTTTTGGCAGT	CASSLRRTGKLEKLFF	6				TCCGCTACCAGCTCCCAGACATCTGTGTACTTCTGTGCCATCAGGGCCGGGACTAGCGGGTACCAAGAGACCCAGTACTTCGGGCCA	CAIRAGTSGYQETQYF	15	AGTTCTAAGAAGCTCCTTCTCAGTGACTCTGGCTTCTATCTCTGTGCCTGGAGCGTTGGGGTGAACACTGAAGCTTTCTTTGGACAA	CAWSVGVNTEAFF	17	NNNNTGTCGGCTGCTCCCTCCCAGACATCTGTGTACTTCTGTGCCAGCAGCCGGGGACAGGGGTGGGATACGCAGTATTTTGGCCCA	CASSRGQGWDTQYF	10	CTGAAGATCCAGCGCACAGAGCAGGGGGACTCGGCCATGTATCTCTGTGCCAGCAGCTTAGACGACTACGAGCAGTACTTCGGGCCG	CASSLDDYEQYF	14	CCCAGCCCCAACCAGACCTCTCTGTACTTCTGTGCCAGCAGTTTATCTTTTGGGGGACAGGGAGGTTACGAGCAGTACTTCGGGCCG	CASSLSFGGQGGYEQYF	28	CGCACAGAGCAGGGGGACTCGGCCATGTATCTCTGTGCCAGCAGCGCAACTAGCGGGGGGGAAACAGATACGCAGTATTTTGGCCCA	CASSATSGGETDTQYF	12	GTGAGCACCTTGGAGCTGGGGGACTCGGCCCTTTATCTTTGCGCCAGCAGCCCGTTAGCTGGGGCCAACGTCCTGACTTTCGGGGCC	CASSPLAGANVLTF	49	ACCTTGGAGCTGGGGGACTCGGCCCTTTATCTTTGCGCCAGCAGCTTGGGGGTTCAGGGATCTGGAAACACCATATATTTTGGAGAG	CASSLGVQGSGNTIYF	8
	AGCACCTTGGAGCTGGGGGACTCGGCCCTTTATCTTTGCGCCAGCAGCTCTTTGGCGGGAGGAGGAAATGAGCAGTTCTTCGGGCCA	CASSSLAGGGNEQFF	20	CTGCAGCCAGAAGACTCAGCCCTGTATCTCTGCGCCAGCAGCCAACTCCCTTTTAGCGGGAACCAGGACGAGCAGTACTTCGGGCCG	CASSQLPFSGNQDEQYF	12	AAGATCCAGCGCACAGAGCAGGGGGACTCGGCCATGTATCTCTGTGCCAGCAGCTTAACCCAGGGGGCGGAGCAGTACTTCGGGCCG	CASSLTQGAEQYF	27				AGGATCCAGCAGGTAGTGCGAGGAGATTCGGCAGCTTATTTCTGTGCCAGCTCAGCCACTAGCTCCTACGAGCAGTACTTCGGGCCG	CASSATSSYEQYF	1328	AGTTCTAAGAAGCTCCTTCTCAGTGACTCTGGCTTCTATCTCTGTGCCTGGACCCCCTACTCGCAAGAGACCCAGTACTTCGGGCCA	CAWTPYSQETQYF	9	NNNNTGTCGGCTGCTCCCTCCCAGACATCTGTGTACTTCTGTGCCAGCAGTTTCGAGGGAACTAATTCACCCCTCCACTTTGGGAAT	CASSFEGTNSPLHF	103	CAGCGCACAGAGCAGGGGGACTCGGCCATGTATCTCTGTGCCAGCAGCTCTGGAGGGAGGAGCTACAATGAGCAGTTCTTCGGGCCA	CASSSGGRSYNEQFF	9	CTGGAGTCGCCCAGCCCCAACCAGACCTCTCTGTACTTCTGTGCCAGCAGTGTGGTACGCCGGAACACTGAAGCTTTCTTTGGACAA	CASSVVRRNTEAFF	33	ATCCAGCGCACAGAGCAGGGGGACTCGGCCATGTATCTCTGTGCCAGCAGCTTAGCAGATGGGCCACAGCCCCAGCATTTTGGTGAT	CASSLADGPQPQHF	19	GTGAGCACCTTGGAGCTGGGGGACTCGGCCCTTTATCTTTGCGCCAGCAGCACCCGGGGCCCCACGGATACGCAGTATTTTGGCCCA	CASSTRGPTDTQYF	26	GTGAGCACCTTGGAGCTGGGGGACTCGGCCCTTTATCTTTGCGCCAGCAGCACCCGGGGCCCCACGGATACGCAGTATTTTGGCCCA	CASSTRGPTDTQYF	22
	GTGAGCACCTTGGAGCTGGGGGACTCGGCCCTTTATCTTTGCGCCAGCAGCTTGGTTTCGAGGTATTCACCCCTCCACTTTGGGAAT	CASSLVSRYSPLHF	33	CTGCAGCCAGAAGACTCAGCCCTGTATCTCTGCGCCAGCAGCCAAGTGGATATGGGGTTCTCCTACAATGAGCAGTTCTTCGGGCCA	CASSQVDMGFSYNEQFF	37	CAGCGCACAGAGCAGGGGGACTCGGCCATGTATCTCTGTGCCAGCAGCAGCCCAGGGGGCGGAGTCTACGAGCAGTACTTCGGGCCG	CASSSPGGGVYEQYF	9				ATCCAGCAGGTAGTGCGAGGAGATTCGGCAGCTTATTTCTGTGCCAGCTCACCGGACAGGGGCAAAAGCGAGCAGTACTTCGGGCCG	CASSPDRGKSEQYF	287	ACTGTGACATCGGCCCAAAAGAACCCGACAGCTTTCTATCTCTGTGCCAGTAAACTAGCGGGAGAGGAGACCCAGTACTTCGGGCCA	CASKLAGEETQYF	9	CGCACAGAGCAGGGGGACTCGGCCATGTATCTCTGTGCCAGCACCATAGGTACAGGTGGGGGCACCGGGGAGCTGTTTTTTGGAGAA	CASTIGTGGGTGELFF	16	CAGCGCACAGAGCAGGGGGACTCGGCCATGTATCTCTGTGCCAGCAGCCGGCTTACAGGGCACGGTTCACCCCTCCACTTTGGGAAC	CASSRLTGHGSPLHF	22	CTGACTGTGAGCAACATGAGCCCTGAAGACAGCAGCATATATCTCTGCAGCGTGAACCGGGACAGTTCTGAAGCTTTCTTTGGACAA	CSVNRDSSEAFF	9	CGCACAGAGCAGGGGGACTCGGCCATGTATCTCTGTGCCAGCAGCATGGGGCTCGTCGACGGGCGAGACGAGCAGTACTTCGGGCCG	CASSMGLVDGRDEQYF	21	AGCACCTTGGAGCTGGGGGACTCGGCCCTTTATCTTTGCGCCAGCAGCTCTGGTAACAGCCTCTCCTACGAGCAGTACTTCGGGCCG	CASSSGNSLSYEQYF	39	AGCACCTTGGAGCTGGGGGACTCGGCCCTTTATCTTTGCGCCAGCAGCGTTGGGACAGGGGTTCGGTCACCCCTCCACTTTGGGAAT	CASSVGTGVRSPLHF	18
	CTGGGGGACTCGGCCCTTTATCTTTGCGCCAGCAGCTTGGACCCAAGAAACACGGGACTAGCGGGAGATGAGCAGTTCTTCGGGCCA	CASSLDPRNTGLAGDEQFF	31	CTGCAGCCAGAAGACTCAGCCCTGTATCTCTGCGCCAGCAGCCGCCCCGGAGGGGGACAGGGGGACTACGAGCAGTACTTCGGGCCG	CASSRPGGGQGDYEQYF	52	ACAGAGCAGGGGGACTCGGCCATGTATCTCTGTGCCAGCAGCCCCCCGACAGGGTTTCTTCGATACAATGAGCAGTTCTTCGGGCCA	CASSPPTGFLRYNEQFF	20				AGGATCCAGCAGGTAGTGCGAGGAGATTCGGCAGCTTATTTCTGTGCCAGCTCACGGAACGGGGACACTGAAGCTTTCTTTGGACAA	CASSRNGDTEAFF	102	ACATCGGCCCAAAAGAACCCGACAGCTTTCTATCTCTGTGCCAGTAGCCTCACAGGGAGTGGCAATCAGCCCCAGCATTTTGGTGAT	CASSLTGSGNQPQHF	9	GAGCAGGGGGACTCGGCCATGTATCTCTGTGCCAGCAGCTTAGGAATAGCGGGAGAGGCCCTAGGGGAGACCCAGTACTTCGGGCCA	CASSLGIAGEALGETQYF	11	ACTCTGAAGATCCAGCGCACAGAGCAGGGGGACTCGGCCATGTATCTCTGTGCCAGCAGCTTAGGAGGGGACTACACCTTCGGTTCG	CASSLGGDYTF	28	NNNNTGTCGGCTGCTCCCTCCCAAACATCTGTGTACTTCTGTGCCAGCACCATGGGAGGCATCACCGGGGAGCTGTTTTTTGGAGAA	CASTMGGITGELFF	11	ATCCAGCGCACAGAGCAGGGGGACTCGGCCATGTATCTCTGTGCCAGCAGCGACGGGGGGGCCGTTTACGAGCAGTACTTCGGGCCG	CASSDGGAVYEQYF	31	GTGAGCACCTTGGAGCTGGGGGACTCGGCCCTTTATCTTTGCGCCAGCAGCTTGTATGGGGGCAACTATGGCTACACCTTCGGTTCG	CASSLYGGNYGYTF	85	AATGTGAGCACCTTGGAGCTGGGGGACTCGGCCCTTTATCTTTGCGCCAGCAGCTCCGACTTATACTACGAGCAGTACTTCGGGCCG	CASSSDLYYEQYF	41
	TTGGAGCTGGGGGACTCGGCCCTTTATCTTTGCGCCAGCAGCTTGGCCACGGGGGCCGGATGGGGAAACACCATATATTTTGGAGAG	CASSLATGAGWGNTIYF	23	GAAGACTCAGCCCTGTATCTCTGCGCCAGCAGCCAAGAGAGGGCAGGGATGAGTGCGGTACTGTCCACTGAAGCTTTCTTTGGACAA	CASSQERAGMSAVLSTEAFF	997	CGCACAGAGCAGGGGGACTCGGCCATGTATCTCTGTGCCAGCAGCTTAGATCTTGCAGGGGCTAACTATGGCTACACCTTCGGTTCG	CASSLDLAGANYGYTF	66				ATCCAGCAGGTAGTGCGAGGAGATTCGGCAGCTTATTTCTGTGCCAGCTCAACGGGACTAACGAACACTGAAGCTTTCTTTGGACAA	CASSTGLTNTEAFF	77	ACTGTGACATCGGCCCAAAAGAACCCGACAGCTTTCTATCTCTGTGCCAGTAGGCAGGGTGGCACCGGGGAGCTGTTTTTTGGAGAA	CASRQGGTGELFF	15	GAGCAGGGGGACTCGGCCATGTATCTCTGTGCCAGCAGCCCCGGGACTAGCGGGGGGAGCTCCTACAATGAGCAGTTCTTCGGGCCA	CASSPGTSGGSSYNEQFF	8	CAGCGCACAGAGCAGGGGGACTCGGCCATGTATCTCTGTGCCAGCAGCTTAGGGGGGGACAGGCAGCAGCCCCAGCATTTTGGTGAT	CASSLGGDRQQPQHF	22	NNNNNNNNNNTGTCGGCTGCTCCCTCCCAGACATCTGTGTACTTCTGTGCCAGCAGTGCGGGCTACAATGAGCAGTTCTTCGGGCCA	CASSAGYNEQFF	13	ATCCAGCCCTCAGAACCCAGGGACTCAGCTGTGTATTTTTGTGCTAGTGGTTCTAGACAGGAGAACACTGAAGCTTTCTTTGGACAA	CASGSRQENTEAFF	15	GTGAGCACCTTGGAGCTGGGGGACTCGGCCCTTTATCTTTGCGCCAGCAGCACGGGACAGGGCCAAGAGACCCAGTACTTCGGGCCA	CASSTGQGQETQYF	91	GTGAGCACCTTGGAGCTGGGGGACTCGGCCCTTTATCTTTGCGCCAGCAGCTTGGCCCTTCAGGCCGGGGAGCTGTTTTTTGGAGAA	CASSLALQAGELFF	14
	ATGAATGTGAGCACCTTGGAGCTGGGGGACTCGGCCCTTTATCTTTGCGCCAGGACGGGACAAGAAAATACGCAGTATTTTGGCCCA	CARTGQENTQYF	57	TCCTTGGAGCTGGGGGACTCAGCCCTGTACTTCTGTGCCAGCAGCAACACCCGGGGGGTCGTTTACTACGAGCAGTACTTCGGGCCG	CASSNTRGVVYYEQYF	7	ACTCTGAAGATCCAGCGCACAGAGCAGGGGGACTCGGCCATGTATCTCTGTGCCAGCAGCAATCCCGGGGCCGCTTTCTTTGGACAA	CASSNPGAAFF	30				CAGCAGGTAGTGCGAGGAGATTCGGCAGCTTATTTCTGTGCCAGCTCACCTGCCCAGGCGCCACAAGAGACCCAGTACTTCGGGCCA	CASSPAQAPQETQYF	19	ACATCGGCCCAAAAGAACCCGACAGCTTTCTATCTCTGTGCCAGTAGCGTGACTTCCGGCTCCTACAATGAGCAGTTCTTCGGGCCA	CASSVTSGSYNEQFF	33	ACTCTGAAGATCCAGCGCACAGAGCAGGGGGACTCGGCCATGTATCTCTGTGCCAGCAGCTTAGGAGGGGACTACACCTTCGGTTCG	CASSLGGDYTF	18	GAGCAGGGGGACTCGGCCATGTATCTCTGTGCCAGCAGCCCCGGGACTAGCGGGGGGAGCTCCTACAATGAGCAGTTCTTCGGGCCA	CASSPGTSGGSSYNEQFF	102	ACCAGTGCCCATCCTGAAGACAGCAGCTTCTACATCTGCAGTGCTAGGATCGATAGGGGGCGGATCTACGAGCAGTACTTCGGGCCG	CSARIDRGRIYEQYF	9	CCCTCAGAACCCAGGGACTCAGCTGTGTATTTTTGTGCTAGTGGTTTACAAAGGACAGGCCCAGACCAAGGGCAGTACTTCGGGCCG	CASGLQRTGPDQGQYF	67	GTGAGCACCTTGGAGCTGGGGGACTCGGCCCTTTATCTTTGCGCCAGCCCCGGGGAGGCGCTGAACACTGAAGCTTTCTTTGGACAA	CASPGEALNTEAFF	168	GAGATGAATGTGAGCACCTTGGAGCTGGGGGACTCGGCCCTTTATCTTTGCGCCAGCAGCGGACGGGACAGACGGGAGTTCGGGCCA	CASSGRDRREF	20
	AGCACCTTGGAGCTGGGGGACTCGGCCCTTTATCTTTGCGCCAGCAGCTTGGACCCAGCTAGGAACACTGAAGCTTTCTTTGGACAA	CASSLDPARNTEAFF	52	TTGGAGCTGGGGGACTCAGCCCTGTACTTCTGTGCCAGCAGCTTTTACCGAAACCGGGTTGGGGCCAACGTCCTGACTTTCGGGGCC	CASSFYRNRVGANVLTF	28	CAGCGCACAGAGCAGGGGGACTCGGCCATGTATCTCTGTGCCAGCAGCTCCGCGACTAGCGGGGGGGAGACCCAGTACTTCGGGCCA	CASSSATSGGETQYF	45				ATCCAGCAGGTAGTGCGAGGAGATTCGGCAGCTTATTTCTGTGCCAGCTCACCTCCTTTCACGAACACTGAAGCTTTCTTTGGACAA	CASSPPFTNTEAFF	40	ACATCGGCCCAAAAGAACCCGACAGCTTTCTATCTCTGTGCCAGTAGTATCTCTGCGGGAGGGCCGAACGAGCAGTACTTCGGGCCG	CASSISAGGPNEQYF	20	ATCCAGCGCACAGAGCAGGGGGACTCGGCCATGTATCTCTGTGCCGCAGGAGAAGCGGGAGGGGTAGAGACCCAGTACTTCGGGCCA	CAAGEAGGVETQYF	17	CAGCGCACAGAGCAGGGGGACTCGGCCATGTATCTCTGTGCCAGCAGCAAGAGACAGGGGCATAACACTGAAGCTTTCTTTGGACAA	CASSKRQGHNTEAFF	141	GTGACCAGTGCCCATCCTGAAGACAGCAGCTTCTACATCTGCAGTGCTAGACTACAGGGGACCCCTCGTGGCTACACCTTCGGTTCG	CSARLQGTPRGYTF	9	ACTCTGACTGTGAGCAACATGAGCCCTGAAGACAGCAGCATATATCTCTGCAGCGGTGCACAGGGAGAGACCCAGTACTTCGGGCCA	CSGAQGETQYF	9	GTGAGCACCTTGGAGCTGGGGGACTCGGCCCTTTATCTTTGCGCCAGCAGCTTGGGGGTAAGATCTTACGAGCAGTACTTCGGGCCG	CASSLGVRSYEQYF	149	AATGTGAGCACCTTGGAGCTGGGGGACTCGGCCCTTTATCTTTGCGCCAGCAGCCGGGAGGGCGTAGAGACCCAGTACTTCGGGCCA	CASSREGVETQYF	24
	GTGAGCACCTTGGAGCTGGGGGACTCGGCCCTTTATCTTTGCGCCAGCACCCAAACGGGGGGGGCCCATGGCTACACCTTCGGTTCG	CASTQTGGAHGYTF	47	ACTCTGACAGTGACCAGTGCCCATCCTGAAGACAGCAGCTTCTACATCTGCAGCGGCGACTTGAACACTGAAGCTTTCTTTGGACAA	CSGDLNTEAFF	15	ATCCAGCCTGCAAAGCTTGAGGACTCGGCCGTGTATCTCTGTGCCAGCAGCAAAGGACTGGCCGGCAATGAGCAGTTCTTCGGGCCA	CASSKGLAGNEQFF	5				CAGGTAGTGCGAGGAGATTCGGCAGCTTATTTCTGTGCCAGCTCCCCAAAGCTCCAGGGTGGCGATCAGCCCCAGCATTTTGGTGAT	CASSPKLQGGDQPQHF	28	GCCCAAAAGAACCCGACAGCTTTCTATCTCTGTGCCAGTAGTAAGCGGGGGCTCAGCTCCTATAATTCACCCCTCCACTTTGGGAAT	CASSKRGLSSYNSPLHF	12	CTGAAGATCCAGCGCACAGAGCAGGGGGACTCGGCCATGTATCTCTGTGCCAGCAGCTTCGATTATGAAAAACTGTTTTTTGGCAGT	CASSFDYEKLFF	9	GAGCAGGGGGACTCGGCCATGTATCTCTGTGCCAGCAGCTTGCCCCACAGACTAGCGGGTTCCCAGAATGAGCAGTTCTTCGGGCCA	CASSLPHRLAGSQNEQFF	118	ATCCAGCCCTCAGAACCCAGGGACTCAGCTGTGTACTTCTGTGCCAGCAGTTTAGACAGCTGGGACACTGAAGCTTTCTTTGGACAA	CASSLDSWDTEAFF	18	ACTCTGACTGTGAGCAACATGAGCCCTGAAGACAGCAGCATATATCTCTGCAGCGTCCCGGGAGGGCCGGGCTACACCTTCGGTTCG	CSVPGGPGYTF	9	GTGAGCACCTTGGAGCTGGGGGACTCGGCCCTTTATCTTTGCGCCAGCAGCTTGGGCCCAGGTGGAGAGACCCAGTACTTCGGGCCA	CASSLGPGGETQYF	184	GTGAGCACCTTGGAGCTGGGGGACTCGGCCCTTTATCTTTGCGCCAGCAGCTTGTATGGGGGCAACTATGGCTACACCTTCGGTTCG	CASSLYGGNYGYTF	51
	AATGTGAGCACCTTGGAGCTGGGGGACTCGGCCCTTTATCTTTGCGCCAGCAGCTTGGAAGGTTTTACTGAAGCTTTCTTTGGACAA	CASSLEGFTEAFF	83	ACAGTGACCAGTGCCCATCCTGAAGACAGCAGCTTCTACATCTGCAGTGCTACTGAGACAGGGAGTTACGGCTACACCTTCGGTTCG	CSATETGSYGYTF	13	GAACCCAGGGACTCAGCTGTGTATTTTTGTGCTAGTGGTTTGGCCGCCCGGGGCGACCTTTCGGCAGATACGCAGTATTTTGGCCCA	CASGLAARGDLSADTQYF	7				AGGATCCAGCAGGTAGTGCGAGGAGATTCGGCAGCTTATTTCTGTGCCAGCTCACTCGAGCTGAACTATGGCTACACCTTCGGTTCG	CASSLELNYGYTF	21	CAAAAGAACCCGACAGCTTTCTATCTCTGTGCCAGTAGGGGGGGACTAGCGGGAGGAAGGGGAGTGGATGAGCAGTTCTTCGGGCCA	CASRGGLAGGRGVDEQFF	41	ATCCAGCGCACAGAGCAGGGGGACTCGGCCATGTATCTCTGTGCCAGCAGCCCCCTATGGGACTCTTACGAGCAGTACTTCGGGCCG	CASSPLWDSYEQYF	9	AATTCCCTGGAGCTTGGTGACTCTGCTGTGTATTTCTGTGCCAGCAATAAGGGGACTAGCGGGATTGATGAGCAGTTCTTCGGGCCA	CASNKGTSGIDEQFF	7	CTGACAGTGACCAGTGCCCATCCTGAAGACAGCAGCTTCTACATCTGCAGTGCAGTGGACACCTACTATGGCTACACCTTCGGTTCG	CSAVDTYYGYTF	9	NNNNNNNNCTCAACTCTGACTGTGAGCAACATGAGCCCTGAAGACAGCAGCATATATCTCTGCAGCGCAAGCGGCAGATTCGGTTCG	CSASGRF	41	GTGAGCACCTTGGAGCTGGGGGACTCGGCCCTTTATCTTTGCGCCAGCGCTCCGGGACAAGTGAACACTGAAGCTTTCTTTGGACAA	CASAPGQVNTEAFF	450	AATGTGAGCACCTTGGAGCTGGGGGACTCGGCCCTTTATCTTTGCGCCAGCAGAGGGACAGCTAATGAAAAACTGTTTTTTGGCAGT	CASRGTANEKLFF	71
	ACCTTGGAGCTGGGGGACTCGGCCCTTTATCTTTGCGCCAGCAGCTTAACCCTCTGGACAGGAACCTACGAGCAGTACTTCGGGCCG	CASSLTLWTGTYEQYF	73	AGTGCCCATCCTGAAGACAGCAGCTTCTACATCTGCAGTGCTGGGGGACCAGCGGGAGAGAATTACAATGAGCAGTTCTTCGGGCCA	CSAGGPAGENYNEQFF	15	AATTCCCTGGAGCTTGGTGACTCTGCTGTGTATTTCTGTGCCAGCAGCGAGGGACTAGCTTTCTCCTACGAGCAGTACTTCGGGCCG	CASSEGLAFSYEQYF	5				GTAGTGCGAGGAGATTCGGCAGCTTATTTCTGTGCCAGCTCACCAGGGACTAGGACTAGCGCCGCCAATGAGCAGTTCTTCGGGCCA	CASSPGTRTSAANEQFF	14	TCGGCCCAAAAGAACCCGACAGCTTTCTATCTCTGTGCCAGTAGTTTCCACAAAAGGGACAGGGGTTATGGCTACACCTTCGGTTCG	CASSFHKRDRGYGYTF	177	CTGAAGATCCAGCGCACAGAGCAGGGGGACTCGGCCATGTATCTCTGTGCCAGCAGCGGGGACTTTAACGAGCAGTACTTCGGGCCG	CASSGDFNEQYF	30	CTGGAGCTTGGTGACTCTGCTGTGTATTTCTGTGCCAGCAGCCAAGATTTTACGGGACAGGGGGCCAGAGAGCAGTACTTCGGGCCG	CASSQDFTGQGAREQYF	7	ACCAGTGCCCATCCTGAAGACAGCAGCTTCTACATCTGCAGTGCTAGAGAGGCCCCGGGGATTAATGAAAAACTGTTTTTTGGCAGT	CSAREAPGINEKLFF	27	GTGACATCGGCCCAAAAGAACCCGACAGCTTTCTATCTCTGTGCCAGCAGCCGAGGGGGGGACCGCAATGAGCAGTTCTTCGGGCCA	CASSRGGDRNEQFF	9	TCTGCTGTACCCTCTCAGACATCTGTGTACTTCTGTGCCAGCAGCCCCGACGGGGCGTCTGGGGCCAACGTCCTGACTTTCGGGGCC	CASSPDGASGANVLTF	8	ACCTTGGAGCTGGGGGACTCGGCCCTTTATCTTTGCGCCAGCAGCTTTAACCAGGGGGAAAGGTACAATGAGCAGTTCTTCGGGCCA	CASSFNQGERYNEQFF	203
	GTGAGCACCTTGGAGCTGGGGGACTCGGCCCTTTATCTTTGCGCCAGCAGGGCAGGCTCTAACACCGGGGAGCTGTTTTTTGGAGAA	CASRAGSNTGELFF	252	AAGATCCAGCCCTCAGAACCCAGGGACTCAGCTGTGTACTTCTGTGCCAGCAGTTTGTGGGAAAGCTATGGCTACACCTTCGGTTCG	CASSLWESYGYTF	6	AATTCCCTGGAGCTTGGTGACTCTGCTGTGTATTTCTGTGCCAGCAGCCCCGATGCAGCCCTCTCCTACGAGCAGTACTTCGGGCCG	CASSPDAALSYEQYF	6				CAGCAGGTAGTGCGAGGAGATTCGGCAGCTTATTTCTGTGCCAGCTCTCCCCCTAGCGGCTCCTACAATGAGCAGTTCTTCGGGCCA	CASSPPSGSYNEQFF	25	CTGGAGTCCGCCAGCACCAACCAGACATCTATGTACCTCTGTGCCAGCAGTTCAGACCTTCCTAACTATGGCTACACCTTCGGTTCG	CASSSDLPNYGYTF	9	GAGCAGGGGGACTCGGCCATGTATCTCTGTGCCAGCAGCTTGCCCCACAGACTAGCGGGTTCCCAGAATGAGCAGTTCTTCGGGCCA	CASSLPHRLAGSQNEQFF	91	TCCCTGGAGCTTGGTGACTCTGCTGTGTATTTCTGTGCCAGCAGCCGCCGCGGAGGGGCAGGGGGTTCACCCCTCCACTTTGGGAAT	CASSRRGGAGGSPLHF	16	ACAGTGACCAGTGCCCATCCTGAAGACAGCAGCTTCTACATCTGCAGTGCTTCCTCCGGGACAGGGAAGGGCTACACCTTCGGTTCG	CSASSGTGKGYTF	18	GTGACATCGGCCCAAAAGAACCCGACAGCTTTCTATCTCTGTGCCAGTAGTGTCGCCGGGACAAAAACTGAAGCTTTCTTTGGACAA	CASSVAGTKTEAFF	10	CCCTCTCAGACATCTGTGTACTTCTGTGCCAGCAGGTCAGGCCCCCGACTAGCGGGTGCGGAGGGCAATGAGCAGTTCTTCGGGCCA	CASRSGPRLAGAEGNEQFF	17	ACGTTGGCGTCTGCTGTACCCTCTCAGACATCTGTGTACTTCTGTGCCAGCAGTGACTCAAACACCGGGGAGCTGTTTTTTGGAGAA	CASSDSNTGELFF	7
	AATGTGAGCACCTTGGAGCTGGGGGACTCGGCCCTTTATCTTTGCGCCAGCAGCTTGGACCGGAACTACGAGCAGTACTTCGGGCCG	CASSLDRNYEQYF	211	NTGAAGATCCAGCCCTCAGAACCCAGGGACTCAGCTGTGTACTTCTGTGCCAGCACCCTTGGGGGAGATACGCAGTATTTTGGCCCA	CASTLGGDTQYF	50	AATTCCCTGGAGCTTGGTGACTCTGCTGTGTATTTCTGTGCCAGCAGCCATCCTCGGGGGGCGAACACTGAAGCTTTCTTTGGACAA	CASSHPRGANTEAFF	11				TTGTCCACTCTGACAGTGACCAGTGCCCATCCTGAAGACAGCAGCTTCTACATCTGCAGTGCTAACAATGAGCAGTTCTTCGGGCCA	CSANNEQFF	34	CTGATTCTGGAGTCCGCCAGCACCAACCAGACATCTATGTACCTCTGTGCCAGCAGTTTAGGAGGGTTGGCGCAGTACTTCGGGCCG	CASSLGGLAQYF	13	ATCCAGCGCACAGAGCAGGGGGACTCGGCCATGTATCTCTGTGCCAGCAGCCTACAGGACCACTACAATGAGCAGTTCTTCGGGCCA	CASSLQDHYNEQFF	122	ATCAATTCCCTGGAGCTTGGTGACTCTGCTGTGTATTTCTGTGCCAGCAGGGAAACAGGGGTGAACACTGAAGCTTTCTTTGGACAA	CASRETGVNTEAFF	7	ATCCAGCCCTCAGAACCCAGGGACTCAGCTGTGTACTTCTGTGCCAGCAGTACGGGACTCCTACTGTACGAGCAGTACTTCGGGCCG	CASSTGLLLYEQYF	15	ACATCGGCCCAAAAGAACCCGACAGCTTTCTATCTCTGTGCCAGTAGTCCTGGGACAGGGGTGGGGGAGACCCAGTACTTCGGGCCA	CASSPGTGVGETQYF	63	ACGTTGGCGTCTGCTGTACCCTCTCAGACATCTGTGTACTTCTGTGCCAGCAGTGACTCAAACACCGGGGAGCTGTTTTTTGGAGAA	CASSDSNTGELFF	15	CCCTCTCAGACATCTGTGTACTTCTGTGCCAGCAGGTCAGGCCCCCGACTAGCGGGTGCGGAGGGCAATGAGCAGTTCTTCGGGCCA	CASRSGPRLAGAEGNEQFF	15
	AGCACCTTGGAGCTGGGGGACTCGGCCCTTTATCTTTGCGCCAGCAGCTTGGAAGGGAATTCGGGCTATGGCTACACCTTCGGTTCG	CASSLEGNSGYGYTF	230	NTGAAGATCCAGCCCTCAGAACCCAGGGACTCAGCTGTGTACTTCTGTGCCAGCAGCTCTACAGGTGTATTTGTTTTCTTTGGACAA	CASSSTGVFVFF	50	TCCCTGGAGCTTGGTGACTCTGCTGTGTATTTCTGTGCCAGCAGCCAGGGACAACCCAGTGGGGCCTACGAGCAGTACTTCGGGCCG	CASSQGQPSGAYEQYF	28				TCCACTCTGACAGTGACCAGTGCCCATCCTGAAGACAGCAGCTTCTACATCTGCAGTGCGACGACAGGGGAAGCTTTCTTTGGACAA	CSATTGEAFF	29	GAGTCCGCCAGCACCAACCAGACATCTATGTACCTCTGTGCCAGCAGTTCACGAGCTCGTTCCTACAATGAGCAGTTCTTCGGGCCA	CASSSRARSYNEQFF	12	CGCACAGAGCAGGGGGACTCGGCCATGTATCTCTGTGCCAGCAGCCCAGGTTGGAGGGGTAGCAATCAGCCCCAGCATTTTGGTGAT	CASSPGWRGSNQPQHF	226	ATCAATTCCCTGGAGCTTGGTGACTCTGCTGTGTATTTCTGTGCCAGCAGCCAAGCTGGCAGGAACACTGAAGCTTTCTTTGGACAA	CASSQAGRNTEAFF	9	CAGCCCTCAGAACCCAGGGACTCAGCTGTGTACTTCTGTGCCAGCAGTTTGGGACCGCTAAGCAATCAGCCCCAGCATTTTGGTGAT	CASSLGPLSNQPQHF	26	GTGACATCGGCCCAAAAGAACCCGACAGCTTTCTATCTCTGTGCCAGTAGTATCGACCGATCCGGGGAAAAACTGTTTTTTGGCAGT	CASSIDRSGEKLFF	10	ACGTTGGCGTCTGCTGTACCCTCTCAGACATCTGTGTACTTCTGTGCCAGCAGTGAGACTAGCACCGGGGAGCTGTTTTTTGGAGAA	CASSETSTGELFF	12	CTTGAGATCCAGGCTACGAAGCTTGAGGATTCAGCAGTGTATTTTTGTGCCAGCAGCATTGGGGGCTACGAGCAGTACTTCGGGCCG	CASSIGGYEQYF	8
	GTGAGCACCTTGGAGCTGGGGGACTCGGCCCTTTATCTTTGCGCCAGCAGCCCACAGGGGGCAGGGGTCGAGCAGTACTTCGGGCCG	CASSPQGAGVEQYF	347	AAGATCCAGCCCTCAGAACCCAGGGACTCAGCTGTGTACTTCTGTGCCAGCAGTTCCACTCTAAATTCACCCCTCCACTTTGGGAAC	CASSSTLNSPLHF	284	TCCCTGGAGCTTGGTGACTCTGCTGTGTATTTCTGTGCCAGCAGCCCCCTTCGAGGGAGGGCCTACAATGAGCAGTTCTTCGGGCCA	CASSPLRGRAYNEQFF	61				CTGGAGTCGCCCAGCCCCAACCAGACCTCTCTGTACTTCTGTGCCAGCAGCCCGTGGACAGGGGGACATGGCTACACCTTCGGTTCG	CASSPWTGGHGYTF	485	GAGTCCGCCAGCACCAACCAGACATCTATGTACCTCTGTGCCAGCAGTCCGGACAGGGATTTTAATCAGCCCCAGCATTTTGGTGAT	CASSPDRDFNQPQHF	10	CGCACAGAGCAGGGGGACTCGGCCATGTATCTCTGTGCCAGCAGCTTCGGGATGGGGACCCGGAACACTGAAGCTTTCTTTGGACAA	CASSFGMGTRNTEAFF	240	ATCAATTCCCTGGAGCTTGGTGACTCTGCTGTGTATTTCTGTGCCAGCAGCCAAGTGGCCAGGGGAGGCGGCTACACCTTCGGTTCG	CASSQVARGGGYTF	40	CAGCCCTCAGAACCCAGGGACTCAGCTGTGTACTTCTGTGCCAGCAGTGCCGGGACAGCGAACACCGGGGAGCTGTTTTTTGGAGAA	CASSAGTANTGELFF	22	ACTGTGACATCGGCCCAAAAGAACCCGACAGCTTTCTATCTCTGTGCCAGTACCCCGACGGGGTTCGGCGAGCAGTACTTCGGGCCG	CASTPTGFGEQYF	15	ACGTTGGCGTCTGCTGTACCCTCTCAGACATCTGTGTACTTCTGTGCCAGCAGCGGCGGGAGAGCCAATGAGCAGTTCTTCGGGCCA	CASSGGRANEQFF	45	ACATCGGCCCAAAAGAACCCGACAGCTTTCTATCTCTGTGCCAGTAGGAAGGACGTAACGAACACCGGGGAGCTGTTTTTTGGAGAA	CASRKDVTNTGELFF	14
	GCGTCTGCTGTACCCTCTCAGACATCTGTGTACTTCTGTGCCAGCAGTGACCCGGACGGATCTAACTATGGCTACACCTTCGGTTCG	CASSDPDGSNYGYTF	9	GCTGCTCCCTCCCAGACATCTGTGTACTTCTGTGCCAGCAGTCAAGGCCTTGGACAGGGTTCCAATCAGCCCCAGCATTTTGGTGAT	CASSQGLGQGSNQPQHF	6	AGCAACATGAGCCCTGAAGACAGCAGCATATATCTCTGCAGCGTTGAGGGGGCTAGGCGGTCTCCTGAGACCCAGTACTTCGGGCCA	CSVEGARRSPETQYF	22				ATCCTGGAGTCGCCCAGCCCCAACCAGACCTCTCTGTACTTCTGTGCCAGCAGTTTGACTAGTTCCTACGAGCAGTACTTCGGGCCG	CASSLTSSYEQYF	186	CTGGAGTCCGCCAGCACCAACCAGACATCTATGTACCTCTGTGCCAGCAGTTTCCGACAGGGGGCATACGAGCAGTACTTCGGGCCG	CASSFRQGAYEQYF	18	AAGATCCAGCCCTCAGAACCCAGGGACTCAGCTGTGTATTTTTGTGCTAGTGGTTCGGAGGGGGGCTATGGCTACACCTTCGGTTCG	CASGSEGGYGYTF	17	AATCTTCACATCAATTCCCTGGAGCTTGGTGACTCTGCTGTGTATTTCTGTGCCAGCAGCAGCACAGATACGCAGTATTTTGGCCCA	CASSSTDTQYF	29	CCTGCAGAGCTTGAGGACTCGGCCGTGTATCTCTGTGCCAGCAGCCTACGAGGGGTGGACCAAGGTTATGGCTACACCTTCGGTTCG	CASSLRGVDQGYGYTF	30	ACTGTGACATCGGCCCAAAAGAACCCGACAGCTTTCTATCTCTGTGCCAGTAGTCCCCAGGGTTTCTATGGCTACACCTTCGGTTCG	CASSPQGFYGYTF	44	CTTGAGATCCAGGCTACGAAGCTTGAGGATTCAGCAGTGTATTTTTGTGCCAGCAGCATTGGGGGCTACGAGCAGTACTTCGGGCCG	CASSIGGYEQYF	9	AAGAACCCGACAGCTTTCTATCTCTGTGCCAGTACCGAGGGGTCGGGTCGGGGATTAGGAAACACCGGGGAGCTGTTTTTTGGAGAA	CASTEGSGRGLGNTGELFF	8
	CAGGCTACGAAGCTTGAGGATTCAGCAGTGTATTTTTGTGCCAGCAGCCGGACAGGGGGCGGGAGACAGCCCCAGCATTTTGGTGAT	CASSRTGGGRQPQHF	35	CTGACAGTGACCAGTGCCCATCCTGAAGACAGCAGCTTCTACATCTGCAGTGCTCCAGGGGAAACGGAGACCCAGTACTTCGGGCCA	CSAPGETETQYF	8	TCAACTCTGACTGTGAGCAACATGAGCCCTGAAGACAGCAGCATATATCTCTGCAGCGTTGCGGACTATGGCTACACCTTCGGTTCG	CSVADYGYTF	36				CCCAGCCCCAACCAGACCTCTCTGTACTTCTGTGCCAGCAGTTTCTACCGGGACAGGGGACAAACCTACGAGCAGTACTTCGGGCCG	CASSFYRDRGQTYEQYF	21				ACTGTGACATCGGCCCAAAAGAACCCGACAGCTTTCTATCTCTGTGCCAGTAGTATGAGGAGCTCCTACGAGCAGTACTTCGGGCCG	CASSMRSSYEQYF	7	AATTCCCTGGAGCTTGGTGACTCTGCTGTGTATTTCTGTGCCAGCAGCCAAGATCGGCGGTCAAATCAGCCCCAGCATTTTGGTGAT	CASSQDRRSNQPQHF	14	GTGACCAGTGCCCATCCTGAAGACAGCAGCTTCTACATCTGCAGTGCCCCCCGGGAGTCGGGGAACACTGAAGCTTTCTTTGGACAA	CSAPRESGNTEAFF	19	GTGACATCGGCCCAAAAGAACCCGACAGCTTTCTATCTCTGTGCCAGTAGTAGGACCGGGGTAAACACTGAAGCTTTCTTTGGACAA	CASSRTGVNTEAFF	26	GAGTCGCCCAGCCCCAACCAGACCTCTCTGTACTTCTGTGCCAGCAGTTTATCCCCTCCAACACGGTACGAGCAGTACTTCGGGCCG	CASSLSPPTRYEQYF	9	CAAAAGAACCCGACAGCTTTCTATCTCTGTGCCAGTAGAAGACAGGGGGCGTCGGGCGGGGGACCCAATGAGCAGTTCTTCGGGCCA	CASRRQGASGGGPNEQFF	51
	ATCCAGGCTACGAAGCTTGAGGATTCAGCAGTGTATTTTTGTGCCAGCAGCCGCCAAAGAGGGGGAGATGGCTACACCTTCGGTTCG	CASSRQRGGDGYTF	35	ACAGTGACCAGTGCCCATCCTGAAGACAGCAGCTTCTACATCTGCAGTGCCGACCTCAGTAGTGTGAATACGCAGTATTTTGGCCCA	CSADLSSVNTQYF	8	AGCAACATGAGCCCTGAAGACAGCAGCATATATCTCTGCAGCGTATGGCTTAGCGGGATGGAATCCTACGAGCAGTACTTCGGGCCG	CSVWLSGMESYEQYF	69				CCCAGCCCCAACCAGACCTCTCTGTACTTCTGTGCCAGCAGTTTGGGACTAGGGCCTGGGAGAAATTCACCCCTCCACTTTGGGAAT	CASSLGLGPGRNSPLHF	63				TCGGCCCAAAAGAACCCGACAGCTTTCTATCTCTGTGCCAGTAGTAGACAGGGGGCTGGAGGGGCCAACGTCCTGACTTTCGGGGCC	CASSRQGAGGANVLTF	8	ATCAATTCCCTGGAGCTTGGTGACTCTGCTGTGTATTTCTGTGCCAGCAGCCAATCCGACAGGCGCACTGAAGCTTTCTTTGGACAA	CASSQSDRRTEAFF	92	CAGCCCTCAGAACCCAGGGACTCAGCTGTGTACTTCTGTGCCAGCAGTCTCAGGGGTCTTAGCACAGATACGCAGTATTTTGGCCCA	CASSLRGLSTDTQYF	42	GAGTCTGCCATCCCCAACCAGACAGCTCTTTACTTCTGTGCCACCAGTGATTGTAGCGGGGAGGCAGGCGAGCAGTACTTCGGGCCG	CATSDCSGEAGEQYF	33	CTGATCCTGGAGTCGCCCAGCCCCAACCAGACCTCTCTGTACTTCTGTGCCAGCAGTTTTCCCGGGACAGAGCAGTATTTTGGCCCA	CASSFPGTEQYF	18	CAAAAGAACCCGACAGCTTTCTATCTCTGTGCCAGTACTCTAAGGGGAGGGACAGGGGGCACGAACACTGAAGCTTTCTTTGGACAA	CASTLRGGTGGTNTEAFF	103
	ATCAATTCCCTGGAGCTTGGTGACTCTGCTGTGTATTTCTGTGCCAGCAGCCTTGGCAGAGGGGAAACTGAAGCTTTCTTTGGACAA	CASSLGRGETEAFF	8	CAGCCTGCAGAGCTTGAGGACTCGGCCGTGTATCTCTGTGCCAGCAGCTTAGGAGCGGGGATCACAGATACGCAGTATTTTGGCCCA	CASSLGAGITDTQYF	7							CCCCTGATCCTGGAGTCGCCCAGCCCCAACCAGACCTCTCTGTACTTCTGTGCCAGCAGTATGGTTAATGAGCAGTTCTTCGGGCCA	CASSMVNEQFF	18				TCGGCCCAAAAGAACCCGACAGCTTTCTATCTCTGTGCCAGTAGTATAGGGACTAGCTTAGCCTACAATGAGCAGTTCTTCGGGCCA	CASSIGTSLAYNEQFF	16	NNNNTGAAGATCCAGCCCTCAGAACCCAGGGACTCAGCTGTGTACTTCTGTGCCAGCAGCCTAGGTGAAAAACTGTTTTTTGGCAGT	CASSLGEKLFF	31	NNNNTGTCGGCTGCTCCCTCCCAAACATCTGTGTACTTCTGTGCCAGCAAGGGAGGGCGCGGCGGCTCACCCCTCCACTTTGGGAAC	CASKGGRGGSPLHF	113	NTGTCGGCTGCTCCCTCCCAAACATCTGTGTACTTCTGTGCCAGCACCACACGCGGATATAGCTCCTACGAGCAGTACTTCGGGCCG	CASTTRGYSSYEQYF	94	ATCCTGGAGTCGCCCAGCCCCAACCAGACCTCTCTGTACTTCTGTGCCAGCAGTTTAGGGGTGGGTCAGCCCCAGCATTTTGGTGAT	CASSLGVGQPQHF	23	ACATCGGCCCAAAAGAACCCGACAGCTTTCTATCTCTGTGCCAGTAGTGCCCGGACAGGGAGGAACACTGAAGCTTTCTTTGGACAA	CASSARTGRNTEAFF	248
	AATTCCCTGGAGCTTGGTGACTCTGCTGTGTATTTCTGTGCCAGCAGCCAAGAGGCGGGGGCTGGCGGGGAGCTGTTTTTTGGAGAA	CASSQEAGAGGELFF	19	GTGACCAGTGCCCATCCTGAAGACAGCAGCTTCTACATCTGCAGTGCTAGAAGACAGGGAGGGGCCGTTGGCTACACCTTCGGTTCG	CSARRQGGAVGYTF	7							TCGCCCAGCCCCAACCAGACCTCTCTGTACTTCTGTGCCAGCAGTTTTAGGGCCGTCCAGGCTGGCCAGCCCCAGCATTTTGGTGAT	CASSFRAVQAGQPQHF	17				ACATCGGCCCAAAAGAACCCGACAGCTTTCTATCTCTGTGCCACCAACTGGGGACAGGGGGCCACCGGGGAGCTGTTTTTTGGAGAA	CATNWGQGATGELFF	10	AAGATCCAGCCCTCAGAACCCAGGGACTCAGCTGTGTACTTCTGTGCCAGCAGTTTGACACAAAACTATGGCTACACCTTCGGTTCG	CASSLTQNYGYTF	225	AAGATCCAGCCTGCAGAGCTTGAGGACTCGGCCGTGTATCTCTGTGCCACCGGAGGTGGCCCAAATGAAAAACTGTTTTTTGGCAGT	CATGGGPNEKLFF	305	ACTCTCAAGATCCAGCCTGCAGAGCTTGAGGACTCGGCCGTGTATCTCTGTGCCGGAGCCTCTGGAAACACCATATATTTTGGAGAG	CAGASGNTIYF	22	CTGGAGTCGCCCAGCCCCAACCAGACCTCTCTGTACTTCTGTGCCAGCAGTTTAGCTGGTTGGGGGAATGAGCAGTTCTTCGGGCCA	CASSLAGWGNEQFF	21	TCGGCCCAAAAGAACCCGACAGCTTTCTATCTCTGTGCCAGTAGTATCCCAACCGGGACCCTAACTTCACCCCTCCACTTTGGGAAT	CASSIPTGTLTSPLHF	982
	TTAAATCTTCACATCAATTCCCTGGAGCTTGGTGACTCTGCTGTGTATTTCTGTGCCAGCAGCCAAGATCCGCAGTATTTTGGCCCA	CASSQDPQYF	9	CTGACAGTGACCAGTGCCCATCCTGAAGACAGCAGCTTCTACATCTGCAGTGCTAGGGAGTGGGTAGGCGAGCAGTACTTCGGGCCG	CSAREWVGEQYF	6							AGTTCTAAGAAGCTCCTTCTCAGTGACTCTGGCTTCTATCTCTGTGCCTGGAGGAGGGGACAGTCCTACGAGCAGTACTTCGGGCCG	CAWRRGQSYEQYF	101				GTGACATCGGCCCAAAAGAACCCGACAGCTTTCTATCTCTGTGCCAGTAGCACCCTGGGGACTGCCTACGAGCAGTACTTCGGGCCG	CASSTLGTAYEQYF	10	ACTGTGACATCGGCCCAAAAGAACCCGACAGCTTTCTATCTCTGTGCCAGTAGTATGCTAGAGGGGGGACAAAGAAGCTTCGGGCCG	CASSMLEGGQRSF	9	AAGATCCAGCGCACAGAGCAGGGGGACTCGGCCATGTATCTCTGTGCCAGCAGCTTAACCCAAGGGGCACCCCTCCACTTTGGGAAC	CASSLTQGAPLHF	10	ATCCAGCCCTCAGAACCCAGGGACTCAGCTGTGTACTTCTGTGCCAGCAGTATCCACCGGGACACCTACGAGCAGTACTTCGGGCCG	CASSIHRDTYEQYF	547	GAGTCGCCCAGCCCCAACCAGACCTCTCTGTACTTCTGTGCCAGCAGGCCCGGGACAGGGTTACGAGGTGGCTACACCTTCGGTTCG	CASRPGTGLRGGYTF	53	GTGACCAGTGCCCATCCTGAAGACAGCAGCTTCTACATCTGCAGTGCTAGAGATCTTAAGGGGATCTACGAGCAGTACTTCGGGCCG	CSARDLKGIYEQYF	7
	CACATCAATTCCCTGGAGCTTGGTGACTCTGCTGTGTATTTCTGTGCCAGCAGCTGGACTGTCGGGCAGCCCCAGCATTTTGGTGAT	CASSWTVGQPQHF	20	CTCAAGATCCAGCCTGCAGAGCTTGAGGACTCGGCCGTGTATCTCTGTGCCAGCAGCTTAGATGCCGGTGGCTACACCTTCGGTTCG	CASSLDAGGYTF	14							AAGCTCCTTCTCAGTGACTCTGGCTTCTATCTCTGTGCCTGGAGTTCGGGCAGGGGGGGAATGAACTATGGCTACACCTTCGGTTCG	CAWSSGRGGMNYGYTF	60				GTGACATCGGCCCAAAAGAACCCGACAGCTTTCTATCTCTGTGCCAGTAGTTATTCAGGGATGGATCAGCCCCAGCATTTTGGTGAT	CASSYSGMDQPQHF	7	GTGACATCGGCCCAAAAGAACCCGACAGCTTTCTATCTCTGTGCCTCCTCCCCCTGGGGCGGCACCGGGGAGCTGTTTTTTGGAGAA	CASSPWGGTGELFF	7	ACAGAGCAGGGGGACTCGGCCATGTATCTCTGTGCCAGCAGCTCCCAAGAAACTGGCTCCTATAATTCACCCCTCCACTTTGGGAAC	CASSSQETGSYNSPLHF	16	CAGACATCTGTGTACTTCTGTGCCAGCAACCATAGGACAGCGGGGGCTTATAACGTCGGGGCCAAAAACATTCAGTACTTCGGCGCC	CASNHRTAGAYNVGAKNIQYF	19	CCCAGCCCCAACCAGACCTCTCTGTACTTCTGTGCCAGCAGTTTGGGCAGCCCCGTACTAGCCAAAAACATTCAGTACTTCGGCGCC	CASSLGSPVLAKNIQYF	242	CAGCCCTCAGAACCCAGGGACTCAGCTGTGTACTTCTGTGCCAGCAGCCGCGGGTGGACAGGGTCCTACGAGCAGTACTTCGGGCCG	CASSRGWTGSYEQYF	7
	ATCAATTCCCTGGAGCTTGGTGACTCTGCTGTGTATTTCTGTGCCAGCAGCCAAAACGCAATGGCCACTGAAGCTTTCTTTGGACAA	CASSQNAMATEAFF	9	CCTGCAGAGCTTGAGGACTCGGCCGTGTATCTCTGTGCCAGCAGCTTAGGGGTCAGCGGGGAACAAGAGACCCAGTACTTCGGGCCA	CASSLGVSGEQETQYF	7							ATCCTGAGTTCTAAGAAGCTCCTTCTCAGTGACTCTGGCTTCTATCTCTGTGCCTGGAGGTCCTACAATGAGCAGTTCTTCGGGCCA	CAWRSYNEQFF	58				ACATCGGCCCAAAAGAACCCGACAGCTTTCTATCTCTGTGCCAGTAGTATTGGGCAAGGAAGCTCAGGGGGCTACACCTTCGGTTCG	CASSIGQGSSGGYTF	14	GCCCAAAAGAACCCGACAGCTTTCTATCTCTGTGCCAGTAGTATATGGGGGCGAGGGACTTTGAACACTGAAGCTTTCTTTGGACAA	CASSIWGRGTLNTEAFF	18	CGCACAGAGCAGGGGGACTCGGCCATGTATCTCTGTGCCAGCAGCATGGGGCTCGTCGACGGGCGAGACGAGCAGTACTTCGGGCCG	CASSMGLVDGRDEQYF	13	GCTGCTCCCTCCCAAACATCTGTGTACTTCTGTGCCAGCAGGTTGGCCGGGCAGGGCGAGGGTAATTCACCCCTCCACTTTGGGAAC	CASRLAGQGEGNSPLHF	22	GAGTCGCCCAGCCCCAACCAGACCTCTCTGTACTTCTGTGCCAGCAGTGGACTAGCGGGATACTTCGGGGAGCTGTTTTTTGGAGAA	CASSGLAGYFGELFF	502	TCGGCTGCTCCCTCCCAGACATCTGTGTACTTCTGTGCCACCCGCGATTATGGCGGATCGAACACCGGGGAGCTGTTTTTTGGAGAA	CATRDYGGSNTGELFF	9
	AATTCCCTGGAGCTTGGTGACTCTGCTGTGTATTTCTGTGCCAGCAGCCTCCGGAGGGGGGATAATTCACCCCTCCACTTTGGGAAT	CASSLRRGDNSPLHF	13	ATCCAGCCCTCAGAACCCAGGGACTCAGCTGTGTACTTCTGTGCCAGCAGTTTGGCGGGCCGAGCAGATACGCAGTATTTTGGCCCA	CASSLAGRADTQYF	6							AAGCTCCTTCTCAGTGACTCTGGCTTCTATCTCTGTGCCTGGAGTGTAAAGGGGCAGAGTTATAATTCACCCCTCCACTTTGGGAAT	CAWSVKGQSYNSPLHF	32				CAAAAGAACCCGACAGCTTTCTATCTCTGTGCCAGTAGTTACCGGGGGGCCGACTCTAATAGCAATCAGCCCCAGCATTTTGGTGAT	CASSYRGADSNSNQPQHF	17	GTGACATCGGCCCAAAAGAACCCGACAGCTTTCTATCTCTGTGCCAGTAGTATCTCGGACATGAGCTACGAGCAGTACTTCGGGCCG	CASSISDMSYEQYF	9	CGCACAGAGCAGGGGGACTCGGCCATGTATCTCTGTGCCAGCAGCTTATTTCAGGGGGGCGCGGGGACTGAAGCTTTCTTTGGACAA	CASSLFQGGAGTEAFF	32	TCGGCTGCTCCCTCCCAGACATCTGTGTACTTCTGTGCCAGCTTAAGCGGCTGGGGGCGAGAAGCGCGCGAGCAGTACTTCGGGCCG	CASLSGWGREAREQYF	32	AACATGAGCCCTGAAGACAGCAGCATATATCTCTGCAGCGTTGAACGGCCACTTTCTCTTGGCACAGATACGCAGTATTTTGGCCCA	CSVERPLSLGTDTQYF	8	AAGATCCAGCCCTCAGAACCCAGGGACTCAGCTGTGTACTTCTGTGCCAGCAGGGACAGGCCAAATCAGCCCCAGCATTTTGGTGAT	CASRDRPNQPQHF	7
	AATTCCCTGGAGCTTGGTGACTCTGCTGTGTATTTCTGTGCCAGCAGCCAAGCCGGGACAGGGGATCAGCCCCAGCATTTTGGTGAT	CASSQAGTGDQPQHF	17	TCGGCTGCTCCCTCCCAGACATCTGTGTACTTCTGTGCCAGCAGACCCGGGACAGGTAGTTCCTACAATGAGCAGTTCTTCGGGCCA	CASRPGTGSSYNEQFF	13							AGTGACTCTGGCTTCTATCTCTGTGCCTGGAGCTTTTCCCCGAACAGGGCCACGAAGGATCGGAGCGCTGGCTACACCTTCGGTTCG	CAWSFSPNRATKDRSAGYTF	32				GTGACATCGGCCCAAAAGAACCCGACAGCTTTCTATCTCTGTGCCAGGTCAGGCGGGACAGGGGACACTGAAGCTTTCTTTGGACAA	CARSGGTGDTEAFF	10	ACTGTGACATCGGCCCAAAAGAACCCGACAGCTTTCTATCTCTGTGCCAGTAGTAGTCGCTCAGGGGAGACCCAGTACTTCGGGCCA	CASSSRSGETQYF	7	ATCCAGCGCACAGAGCAGGGGGACTCGGCCATGTATCTCTGTGCCAGCAGCGACGGGGGGGCCGTTTACGAGCAGTACTTCGGGCCG	CASSDGGAVYEQYF	45	CCTGAAGACAGCAGCTTCTACATCTGCAGTGCTAGCGCCCCGTCGCAGGGGGATAGGGGTGGCACAGATACGCAGTATTTTGGCCCA	CSASAPSQGDRGGTDTQYF	42	ACTGTGAGCAACATGAGCCCTGAAGACAGCAGCATATATCTCTGCAGCCTGGGGGCCCGGGGGTGGGGGACCCAGTACTTCGGGCCA	CSLGARGWGTQYF	11	AAGATCCAGCCCTCAGAACCCAGGGACTCAGCTGTGTACTTCTGTGCCAGCAGCATAGGACAGGCCTTACAGGCTTTCTTTGGACAA	CASSIGQALQAFF	14
	ATCAATTCCCTGGAGCTTGGTGACTCTGCTGTGTATTTCTGTGCCAGCAGCCACACAGACAGGGAAGAGACCCAGTACTTCGGGCCA	CASSHTDREETQYF	23	CCCTCAGAACCCAGGGACTCAGCTGTGTACTTCTGTGCCAGCAGTCCATTACGGGGACAGGACTCCTATGGCTACACCTTCGGTTCG	CASSPLRGQDSYGYTF	7							AAGAAGCTCCTTCTCAGTGACTCTGGCTTCTATCTCTGTGCCTGGACTTACGCGGGAGTGCCCCCAAAGACCCAGTACTTCGGGCCA	CAWTYAGVPPKTQYF	22				CTCACTGTGACATCGGCCCAAAAGAACCCGACAGCTTTCTATCTCTGTGCCAGTAACCCGGAGGCCTACGAGCAGTACTTCGGGCCG	CASNPEAYEQYF	13	CAAAAGAACCCGACAGCTTTCTATCTCTGTGCCAGTAGTTACCGGGGGGCCGACTCTAATAGCAATCAGCCCCAGCATTTTGGTGAT	CASSYRGADSNSNQPQHF	17	NTGAAGATCCAGCCCTCAGAACCCAGGGACTCAGCTGTGTATTTTTGTGCTAGTGGTATCGGGGAGCAGCCCCAGCATTTTGGTGAT	CASGIGEQPQHF	15	ACCAGTGCCCATCCTGAAGACAGCAGCTTCTACATCTGCAGTGCTACACCACGTAGGGGGGCCGGTGAAAAACTGTTTTTTGGCAGT	CSATPRRGAGEKLFF	418	GTGAGCAACATGAGCCCTGAAGACAGCAGCATATATCTCTGCAGCGTTGAAGATCCCTTAGGGGGGGATGAGCAGTTCTTCGGGCCA	CSVEDPLGGDEQFF	39	AAGATCCAGCCCTCAGAACCCAGGGACTCAGCTGTGTACTTCTGTGCCAGCAGTACAACAGGGAGGACTGAGCAGTTCTTCGGGCCA	CASSTTGRTEQFF	75
	AATTCCCTGGAGCTTGGTGACTCTGCTGTGTATTTCTGTGCCAGCAGACCCCAGGGAGGGGTCAACTATGGCTACACCTTCGGTTCG	CASRPQGGVNYGYTF	32	GTGACCAGTGCCCATCCTGAAGACAGCAGCTTCTACATCTGCAGTGCCAACCGGGACCAGGGAATCAATGAGCAGTTCTTCGGGCCA	CSANRDQGINEQFF	9							AGTTCTAAGAAGCTCCTTCTCAGTGACTCTGGCTTCTATCTCTGTGCCTGGACCCCCTACTCGCAAGAGACCCAGTACTTCGGGCCA	CAWTPYSQETQYF	14				GTGACATCGGCCCAAAAGAACCCGACAGCTTTCTATCTCTGTGCCAGTAGCACAGGGGGCTCCTACAATGAGCAGTTCTTCGGGCCA	CASSTGGSYNEQFF	8	ACATCGGCCCAAAAGAACCCGACAGCTTTCTATCTCTGTGCCACCAACTGGGGACAGGGGGCCACCGGGGAGCTGTTTTTTGGAGAA	CATNWGQGATGELFF	11	CCCTCAGAACCCAGGGACTCAGCTGTGTATTTTTGTGCTAGTGGTTTGGCCACCCTAGGGACAAATAATACGCAGTATTTTGGCCCA	CASGLATLGTNNTQYF	29	AGTGCCCATCCTGAAGACAGCAGCTTCTACATCTGCAGTGCTAGAGTAAGGCTAGCGGGGGGGCCTGGCGAGCAGTACTTCGGGCCG	CSARVRLAGGPGEQYF	19	CTGACTGTGAGCAACATGAGCCCTGAAGACAGCAGCATATATCTCTGCAGCGTTTTCGACGGTACCAGCGAGCAGTACTTCGGGCCG	CSVFDGTSEQYF	34	AAGATCCAGCCCTCAGAACCCAGGGACTCAGCTGTGTACTTCTGTGCCAGCAGGCTAGCGTCCTCCTACGAGCAGTACTTCGGGCCG	CASRLASSYEQYF	126
	AATTCCCTGGAGCTTGGTGACTCTGCTGTGTATTTCTGTGCCAGCAGGGTCGGAGGGAGCTCCTACAATGAGCAGTTCTTCGGGCCA	CASRVGGSSYNEQFF	67	CCTGCAGAGCTTGAGGACTCGGCCGTGTATCTCTGTGCCAGCAGCCGTAGTGTGAGCGGGGGGTTCTACGAGCAGTACTTCGGGCCG	CASSRSVSGGFYEQYF	11							AGTTCTAAGAAGCTCCTTCTCAGTGACTCTGGCTTCTATCTCTGTGCCTTTAACGGGGGGGGCAACACTGAAGCTTTCTTTGGACAA	CAFNGGGNTEAFF	12				CTCACTGTGACATCGGCCCAAAAGAACCCGACAGCTTTCTATCTCTGTGCCAGTAGTCTCGGGAGTTACGAGCAGTACTTCGGGCCG	CASSLGSYEQYF	36	GTGACATCGGCCCAAAAGAACCCGACAGCTTTCTATCTCTGTGCCAGTAGTAGACCGGGACAGGGACGGGGCTACACCTTCGGTTCG	CASSRPGQGRGYTF	23	NTGAAGATCCAGCCCTCAGAACCCAGGGACTCAGCTGTGTACTTCTGTGCCAGCAGGACAGGGGGCGACACGCAGTATTTTGGCCCA	CASRTGGDTQYF	9	GCCCATCCTGAAGACAGCAGCTTCTACATCTGCAGTGCTAGAGATTGGGGAACAGGGTTTGGCAATCAGCCCCAGCATTTTGGTGAT	CSARDWGTGFGNQPQHF	14	ACTGTGAGCAACATGAGCCCTGAAGACAGCAGCATATATCTCTGCAGCGTTGAAAAACTAGCGGGCTACGAGCAGTACTTCGGGCCG	CSVEKLAGYEQYF	82	NTGAAGATCCAGCCCTCAGAACCCAGGGACTCAGCTGTGTACTTCTGTGCCAGCAGTTTACCCAGACAGGAGGCGTTCTTCGGGCCA	CASSLPRQEAFF	1441
	TCCCTGGAGCTTGGTGACTCTGCTGTGTATTTCTGTGCCAGCAGCCAAGATCAGGGCGGGAGTTGGAATGAGCAGTTCTTCGGGCCA	CASSQDQGGSWNEQFF	92	GCCCATCCTGAAGACAGCAGCTTCTACATCTGCAGTGCTAGACCTCCGGGACAGCCCTCTGGGGCCAACGTCCTGACTTTCGGGGCC	CSARPPGQPSGANVLTF	15							CTCAGGCTGGAGTTGGCTGCTCCCTCCCAGACATCTGTGTACTTCTGTGCCAGCAGCCCTAGCAGAGGCGAGCAGTACTTCGGGCCG	CASSPSRGEQYF	352				GTGACATCGGCCCAAAAGAACCCGACAGCTTTCTATCTCTGTGCCAGTAGTAGACCGGGACAGGGACGGGGCTACACCTTCGGTTCG	CASSRPGQGRGYTF	30	ACTGTGACATCGGCCCAAAAGAACCCGACAGCTTTCTATCTCTGTGCCACCTCGGCGGGAGGGAACAATGAGCAGTTCTTCGGGCCA	CATSAGGNNEQFF	11	CTAGAGTCTGCCATCCCCAACCAGACAGCTCTTTACTTCTGTGCCACCAGTGCTGGAGTCTACACCGGGGAGCTGTTTTTTGGAGAA	CATSAGVYTGELFF	19	ATCCAGCCCTCAGAACCCAGGGACTCAGCTGTGTACTTCTGTGCCAGCAGTACGGGACTCCTACTGTACGAGCAGTACTTCGGGCCG	CASSTGLLLYEQYF	36	GTGAGCAACATGAGCCCTGAAGACAGCAGCATATATCTCTGCAGCGTTGCCCCGTTTAGCAACTACAATGAGCAGTTCTTCGGGCCA	CSVAPFSNYNEQFF	122	NNNNTGTCGGCTGCTCCCTCCCAGACATCTGTGTACTTCTGTGCCAGCAGTCGACAGGGGTCCTCCTACGAGCAGTACTTCGGGCCG	CASSRQGSSYEQYF	6
	CACATCAATTCCCTGGAGCTTGGTGACTCTGCTGTGTATTTCTGTGCCAGCAGCCCCTCCCCTGGGGAAAAACTGTTTTTTGGCAGT	CASSPSPGEKLFF	403	GCCCATCCTGAAGACAGCAGCTTCTACATCTGCAGTGCTAGAGACGCGTTAGGGGGACCCTACAAAAACATTCAGTACTTCGGCGCC	CSARDALGGPYKNIQYF	11							ACATCGGCCCAAAAGAACCCGACAGCTTTCTATCTCTGTGCCAGTAGTATACAAGGGGGCGCGGGTCAGCCCCAGCATTTTGGTGAT	CASSIQGGAGQPQHF	453				GTGACATCGGCCCAAAAGAACCCGACAGCTTTCTATCTCTGTGCCAGTAGTATAGTAGGGAGCACAGATACGCAGTATTTTGGCCCA	CASSIVGSTDTQYF	65	CTCACTGTGACATCGGCCCAAAAGAACCCGACAGCTTTCTATCTCTGTGCCAGTAGTCTCGGGAGTTACGAGCAGTACTTCGGGCCG	CASSLGSYEQYF	23	CTGATTCTGGAGTCCGCCAGCACCAACCAGACATCTATGTACCTCTGTGCCAGCAGGGTGGTAAATCAGCCCCAGCATTTTGGTGAT	CASRVVNQPQHF	483	ACCAGTGCCCATCCTGAAGACAGCAGCTTCTACATCTGCAGTGCTAGAGATCGCAAACCTAGCACAGATACGCAGTATTTTGGCCCA	CSARDRKPSTDTQYF	27	CTGACTGTGAGCAACATGAGCCCTGAAGACAGCAGCATATATCTCTGCAGCGTTGAAGAACGCACAGATACGCAGTATTTTGGCCCA	CSVEERTDTQYF	144	NNNNTGTCGGCTGCTCCCTCCCAGACATCTGTGTACTTCTGTGCCAGCAGACCCGGGACAGGGAATGAAAAACTGTTTTTTGGCAGT	CASRPGTGNEKLFF	6
	CTGACAGTGACCAGTGCCCATCCTGAAGACAGCAGCTTCTACATCTGCAGTGCTAGGGAGTGGGTAGGCGAGCAGTACTTCGGGCCG	CSAREWVGEQYF	11	CAGCCCTCAGAACCCAGGGACTCAGCTGTGTACTTCTGTGCCAGCAGTTTCGTCAGGGCAAATACCGGGGAGCTGTTTTTTGGAGAA	CASSFVRANTGELFF	18							GTGACATCGGCCCAAAAGAACCCGACAGCTTTCTATCTCTGTGCCAGTAGCCAAACAGTTATGAACACTGAAGCTTTCTTTGGACAA	CASSQTVMNTEAFF	238				ACATCGGCCCAAAAGAACCCGACAGCTTTCTATCTCTGTGCCAGTAGTATGGCACGGACAGGGGACTATGGCTACACCTTCGGTTCG	CASSMARTGDYGYTF	99	ACTGTGACATCGGCCCAAAAGAACCCGACAGCTTTCTATCTCTGTGCCAGTAGTCAGGGGGCAGGACAGCCCCAGCATTTTGGTGAT	CASSQGAGQPQHF	42				TCGGCTGCTCCCTCCCAGACATCTGTGTACTTCTGTGCCAGCAGCCTGACAGGGCAAGGCTCTGGAAACACCATATATTTTGGAGAG	CASSLTGQGSGNTIYF	76	AATTCCCTGGAGCTTGGTGACTCTGCTGTGTATTTCTGTGCCAGCAGCCAAGAGGGACAGGGGATCGGGGAGCTGTTTTTTGGAGAA	CASSQEGQGIGELFF	9	NNNNNNNTGTCGGCTGCTCCCTCCCAGACATCTGTGTACTTCTGTGCCAGCACGCGGACAGCAAACTATGGCTACACCTTCGGTTCG	CASTRTANYGYTF	8
	NTGTCGGCTGCTCCCTCCCAGACATCTGTGTACTTCTGTGCCAGCAGTGTAATAACAGGGGGCAGGGAGACCCAGTACTTCGGGCCA	CASSVITGGRETQYF	8	GCTCCCTCCCAGACATCTGTGTACTTCTGTGCCAGCAGTTCGTACCTAGGGGGCGCGGGCAGCTACAATGAGCAGTTCTTCGGGCCA	CASSSYLGGAGSYNEQFF	19							ACTGTGACATCGGCCCAAAAGAACCCGACAGCTTTCTATCTCTGTGCCAGTAGCACCGAGGCGGGAAACACCATATATTTTGGAGAG	CASSTEAGNTIYF	156				ATCCCCAACCAGACAGCTCTTTACTTCTGTGCCACCACACATGGGACCGTTTGGGTACTTGAGGGTCAGCCCCAGCATTTTGGTGAT	CATTHGTVWVLEGQPQHF	16	GTGACATCGGCCCAAAAGAACCCGACAGCTTTCTATCTCTGTGCCAGTAGTAAACGGGATAGGAACACTGAAGCTTTCTTTGGACAA	CASSKRDRNTEAFF	51							CTTCACATCAATTCCCTGGAGCTTGGTGACTCTGCTGTGTATTTCTGTGCCAGCAGCCCCGGGCCGGGCCCCCAGCATTTTGGTGAT	CASSPGPGPQHF	10	NTGTCGGCTGCTCCCTCCCAGACATCTGTGTACTTCTGTGCCAGCAGAGACGGCGGGAGGGTTACGAACGAGCAGTACTTCGGGCCG	CASRDGGRVTNEQYF	8
	CTGACAGTGACCAGTGCCCATCCTGAAGACAGCAGCTTCTACATCTGCAGTGTACCGGGACAGTCCTACGAGCAGTACTTCGGGCCG	CSVPGQSYEQYF	13	CTGACAGTGACCAGTGCCCATCCTGAAGACAGCAGCTTCTACATCTGCAGTGCTTACAGCGGGTTAAAACAGCAGTTCTTCGGGCCA	CSAYSGLKQQFF	7							TCGGCCCAAAAGAACCCGACAGCTTTCTATCTCTGTGCCAGTAGTATAGTGGGCACCCGCTCTGGAAACACCATATATTTTGGAGAG	CASSIVGTRSGNTIYF	205				GAGTCGCCCAGCCCCAACCAGACCTCTCTGTACTTCTGTGCCAGCAGTTGGAGCTCGGGACAGGGCTCCGAGCAGTACTTCGGGCCG	CASSWSSGQGSEQYF	16	ACATCGGCCCAAAAGAACCCGACAGCTTTCTATCTCTGTGCCAGTAGTATAGTTGTGGGACCCCAGGGGGAGCAGTTCTTCGGGCCA	CASSIVVGPQGEQFF	206							ATCAATTCCCTGGAGCTTGGTGACTCTGCTGTGTATTTCTGTGCCAGCAGCGGGGGGGGGACTAGCGGTGAGCAGTTCTTCGGGCCA	CASSGGGTSGEQFF	16	NNNNTGTCGGCTGCTCCCTCCCAGACATCTGTGTACTTCTGTGCCAGCTGGGGGGACAGGGAAAAGGGCGAGCAGTACTTCGGGCCG	CASWGDREKGEQYF	14
	NTGTCGGCTGCTCCCTCCCAGACATCTGTGTACTTCTGTGCCAGCAGTGTTTTGGGGTTTGGCAATCAGCCCCAGCATTTTGGTGAT	CASSVLGFGNQPQHF	12	ATCCAGCCCTCAGAACCCAGGGACTCAGCTGTGTACTTCTGTGCCAGCACCGGGGGGGGATTCGGCACTGAAGCTTTCTTTGGACAA	CASTGGGFGTEAFF	21							GTGACATCGGCCCAAAAGAACCCGACAGCTTTCTATCTCTGTGCCAGTAGTATACAGGGGAGCTCCTACGAGCAGTACTTCGGGCCG	CASSIQGSSYEQYF	62				CTGGAGTCGCCCAGCCCCAACCAGACCTCTCTGTACTTCTGTGCCAGCAGTCCGACAGGGATGAACACTGAAGCTTTCTTTGGACAA	CASSPTGMNTEAFF	7	CCCCTGATCCTGGAGTCGCCCAGCCCCAACCAGACCTCTCTGTACTTCTGTGCCAGCGCGTACCAAGAGACCCAGTACTTCGGGCCA	CASAYQETQYF	9							AATTCCCTGGAGCTTGGTGACTCTGCTGTGTATTTCTGTGCCAGCAGCCAAGACCCGGCAGGGGGGTATGGCTACACCTTCGGTTCG	CASSQDPAGGYGYTF	22	NNNNNNNNNNNNNTGTCGGCTGCTCCCTCCCAGACATCTGTGTACTTCTGTGCCAGCAGGGACACCGGGGAGCTGTTTTTTGGAGAA	CASRDTGELFF	49
	ATCCAGCCCTCAGAACCCAGGGACTCAGCTGTGTACTTCTGTGCCAGCAGTTTTTTCCTAACCGGGAATGAGCAGTTCTTCGGGCCA	CASSFFLTGNEQFF	14	ACAGTGACCAGTGCCCATCCTGAAGACAGCAGCTTCTACATCTGCAGTGCTAGAGTAAGCGGTCGCGGGGAGCAGTACTTCGGGCCG	CSARVSGRGEQYF	6							ACTGTGACATCGGCCCAAAAGAACCCGACAGCTTTCTATCTCTGTGCCAGTAGTCGGACGGTCTCCTACGAGCAGTACTTCGGGCCG	CASSRTVSYEQYF	86				ATCCTGGAGTCGCCCAGCCCCAACCAGACCTCTCTGTACTTCTGTGCCAGCAGTCTTAACACTGGAAACACCATATATTTTGGAGAG	CASSLNTGNTIYF	10	ATCCTGGAGTCGCCCAGCCCCAACCAGACCTCTCTGTACTTCTGTGCCAGCATGGGGGGCGCAAGCTATGGCTACACCTTCGGTTCG	CASMGGASYGYTF	9							ATCAATTCCCTGGAGCTTGGTGACTCTGCTGTGTATTTCTGTGCCAGCAGCCAAGGACAGGGACAGGGCATAGCTTTCTTTGGACAA	CASSQGQGQGIAFF	24	NNNNNNNTGTCGGCTGCTCCCTCCCAGACATCTGTGTACTTCTGTGCCAGCAGGAAAGGGACTCGAGAGACCCAGTACTTCGGGCCA	CASRKGTRETQYF	88
	GTGACCAGTGCCCATCCTGAAGACAGCAGCTTCTACATCTGCAGTGCTATACCCACCGACAGGGTTACTGAAGCTTTCTTTGGACAA	CSAIPTDRVTEAFF	9	AGGCTGGAGTCGGCTGCTCCCTCCCAGACATCTGTGTACTTCTGTGCCAGCAGTTACCAGCAGGACACTGAAGCTTTCTTTGGACAA	CASSYQQDTEAFF	6							ACATCGGCCCAAAAGAACCCGACAGCTTTCTATCTCTGTGCCAGTAGCGTGACTTCCGGCTCCTACAATGAGCAGTTCTTCGGGCCA	CASSVTSGSYNEQFF	42				TCGCCCAGCCCCAACCAGACCTCTCTGTACTTCTGTGCCAGCACCCCCGCTAAGCGGGACCTTTTCTACGAGCAGTACTTCGGGCCG	CASTPAKRDLFYEQYF	15	CTGGAGTCGCCCAGCCCCAACCAGACCTCTCTGTACTTCTGTGCCAGCACCCCCGACCGAGCGGGCTACGAGCAGTACTTCGGGCCG	CASTPDRAGYEQYF	11							TCCCTGGAGCTTGGTGACTCTGCTGTGTATTTCTGTGCCAGCAGCCTAGGGACCCCCGGCTCTGGAAACACCATATATTTTGGAGAG	CASSLGTPGSGNTIYF	40	NTGTCGGCTGCTCCCTCCCAGACATCTGTGTACTTCTGTGCCAGCAGTTACTTAACGGGACAGGGGACTGAAGCTTTCTTTGGACAA	CASSYLTGQGTEAFF	223
	ACAGTGACCAGTGCCCATCCTGAAGACAGCAGCTTCTACATCTGCAGTGCTAGGGCAGGGTTTGGCTACGAGCAGTACTTCGGGCCG	CSARAGFGYEQYF	12	TCAGAACCCAGGGACTCAGCTGTGTACTTCTGTGCCAGCAGTTTACACAGCTCGCGGGACAGAGCCTACGAGCAGTACTTCGGGCCG	CASSLHSSRDRAYEQYF	21							ACATCGGCCCAAAAGAACCCGACAGCTTTCTATCTCTGTGCCAGTAGTATCTCTGCGGGAGGGCCGAACGAGCAGTACTTCGGGCCG	CASSISAGGPNEQYF	30				TCGCCCAGCCCCAACCAGACCTCTCTGTACTTCTGTGCCAGCAGTTTAACCGTCCTCGGGACAGAAGATGGCTACACCTTCGGTTCG	CASSLTVLGTEDGYTF	9	TCGCCCAGCCCCAACCAGACCTCTCTGTACTTCTGTGCCAGCAGTTTAACCGTCCTCGGGACAGAAGATGGCTACACCTTCGGTTCG	CASSLTVLGTEDGYTF	8							CACATCAATTCCCTGGAGCTTGGTGACTCTGCTGTGTATTTCTGTGCCAGCAGCCTGGGGGGTTCAGATACGCAGTATTTTGGCCCA	CASSLGGSDTQYF	124	NTGTCGGCTGCTCCCTCCCAGACATCTGTGTACTTCTGTGCCAGCAGCAGACTTCCGGGACAGGGCTATGGCTACACCTTCGGTTCG	CASSRLPGQGYGYTF	257
	TCGGCTGCTCCCTCCCAGACATCTGTGTACTTCTGTGCCAGCAGGGAGACAGGGGGGTTCACCTACAATGAGCAGTTCTTCGGGCCA	CASRETGGFTYNEQFF	12	ACAGTGACCAGTGCCCATCCTGAAGACAGCAGCTTCTACATCTGCAGTGCTGGCAGAAGCTCTGGAAACACCATATATTTTGGAGAG	CSAGRSSGNTIYF	16							ACATCGGCCCAAAAGAACCCGACAGCTTTCTATCTCTGTGCCAGTAGTATAGTGGTGGGTAGCAATCAGCCCCAGCATTTTGGTGAT	CASSIVVGSNQPQHF	32				CTGGAGTCGCCCAGCCCCAACCAGACCTCTCTGTACTTCTGTGCCAGCATAGGTAGCGGGAGGGCCCGTGAGCAGTTCTTCGGGCCA	CASIGSGRAREQFF	7	CTGATCCTGGAGTCGCCCAGCCCCAACCAGACCTCTCTGTACTTCTGTGCCAGCAGCGGGACAAACAATGAGCAGTTCTTCGGGCCA	CASSGTNNEQFF	8							AGTGCCCATCCTGAAGACAGCAGCTTCTACATCTGCAGTGCACAGATTTTTGGACAGGGGAGGGCAGATACGCAGTATTTTGGCCCA	CSAQIFGQGRADTQYF	10	NNNNNNNTGTCGGCTGCTCCCTCCCAGACATCTGTGTACTTCTGTGCCAGCAGTTACTCGACAGAAACCGGCTACACCTTCGGTTCG	CASSYSTETGYTF	390
	CTGACAGTGACCAGTGCCCATCCTGAAGACAGCAGCTTCTACATCTGCAGTGCTAGAGGGGAGACAGGCGGAAAAACCTTCGGTTCG	CSARGETGGKTF	8	AAGATCCAGCCTGCAGAGCTTGAGGACTCGGCCGTGTATCTCTGTGCCAGCAGCTTAGTGGGAAGCACTGAAGCTTTCTTTGGACAA	CASSLVGSTEAFF	31							GTGACATCGGCCCAAAAGAACCCGACAGCTTTCTATCTCTGTGCCAGTAGTATCCAGGGATCATCCTACGAGCAGTACTTCGGGCCG	CASSIQGSSYEQYF	16				AGCCCCAACCAGACCTCTCTGTACTTCTGTGCCAGCAGCGCAGGCCTAGCGGGAGGGCCGTGGCCCGGGGAGCTGTTTTTTGGAGAA	CASSAGLAGGPWPGELFF	17	CTGGAGTCGCCCAGCCCCAACCAGACCTCTCTGTACTTCTGTGCCAGCAAAAAACAGGGGGCGAACACTGAAGCTTTCTTTGGACAA	CASKKQGANTEAFF	14							NTGTCGGCTGCTCCCTCCCAGACATCTGTGTACTTCTGTGCCAGCAGCCGAGGGACGGCTAGCAATCAGCCCCAGCATTTTGGTGAT	CASSRGTASNQPQHF	13	CTGAAGATCCAGCGCACAGAGCAGGGGGACTCGGCCATGTATCTCTGTGCCAGCAGCCCATTTGTGGAGGGGGCAACCTTCGGTTCG	CASSPFVEGATF	10
	CCTGCAGAGCTTGAGGACTCGGCCGTGTATCTCTGTGCCAGCAGCTTGCGCTTCGGGCAAGCCCACACTGAAGCTTTCTTTGGACAA	CASSLRFGQAHTEAFF	18	CAGCCTGCAGAGCTTGAGGACTCGGCCGTGTATCTCTGTGCCAGCAGCTTAGACGGGAGCCCCTACAATGAGCAGTTCTTCGGGCCA	CASSLDGSPYNEQFF	43							ACTGTGACATCGGCCCAAAAGAACCCGACAGCTTTCTATCTCTGTGCCAGTAAACTAGCGGGAGAGGAGACCCAGTACTTCGGGCCA	CASKLAGEETQYF	15				GAGTCGCCCAGCCCCAACCAGACCTCTCTGTACTTCTGTGCCAGCAGTTATTATAGCGGGAGGGCCTACGAGCAGTACTTCGGGCCG	CASSYYSGRAYEQYF	19	TCGCCCAGCCCCAACCAGACCTCTCTGTACTTCTGTGCCAGCACCCCCGCTAAGCGGGACCTTTTCTACGAGCAGTACTTCGGGCCG	CASTPAKRDLFYEQYF	14							TCGGCTGCTCCCTCCCAGACATCTGTGTACTTCTGTGCCAGCAGTTACTTGAGGTTTTCCATGAACACTGAAGCTTTCTTTGGACAA	CASSYLRFSMNTEAFF	10	ATCCAGCGCACAGAGCAGGGGGACTCGGCCATGTATCTCTGTGCCAGCAGCTTAGCGGGCCAGAACTATGGCTACACCTTCGGTTCG	CASSLAGQNYGYTF	11
	ATCCAGCCCTCAGAACCCAGGGACTCAGCTGTGTACTTCTGTGCCAGCAGGCCGAGCGGTTCCTACGATGAGCAGTTCTTCGGGCCA	CASRPSGSYDEQFF	16	GCTGCTCCCTCCCAAACATCTGTGTACTTCTGTGCCAGCGACTCTTTACAGGGTCGGGGAATGAACACTGAAGCTTTCTTTGGACAA	CASDSLQGRGMNTEAFF	63							CAGCCTGCAGAACTGGAGGATTCTGGAGTTTATTTCTGTGCCAGCAGCCACGGTGGGGCTCTCGGCACTGAAGCTTTCTTTGGACAA	CASSHGGALGTEAFF	23				CCCAGCCCCAACCAGACCTCTCTGTACTTCTGTGCCAGCAGTTTAGAACTCAAGAATCAAGGAGGGGAAGAGCAGTTCTTCGGGCCA	CASSLELKNQGGEEQFF	22	CTGGAGTCGCCCAGCCCCAACCAGACCTCTCTGTACTTCTGTGCCAGCATAGGTAGCGGGAGGGCCCGTGAGCAGTTCTTCGGGCCA	CASIGSGRAREQFF	17							TCGGCTGCTCCCTCCCAGACATCTGTGTACTTCTGTGCCAGCAGTTATTTGGGGGGCCGTCTCCGAAACATTCAGTACTTCGGCGCC	CASSYLGGRLRNIQYF	27	CAGGGGGACTCGGCCATGTATCTCTGTGCCAGCAGCGCGAGTTACAGGCCTCAAGACTCTGGGGCCAACGTCCTGACTTTCGGGGCC	CASSASYRPQDSGANVLTF	6
	CCCTCAGAACCCAGGGACTCAGCTGTGTACTTCTGTGCCAGCAGTCCATTACGGGGACAGGACTCCTATGGCTACACCTTCGGTTCG	CASSPLRGQDSYGYTF	9	CAGCCCTCAGAACCCAGGGACTCAGCTGTGTACTTCTGTGCCAGCAACCTAGGGGGACTTGGCACAGATACGCAGTATTTTGGCCCA	CASNLGGLGTDTQYF	26							TCCACGGAGTCAGGGGACACAGCACTGTATTTCTGTGCCAGCAGCAAATTAGCGGGCCGTGAACGGGAGACCCAGTACTTCGGGCCA	CASSKLAGRERETQYF	30				CTGATCCTGGAGTCGCCCAGCCCCAACCAGACCTCTCTGTACTTCTGTGCCAGCAGCGGGACAAACAATGAGCAGTTCTTCGGGCCA	CASSGTNNEQFF	11	CTGGAGTCGCCCAGCCCCAACCAGACCTCTCTGTACTTCTGTGCCAGCAGTAGCCTAGCGGCCCGCGGGGAGCAGTACTTCGGGCCG	CASSSLAARGEQYF	15							NNNNTGTCGGCTGCTCCCTCCCAGACATCTGTGTACTTCTGTGCCAGCTGGGGGGACAGGGAAAAGGGCGAGCAGTACTTCGGGCCG	CASWGDREKGEQYF	23	CAGCGCACAGAGCAGGGGGACTCGGCCATGTATCTCTGTGCCAGCACCTCGGGGGGGCCCTTCTACAATGAGCAGTTCTTCGGGCCA	CASTSGGPFYNEQFF	11
	ACCAGTGCCCATCCTGAAGACAGCAGCTTCTACATCTGCAGTGCTAGAGGCTGGCTAGCGGGAGCCAACGAGCAGTACTTCGGGCCG	CSARGWLAGANEQYF	19	ACCAGTGCCCATCCTGAAGACAGCAGCTTCTACATCTGCAGTGCTAGAGATCGTGGACAGGGTGGGACTGAAGCTTTCTTTGGACAA	CSARDRGQGGTEAFF	24							NNCTTGGAGATCCAGTCCACGGAGTCAGGGGACACAGCACTGTATTTCTGTGCCAGCACCATGGCTGGCGAGCAGTACTTCGGGCCG	CASTMAGEQYF	21				TCGCCCAGCCCCAACCAGACCTCTCTGTACTTCTGTGCCAGCAGTTTATCCGGGGGGAGTAGCAATCAGCCCCAGCATTTTGGTGAT	CASSLSGGSSNQPQHF	8	CCCCTGATCCTGGAGTCGCCCAGCCCCAACCAGACCTCTCTGTACTTCTGTGCCAGCAGCTCCGACAGGGCGGCTTTCTTTGGACAA	CASSSDRAAFF	43							NTGTCGGCTGCTCCCTCCCAGACATCTGTGTACTTCTGTGCCAGCAGCAGACTTCCGGGACAGGGCTATGGCTACACCTTCGGTTCG	CASSRLPGQGYGYTF	41	CTTGGTGACTCTGCTGTGTATTTCTGTGCCAGCAGCCAAGATTCCAGATTGAAAGCTGGACAGGGGTTCGAAGCTTTCTTTGGACAA	CASSQDSRLKAGQGFEAFF	9
	GTGACCAGTGCCCATCCTGAAGACAGCAGCTTCTACATCTGCAGTGCAGACGCCCGGGGGCCCCAGGATGGCTACACCTTCGGTTCG	CSADARGPQDGYTF	16	CCCTCAGAACCCAGGGACTCAGCTGTGTACTTCTGTGCCAGCAGTTTCTCTCACGGGACTAGCGGCTACGAGCAGTACTTCGGGCCG	CASSFSHGTSGYEQYF	23							ATCCAGTCCACGGAGTCAGGGGACACAGCACTGTATTTCTGTGCCAGCCACCGGGGCCGGGGGTATGAAAAACTGTTTTTTGGCAGT	CASHRGRGYEKLFF	21				GAGTCGCCCAGCCCCAACCAGACCTCTCTGTACTTCTGTGCCAGCAGTTGGGAGGCGCCAGGGGGCTACGAGCAGTACTTCGGGCCG	CASSWEAPGGYEQYF	18	GAGTCGCCCAGCCCCAACCAGACCTCTCTGTACTTCTGTGCCAGCAGTTATTATAGCGGGAGGGCCTACGAGCAGTACTTCGGGCCG	CASSYYSGRAYEQYF	44							NNNNNNNTGTCGGCTGCTCCCTCCCAGACATCTGTGTACTTCTGTGCCAGCAGTTACTCGACAGAAACCGGCTACACCTTCGGTTCG	CASSYSTETGYTF	32	ATCAATTCCCTGGAGCTTGGTGACTCTGCTGTGTATTTCTGTGCCAGCAGCCGAAAGGGGACAACCGGGGAGCTGTTTTTTGGAGAA	CASSRKGTTGELFF	14
	TCAGAACCCAGGGACTCAGCTGTGTACTTCTGTGCCAGCAGTTTAGGGGACTCTAACTCTGGGGCCAACGTCCTGACTTTCGGGGCC	CASSLGDSNSGANVLTF	41	GTGACCAGTGCCCATCCTGAAGACAGCAGCTTCTACATCTGCAGTGCCCCCTCGTGGGGGGTTAACACTGAAGCTTTCTTTGGACAA	CSAPSWGVNTEAFF	57							TTGGAGATCCAGTCCACGGAGTCAGGGGACACAGCACTGTATTTCTGTGCCAGCAGCCAAGGACGGGAGACCCAGTACTTCGGGCCA	CASSQGRETQYF	22				ATCCTGGAGTCGCCCAGCCCCAACCAGACCTCTCTGTACTTCTGTGCCAGCAGTTTATACTCCTACAATGAGCAGTTCTTCGGGCCA	CASSLYSYNEQFF	29	ATCCTGGAGTCGCCCAGCCCCAACCAGACCTCTCTGTACTTCTGTGCCAGCACCGGGGGTACTAATGAAAAACTGTTTTTTGGCAGT	CASTGGTNEKLFF	89							NNNNNNNTGTCGGCTGCTCCCTCCCAGACATCTGTGTACTTCTGTGCCAGCAGTTACACAGGGGGCACTGAAGCTTTCTTTGGACAA	CASSYTGGTEAFF	35	TCCCTGGAGCTTGGTGACTCTGCTGTGTATTTCTGTGCCAGCAGCCTAGGGACCCCCGGCTCTGGAAACACCATATATTTTGGAGAG	CASSLGTPGSGNTIYF	24
	GTGACCAGTGCCCATCCTGAAGACAGCAGCTTCTACATCTGCAGTGCTAGAACAGGGGGCGATTTTACTGAAGCTTTCTTTGGACAA	CSARTGGDFTEAFF	19	TCAGAACCCAGGGACTCAGCTGTGTACTTCTGTGCCAGCAGTTTAGGGGACTCTAACTCTGGGGCCAACGTCCTGACTTTCGGGGCC	CASSLGDSNSGANVLTF	41							AGGATCCAGCAGGTAGTGCGAGGAGATTCGGCAGCTTATTTCTGTGCCAGCTCTAACAGAGAACCTAACACCATATATTTTGGAGAG	CASSNREPNTIYF	15				CCCCTGATCCTGGAGTCGCCCAGCCCCAACCAGACCTCTCTGTACTTCTGTGCCAGCAGCTCCGACAGGGCGGCTTTCTTTGGACAA	CASSSDRAAFF	38	GTGAGCAACATGAGCCCTGAAGACAGCAGCATATATCTCTGCAGCGTCGCCACTAGTTTATCCGCCGGGGAGCTGTTTTTTGGAGAA	CSVATSLSAGELFF	24							NNNNNNNTGTCGGCTGCTCCCTCCCAGACATCTGTGTACTTCTGTGCCAGCAGGAAAGGGACTCGAGAGACCCAGTACTTCGGGCCA	CASRKGTRETQYF	41	ATCAATTCCCTGGAGCTTGGTGACTCTGCTGTGTATTTCTGTGCCAGCAGCCAAGATTCCGACAATCAGCCCCAGCATTTTGGTGAT	CASSQDSDNQPQHF	21
	AAGATCCAGCCTGCAGAGCTTGAGGACTCGGCCGTGTATCTCTGTGCCAGCAGCTTAGTGGGGAACACTGAAGCTTTCTTTGGACAA	CASSLVGNTEAFF	29	CCCTCAGAACCCAGGGACTCAGCTGTGTACTTCTGTGCCAGCAGTTTTCAGCGGGGAGGTCAGACAGATACGCAGTATTTTGGCCCA	CASSFQRGGQTDTQYF	32							CTTGGTGACTCTGCTGTGTATTTCTGTGCCAGCACCCGGTGGACTAGCGGGAGGGAACCTTCCTACAATGAGCAGTTCTTCGGGCCA	CASTRWTSGREPSYNEQFF	23				GAGTCGCCCAGCCCCAACCAGACCTCTCTGTACTTCTGTGCCAGCAGTCTTGGGACAGACAGCCACTATGGCTACACCTTCGGTTCG	CASSLGTDSHYGYTF	19	AGCCCTGAAGACAGCAGCATATATCTCTGCAGCGTTGAAGATTTCTCAGGCAGGGGGGAATCCTACAATGAGCAGTTCTTCGGGCCA	CSVEDFSGRGESYNEQFF	11							NNNNNNNNNNTGTCGGCTGCTCCCTCCCAGACATCTGTGTACTTCTGTGCCAGCAGTTTGGGAATGACCGAGCAGTACTTCGGGCCG	CASSLGMTEQYF	42	AATTCCCTGGAGCTTGGTGACTCTGCTGTGTATTTCTGTGCCAGCAGCCAACCGGGACGGTCCTACAATGAGCAGTTCTTCGGGCCA	CASSQPGRSYNEQFF	24
	ATCCAGCCTGCAGAGCTTGAGGACTCGGCCGTGTATCTCTGTGCCAGCAGCTTAGCACGGACTGGAAACACCATATATTTTGGAGAG	CASSLARTGNTIYF	32	CCCTCAGAACCCAGGGACTCAGCTGTGTACTTCTGTGCCAGCGGAACCCAGGACAGCCGAGTAGGCTATGGCTACACCTTCGGTTCG	CASGTQDSRVGYGYTF	28							ATCAATTCCCTGGAGCTTGGTGACTCTGCTGTGTATTTCTGTGCCAGCGGAGGGGACCCCGGCAATCAGCCCCAGCATTTTGGTGAT	CASGGDPGNQPQHF	13				CCCCTGATCCTGGAGTCGCCCAGCCCCAACCAGACCTCTCTGTACTTCTGTGCCAGCAGTTTAAAAGATACGCAGTATTTTGGCCCA	CASSLKDTQYF	16	ACTCTGACTGTGAGCAACATGAGCCCTGAAGACAGCAGCATATATCTCTGCAGCGTTATCAATGGAGAAAAACTGTTTTTTGGCAGT	CSVINGEKLFF	18							NNNNTGTCGGCTGCTCCCTCCCAGACATCTGTGTACTTCTGTGCCAGTGGACAGTTTAGCAGCTCCTACGAGCAGTACTTCGGGCCG	CASGQFSSSYEQYF	79	ATCAATTCCCTGGAGCTTGGTGACTCTGCTGTGTATTTCTGTGCCAGCAGCCCCAGCAGGGGGCTTTATACGCAGTATTTTGGCCCA	CASSPSRGLYTQYF	40
	CAGCCCTCAGAACCCAGGGACTCAGCTGTGTACTTCTGTGCCAGCAGTTTACCAGGACTAGCGCACGGGGAGCTGTTTTTTGGAGAA	CASSLPGLAHGELFF	24	ACGATCCAGCGCACAGAGCAGCGGGACTCAGCCATGTATCGCTGTGCTAGCAGCTTAGACAGGGAAAGGGAACAGTACTTCGGGCCG	CASSLDREREQYF	87							AATTCCCTGGAGCTTGGTGACTCTGCTGTGTATTTCTGTGCCAGCAGCCAAGTCCTAGCGGGAGGGGTCGAGCAGTACTTCGGGCCG	CASSQVLAGGVEQYF	17				ATCCTGGAGTCGCCCAGCCCCAACCAGACCTCTCTGTACTTCTGTGCCAGCACCGGGGGTACTAATGAAAAACTGTTTTTTGGCAGT	CASTGGTNEKLFF	87	GTGAGCAACATGAGCCCTGAAGACAGCAGCATATATCTCTGCAGCGTGGCTAAGGACACCAACTCCTACGAGCAGTACTTCGGGCCG	CSVAKDTNSYEQYF	29							NTGTCGGCTGCTCCCTCCCAGACATCTGTGTACTTCTGTGCCAGCAGTCTTGACAGGGTAAACAATCAGCCCCAGCATTTTGGTGAT	CASSLDRVNNQPQHF	165	AATTCCCTGGAGCTTGGTGACTCTGCTGTGTATTTCTGTGCCAGCAGCCAAGGTTTTAGCGGGAGCGGGGAGCTGTTTTTTGGAGAA	CASSQGFSGSGELFF	31
	GTGACCAGTGCCCATCCTGAAGACAGCAGCTTCTACATCTGCAGTGCTAGGTGGGGGCCCCCCCCAGATACGCAGTATTTTGGCCCA	CSARWGPPPDTQYF	31	CAGCCCTCAGAACCCAGGGACTCAGCTGTGTACTTCTGTGCCAGCATGTCTCAGGGGGCGGTTGGCACTGAAGCTTTCTTTGGACAA	CASMSQGAVGTEAFF	63							CTGGAGCTTGGTGACTCTGCTGTGTATTTCTGTGCCAGCAGCCAAGATAGTGGGGGCGGCTCTGGAAACACCATATATTTTGGAGAG	CASSQDSGGGSGNTIYF	16				AGCAACATGAGCCCTGAAGACAGCAGCATATATCTCTGCAGCGTCCACGGAGCCGGGACAGGGGATGAAAAACTGTTTTTTGGCAGT	CSVHGAGTGDEKLFF	7	GTGAGCAACATGAGCCCTGAAGACAGCAGCATATATCTCTGCAGCGTTGAAAAAGGGACAGACCCGTATGGCTACACCTTCGGTTCG	CSVEKGTDPYGYTF	29							AAGATCCAGCGCACAGAGCAGGGGGACTCGGCCATGTATCTCTGTGCCAGCAGCCGAGCGGGACTGGAGACCCAGTACTTCGGGCCA	CASSRAGLETQYF	10	ACTGTGAGCAACATGAGCCCTGAAGACAGCAGCATATATCTCTGCAGCGTTGACCTCAGGGTGAACACTGAAGCTTTCTTTGGACAA	CSVDLRVNTEAFF	26
	ACAGTGACCAGTGCCCATCCTGAAGACAGCAGCTTCTACATCTGCAGTGCTGGCAGAAGCTCTGGAAACACCATATATTTTGGAGAG	CSAGRSSGNTIYF	46	ACAGTGACCAGTGCCCATCCTGAAGACAGCAGCTTCTACATCTGCAGTGCTAGCCGCTTAGGGGGGCAGCCCCAGCATTTTGGTGAT	CSASRLGGQPQHF	126							NNNNTGAAGATCCAGCCCTCAGAACCCAGGGACTCAGCTGTGTACTTCTGTGCCAGCAGTTTCCGTTATGGCTACACCTTCGGTTCG	CASSFRYGYTF	35				ACTCTGACTGTGAGCAACATGAGCCCTGAAGACAGCAGCATATATCTCTGCAGCGCTGGAGAGACCTACGAGCAGTACTTCGGGCCG	CSAGETYEQYF	11	ACTGTGAGCAACATGAGCCCTGAAGACAGCAGCATATATCTCTGCAGCGTTCAGACAGGAGACTACACTGAAGCTTTCTTTGGACAA	CSVQTGDYTEAFF	74							ACATCGGCCCAAAAGAACCCGACAGCTTTCTATCTCTGTGCCAGTAGTCCCCGGGCGGCAGGGGGTTCACCCCTCCACTTTGGGAAT	CASSPRAAGGSPLHF	17	CCCAACCAGACAGCTCTTTACTTCTGTGCCACCAGTGATTCAGCGGGAGACCCGTTAATGACCACAGATACGCAGTATTTTGGCCCA	CATSDSAGDPLMTTDTQYF	6
	ACAGTGACCAGTGCCCATCCTGAAGACAGCAGCTTCTACATCTGCAGTGGATGCGGGGGGGACACAGATACGCAGTATTTTGGCCCA	CSGCGGDTDTQYF	59	CAGCCCTCAGAACCCAGGGACTCAGCTGTGTACTTCTGTGCCAGCAGTGCAGGACGGGCGGGGAATTCACCCCTCCACTTTGGGAAT	CASSAGRAGNSPLHF	110							AAGATCCAGCCCTCAGAACCCAGGGACTCAGCTGTGTACTTCTGTGCCAGCTCCGGGGGGGGGCCAGAGACCCAGTACTTCGGGCCA	CASSGGGPETQYF	15				AGCAACATGAGCCCTGAAGACAGCAGCATATATCTCTGCAGCGTTGAAGACGAGGGTACCATGAACACTGAAGCTTTCTTTGGACAA	CSVEDEGTMNTEAFF	8	CAGCCCTCAGAACCCAGGGACTCAGCTGTGTATTTTTGTGCTAGTGGTTTGGACGGGACAGGGGGCTATGGCTACACCTTCGGTTCG	CASGLDGTGGYGYTF	11							NCTCTCACTGTGACATCGGCCCAAAAGAACCCGACAGCTTTCTATCTCTGTGCCAGTAGTATAAACACTGAAGCTTTCTTTGGACAA	CASSINTEAFF	8	CTGTCCCTAGAGTCTGCCATCCCCAACCAGACAGCTCTTTACTTCTGTGCCACCAGTGAAGGGTTCGGCGAGCAGTACTTCGGGCCG	CATSEGFGEQYF	482
	ACCAGTGCCCATCCTGAAGACAGCAGCTTCTACATCTGCAGTGCCCGCCCGGGACTAGCGGGGTCAGAGACCCAGTACTTCGGGCCA	CSARPGLAGSETQYF	37	ACCAGTGCCCATCCTGAAGACAGCAGCTTCTACATCTGCAGTGCTAGAGGCTGGCTAGCGGGAGCCAACGAGCAGTACTTCGGGCCG	CSARGWLAGANEQYF	104							ACTGTGAGCAACATGAGCCCTGAAGACAGCAGCATATATCTCTGCAGCGTCCGTCCGGGAGGAGGTGATACGCAGTATTTTGGCCCA	CSVRPGGGDTQYF	297				CTGACTGTGAGCAACATGAGCCCTGAAGACAGCAGCATATATCTCTGCAGCGTTGTGGAGGGTACTAGGGAGCAGTACTTCGGGCCG	CSVVEGTREQYF	28	AAGATCCAGCCCTCAGAACCCAGGGACTCAGCTGTGTATTTTTGTGCTAGTGGTTCGGAGGGGGGCTATGGCTACACCTTCGGTTCG	CASGSEGGYGYTF	18							TCGGCCCAAAAGAACCCGACAGCTTTCTATCTCTGTGCCAGTAGTATAAAACTAGCGGGTTTCTCCTACGAGCAGTACTTCGGGCCG	CASSIKLAGFSYEQYF	8	GCTGCTCCCTCCCAGACATCTGTGTACTTCTGTGCCAGCAGCCCCAGTCCCGGGACAGGGATCCACACTGAAGCTTTCTTTGGACAA	CASSPSPGTGIHTEAFF	11
	CTCAAGATCCAGCCTGCAGAGCTTGAGGACTCGGCCGTGTATCTCTGTGCCAGCAGCCGGGATGGGACTGGCTACACCTTCGGTTCG	CASSRDGTGYTF	62	CCCTCAGAACCCAGGGACTCAGCTGTGTACTTCTGTGCCAGCAGAGAAGGCCTGCGGGGCCCCAACTATGGCTACACCTTCGGTTCG	CASREGLRGPNYGYTF	105							ACTCTGACTGTGAGCAACATGAGCCCTGAAGACAGCAGCATATATCTCTGCAGCGGCTGGCAGGGGAACGAGCAGTACTTCGGGCCG	CSGWQGNEQYF	67				AGCCCTGAAGACAGCAGCATATATCTCTGCAGCGTTGAAGATTTCTCAGGCAGGGGGGAATCCTACAATGAGCAGTTCTTCGGGCCA	CSVEDFSGRGESYNEQFF	14	GTGACCAGTGCCCATCCTGAAGACAGCAGCTTCTACATCTGCAGTGCTCTCACAGGGGTTGGGTGGAATGAGCAGTTCTTCGGGCCA	CSALTGVGWNEQFF	12							TCGGCCCAAAAGAACCCGACAGCTTTCTATCTCTGTGCCAGTAGTCCTTTGTGGCCAGGAAACACCGGGGAGCTGTTTTTTGGAGAA	CASSPLWPGNTGELFF	9	CCCTCCCAGACATCTGTGTACTTCTGTGCCAGCAGCGACCTCCCGGACAGTCCGCGCCCGCTCTACAATGAGCAGTTCTTCGGGCCA	CASSDLPDSPRPLYNEQFF	6
	ATCCAGCCTGCAGAGCTTGAGGACTCGGCCGTGTATCTCTGTGCCAGCAGCACCGGGACAGCGGGGGAGACCCAGTACTTCGGGCCA	CASSTGTAGETQYF	68	CTGACAGTGACCAGTGCCCATCCTGAAGACAGCAGCTTCTACATCTGCAGTGCTCAGAAGATCAATCAGCCCCAGCATTTTGGTGAT	CSAQKINQPQHF	433							ACTGTGAGCAACATGAGCCCTGAAGACAGCAGCATATATCTCTGCAGCGTTATCCCGACGGGGGCCAACGTCCTGACTTTCGGGGCC	CSVIPTGANVLTF	29				ACTCTGACTGTGAGCAACATGAGCCCTGAAGACAGCAGCATATATCTCTGCAGCGTTATCAATGGAGAAAAACTGTTTTTTGGCAGT	CSVINGEKLFF	65	ACCAGTGCCCATCCTGAAGACAGCAGCTTCTACATCTGCAGTGCTCCTTATCAGGGATATAGCAATCAGCCCCAGCATTTTGGTGAT	CSAPYQGYSNQPQHF	7							ACTGTGACATCGGCCCAAAAGAACCCGACAGCTTTCTATCTCTGTGCCAGTAGTATCGGACTACTCTACGAGCAGTACTTCGGGCCG	CASSIGLLYEQYF	13	CCCTCAGAACCCAGGGACTCAGCTGTGTACTTCTGTGCCAGCAGTTTAGGGGGGCCCCGACGCACAGATACGCAGTATTTTGGCCCA	CASSLGGPRRTDTQYF	7
	ATCCAGCCTGCAGAGCTTGAGGACTCGGCCGTGTATCTCTGTGCCAGCAGCTTAGTTCGGGGTTTCTACGAGCAGTACTTCGGGCCG	CASSLVRGFYEQYF	83	ATCCAGCCTGCAGAGCTTGAGGACTCGGCCGTGTATCTCTGTGCCAGCAGCACCGGGACAGCGGGGGAGACCCAGTACTTCGGGCCA	CASSTGTAGETQYF	364							ACTGTGAGCAACATGAGCCCTGAAGACAGCAGCATATATCTCTGCAGCGTTGTGACAGGGAATAACTATGGCTACACCTTCGGTTCG	CSVVTGNNYGYTF	21				AACATGAGCCCTGAAGACAGCAGCATATATCTCTGCAGCGTTGACCAGGGGGGTCGCTCTGGGGCCAACGTCCTGACTTTCGGGGCC	CSVDQGGRSGANVLTF	77	GTGACCAGTGCCCATCCTGAAGACAGCAGCTTCTACATCTGCAGTGCTAGGGGGTTGTCCGGACATCAGCCCCAGCATTTTGGTGAT	CSARGLSGHQPQHF	13							ACATCGGCCCAAAAGAACCCGACAGCTTTCTATCTCTGTGCCAGTAGCCGGAGCAAGGGGTTCGGCACTGAAGCTTTCTTTGGACAA	CASSRSKGFGTEAFF	48	AGTGCCCATCCTGAAGACAGCAGCTTCTACATCTGCAGTGCTAGAGGTGGGCTAGCGGGAGCTGCAGATACGCAGTATTTTGGCCCA	CSARGGLAGAADTQYF	8
	CTGACAGTGACCAGTGCCCATCCTGAAGACAGCAGCTTCTACATCTGCAGTGCTCAGAAGATCAATCAGCCCCAGCATTTTGGTGAT	CSAQKINQPQHF	125	AATGTGAGCACCTTGGAGCTGGGGGACTCGGCCCTTTATCTTTGCGCCAGCAGCCGTCGGGAATCCACTGAAGCTTTCTTTGGACAA	CASSRRESTEAFF	16							ACTGTGAGCAACATGAGCCCTGAAGACAGCAGCATATATCTCTGCAGCGTCCAGGGGGACCTCAATGAAAAACTGTTTTTTGGCAGT	CSVQGDLNEKLFF	13				AACATGAGCCCTGAAGACAGCAGCATATATCTCTGCAGCGTAACCGGGACTAGCGGGGGGTCTACCGGGGAGCTGTTTTTTGGAGAA	CSVTGTSGGSTGELFF	447	GCCCATCCTGAAGACAGCAGCTTCTACATCTGCAGTGCTAAAGTGTGGGAGCGGAGCTCCCCTTACAATGAGCAGTTCTTCGGGCCA	CSAKVWERSSPYNEQFF	7							AAGATCCAGCCCTCAGAACCCAGGGACTCAGCTGTGTACTTCTGTGCCAGCAGCGAGACTAGCTCCTACGAGCAGTACTTCGGGCCG	CASSETSSYEQYF	34	ACAGTGACCAGTGCCCATCCTGAAGACAGCAGCTTCTACATCTGCAGTGCTAGAGATCAGGTGGGCTATGGCTACACCTTCGGTTCG	CSARDQVGYGYTF	7
	CCTGAAGACAGCAGCTTCTACATCTGCAGTGCTAGAGAATGGGACAGGCCGAAAAGCTCCTATAATTCACCCCTCCACTTTGGGAAC	CSAREWDRPKSSYNSPLHF	189	TTGGAGCTGGGGGACTCGGCCCTTTATCTTTGCGCCAGCAGCCGTCAGACTAGCGGGGCCGATGCGGGAGAGCAGTTCTTCGGGCCA	CASSRQTSGADAGEQFF	13							AGCAACATGAGCCCTGAAGACAGCAGCATATATCTCTGCAGCGCTATTCTTGACATCTCAACTAATGAAAAACTGTTTTTTGGCAGT	CSAILDISTNEKLFF	17				GCTGCTCCCTCCCAGACATCTGTGTACTTCTGTGCCAGCAGGTCCCGGAGGACAGGGGGCATCAATCAGCCCCAGCATTTTGGTGAT	CASRSRRTGGINQPQHF	13	NNNNNNNTGTCGGCTGCTCCCTCCCAAACATCTGTGTACTTCTGTGCCACCCGAGGGTCTATGAACACTGAAGCTTTCTTTGGACAA	CATRGSMNTEAFF	7							AAGATCCAGCCCTCAGAACCCAGGGACTCAGCTGTGTACTTCTGTGCCAGCAGGCTAGCGTCCTCCTACGAGCAGTACTTCGGGCCG	CASRLASSYEQYF	51	GCTCCCTCCCAGACATCTGTGTACTTCTGTGCCAGCAGCACTTTGGCGGAGGTGAGCACTTACTCCTACGAGCAGTACTTCGGGCCG	CASSTLAEVSTYSYEQYF	9
	NTGAAGATCCAGCCCTCAGAACCCAGGGACTCAGCTGTGTACTTCTGTGCCAGCGGCGGGGGCCCGAATGAGCAGTTCTTCGGGCCA	CASGGGPNEQFF	7	AATGTGAGCACCTTGGAGCTGGGGGACTCGGCCCTTTATCTTTGCGCCAGCAGCTTGGGTGGGAACACTGAAGCTTTCTTTGGACAA	CASSLGGNTEAFF	27							ACTCTGACTGTGAGCAACATGAGCCCTGAAGACAGCAGCATATATCTCTGCAGCGTTCTGATAATCTGGACGCAGTATTTTGGCCCA	CSVLIIWTQYF	12				NNNNNNNTGTCGGCTGCTCCCTCCCAGACATCTGTGTACTTCTGTGCCAGCAGTGTTAGCAGCCGTGGTGGGTCTTTCTTTGGACAA	CASSVSSRGGSFF	7	ACCAGTGCCCATCCTGAAGACAGCAGCTTCTACATCTGCAGTGCTAGCCCGATTCCGGGGGCAGTTTACGAGCAGTACTTCGGGCCG	CSASPIPGAVYEQYF	9							AAGATCCAGCCCTCAGAACCCAGGGACTCAGCTGTGTACTTCTGTGCCAGCAGTTTGGGCCTCTTTGATGAGCAGTTCTTCGGGCCA	CASSLGLFDEQFF	168	CTGACAGTGACCAGTGCCCATCCTGAAGACAGCAGCTTCTACATCTGCAGTGCTATAGAAGGGGGGGACATTCAGTACTTCGGCGCC	CSAIEGGDIQYF	11
	NTGAAGATCCAGCCCTCAGAACCCAGGGACTCAGCTGTGTACTTCTGTGCCAGCAGTTCGGGAGTGTATGGCTACACCTTCGGTTCG	CASSSGVYGYTF	9	GTGAGCACCTTGGAGCTGGGGGACTCGGCCCTTTATCTTTGCGCCAGCAGCTTGGGCACGGCAAATGAAAAACTGTTTTTTGGCAGT	CASSLGTANEKLFF	25							GAGTCTGCCATCCCCAACCAGACAGCTCTTTACTTCTGTGCCACCAGTGACCGGGAGGTGGTTACCGGGGAGCTGTTTTTTGGAGAA	CATSDREVVTGELFF	25				ACAGTGACCAGTGCCCATCCTGAAGACAGCAGCTTCTACATCTGCAGTGCTAGAGGGACAGGGGACACTGAAGCTTTCTTTGGACAA	CSARGTGDTEAFF	7	CAGCCCTCAGAACCCAGGGACTCAGCTGTGTACTTCTGTGCCAGCAGGTGGACGGGGGGGCAGGTAGATACGCAGTATTTTGGCCCA	CASRWTGGQVDTQYF	8							AAGATCCAGCCCTCAGAACCCAGGGACTCAGCTGTGTACTTCTGTGCCAGCATTTGGGGAGGGAGAACTGAAGCTTTCTTTGGACAA	CASIWGGRTEAFF	192	CTGACAGTGACCAGTGCCCATCCTGAAGACAGCAGCTTCTACATCTGCAGTATCAGGGGCACTAATGAAAAACTGTTTTTTGGCAGT	CSIRGTNEKLFF	18
	NNNNNNNTGTCGGCTGCTCCCTCCCAGACATCTGTGTACTTCTGTGCCAGCAACGGGGGCTGGGGCACTGAAGCTTTCTTTGGACAA	CASNGGWGTEAFF	13	GTGAGCACCTTGGAGCTGGGGGACTCGGCCCTTTATCTTTGCGCCAGCAGCTTGGGGCGGCACAACACTGAAGCTTTCTTTGGACAA	CASSLGRHNTEAFF	42							TCTGCCATCCCCAACCAGACAGCTCTTTACTTCTGTGCCACCAGTTCTGCTAGCGGACCGTCCTGGAATGAGCAGTTCTTCGGGCCA	CATSSASGPSWNEQFF	24				CAGCCCTCAGAACCCAGGGACTCAGCTGTGTACTTCTGTGCCAGCAGGTGGACGGGGGGGCAGGTAGATACGCAGTATTTTGGCCCA	CASRWTGGQVDTQYF	9	CAGCCCTCAGAACCCAGGGACTCAGCTGTGTACTTCTGTGCCAGCAGTTCTTCTTATAGGGACACCTACGAGCAGTACTTCGGGCCG	CASSSSYRDTYEQYF	11							AAGATCCAGCCCTCAGAACCCAGGGACTCAGCTGTGTACTTCTGTGCCAGCAGCATAGGACAGGCCTTACAGGCTTTCTTTGGACAA	CASSIGQALQAFF	2676	TCAGAACCCAGGGACTCAGCTGTGTACTTCTGTGCCAGCAGTTTAGCGCAAGTGATGTCTAGCACAGATACGCAGTATTTTGGCCCA	CASSLAQVMSSTDTQYF	18
	NNNNNNNNNNTGTCGGCTGCTCCCTCCCAGACATCTGTGTACTTCTGTGCCAGCAGACAGGGTCAAGAGACCCAGTACTTCGGGCCA	CASRQGQETQYF	10	GTGAGCACCTTGGAGCTGGGGGACTCGGCCCTTTATCTTTGCGCCAGCAGCTTCCGGCGGGGCACCGGGGAGCTGTTTTTTGGAGAA	CASSFRRGTGELFF	33							ATCCCCAACCAGACAGCTCTTTACTTCTGTGCCACCAGTGACACATCAAGGGACGGAATTAGCAATCAGCCCCAGCATTTTGGTGAT	CATSDTSRDGISNQPQHF	13				GTGACCAGTGCCCATCCTGAAGACAGCAGCTTCTACATCTGCAGTGCTAGGGGGTTGTCCGGACATCAGCCCCAGCATTTTGGTGAT	CSARGLSGHQPQHF	10	ACAGTGACCAGTGCCCATCCTGAAGACAGCAGCTTCTACATCTGCAGTGCCTCCCGGGGGGAGTACTACGAGCAGTACTTCGGGCCG	CSASRGEYYEQYF	15							ATCCAGCCCTCAGAACCCAGGGACTCAGCTGTGTACTTCTGTGCCAGCAGTTTAGGTGCGGGGCAAGAGACCCAGTACTTCGGGCCA	CASSLGAGQETQYF	7	ACAGTGACCAGTGCCCATCCTGAAGACAGCAGCTTCTACATCTGCAGTGCTCCCCGACTAGCGGGATACGAGCAGTACTTCGGGCCG	CSAPRLAGYEQYF	15
	TCGGCTGCTCCCTCCCAGACATCTGTGTACTTCTGTGCCAGCAGTTACTCGATCGGCCAGGGCGGTGAAAAACTGTTTTTTGGCAGT	CASSYSIGQGGEKLFF	8	TTGGAGCTGGGGGACTCGGCCCTTTATCTTTGCGCCAGCAGCTTTTCTGGGACTAGCGGGGGTTGGTCGGAGCTGTTTTTTGGAGAA	CASSFSGTSGGWSELFF	42							GAGTCCGCCAGCACCAACCAGACATCTATGTACCTCTGTGCCAGCAGTTCAGGACTAGCGGGAGATAGGACCCAGTACTTCGGGCCA	CASSSGLAGDRTQYF	91				GTGACCAGTGCCCATCCTGAAGACAGCAGCTTCTACATCTGCAGTGCTTCTGACAGGTCCTCGGCTCAGCCCCAGCATTTTGGTGAT	CSASDRSSAQPQHF	8	GCTGCTCCCTCCCAGACATCTGTGTACTTCTGTGCCAGCAGGTCCCGGAGGACAGGGGGCATCAATCAGCCCCAGCATTTTGGTGAT	CASRSRRTGGINQPQHF	20							CCTGCAGAGCTTGAGGACTCGGCCGTGTATCTCTGTGCCAGCAGCTTAACAGGGGGGGCTGGGGCCAACGTCCTGACTTTCGGGGCC	CASSLTGGAGANVLTF	9	ATCCAGCCCTCAGAACCCAGGGACTCAGCTGTGTACTTCTGTGCCAGCAGTAGGGGGGGAACTAATGAAAAACTGTTTTTTGGCAGT	CASSRGGTNEKLFF	9
	NNNNNNNTGTCGGCTGCTCCCTCCCAGACATCTGTGTACTTCTGTGCCAGCAGTTACTCGACTTCCTACGAGCAGTACTTCGGGCCG	CASSYSTSYEQYF	27	AGCACCTTGGAGCTGGGGGACTCGGCCCTTTATCTTTGCGCCAGCAGCTCCCTAGCGGGGAGCGGAAATGAGCAGTTCTTCGGGCCA	CASSSLAGSGNEQFF	47							GCCAGCACCAACCAGACATCTATGTACCTCTGTGCCAGCAGTTTTGGTTCCTCCACCAAAGGGGGCGCCGGAGCTTTCTTTGGACAA	CASSFGSSTKGGAGAFF	85				CTCAAGATCCAGCCTGCAGAGCTTGAGGACTCGGCCGTGTATCTCTGTGCCAGCAGCTTAGCGACATCCCACGCTTTCTTTGGACAA	CASSLATSHAFF	11	ACAGTGACCAGTGCCCATCCTGAAGACAGCAGCTTCTACATCTGCAGTGCTAAGGGGACTTTGGGTGAAAAACTGTTTTTTGGCAGT	CSAKGTLGEKLFF	19							ACAGTGACCAGTGCCCATCCTGAAGACAGCAGCTTCTACATCTGCAGTGCTACTCGGACTAGCGGGTGGGAGGAGTTCTTCGGGCCA	CSATRTSGWEEFF	8	NNNNTGTCGGCTGCTCCCTCCCAAACATCTGTGTACTTCTGTGCCAGCGAAGGGTCGTCGTCATCCAATGAGCAGTTCTTCGGGCCA	CASEGSSSSNEQFF	49
	NNNNNNNTGTCGGCTGCTCCCTCCCAGACATCTGTGTACTTCTGTGCCAGCAGTTACGGTACCAACTATGGCTACACCTTCGGTTCG	CASSYGTNYGYTF	23	GTGAGCACCTTGGAGCTGGGGGACTCGGCCCTTTATCTTTGCGCCAGCAGCCCACAGGGGGCAGGGGTCGAGCAGTACTTCGGGCCG	CASSPQGAGVEQYF	330							GCCAGCACCAACCAGACATCTATGTACCTCTGTGCCAGCAGTTTAACAGTACCGGGACACAAACCCTACGAGCAGTACTTCGGGCCG	CASSLTVPGHKPYEQYF	33				AAGATCCAGCCTGCAGAGCTTGAGGACTCGGCCGTGTATCTCTGTGCCAGCGGCATGAATATGAACACTGAAGCTTTCTTTGGACAA	CASGMNMNTEAFF	7	CAGCCCTCAGAACCCAGGGACTCAGCTGTGTACTTCTGTGCCAGCAGCCCCGACTTATCGGCGAGTCAGCCCCAGCATTTTGGTGAT	CASSPDLSASQPQHF	21							CAGCCCTCAGAACCCAGGGACTCAGCTGTGTACTTCTGTGCCAGCAGTTTTTCGACTAGCGGATCCTACGAGCAGTACTTCGGGCCG	CASSFSTSGSYEQYF	14	AGTGCCCATCCTGAAGACAGCAGCTTCTACATCTGCAGTGCTAGGGTATATAGCGGTAGCTCCTACAATGAGCAGTTCTTCGGGCCA	CSARVYSGSSYNEQFF	21
	CTGAAGATCCAGCGCACAGAGCAGGGGGACTCGGCCATGTATCTCTGTGCCAGCATAGTGAAGAGCGGGGAGCTGTTTTTTGGAGAA	CASIVKSGELFF	7	ACGTTGGCGTCTGCTGTACCCTCTCAGACATCTGTGTACTTCTGTGCCAGCAGCTTCGGACAGGGCGGTGGCTACACCTTCGGTTCG	CASSFGQGGGYTF	44							CTGGAGTCCGCCAGCACCAACCAGACATCTATGTACCTCTGTGCCAGCAGTTTATGGCGGGCAGATTTTGGCTACACCTTCGGTTCG	CASSLWRADFGYTF	45				GCTGCTCCCTCCCAGACATCTGTGTACTTCTGTGCCAGCAGTTTAACGGGGGCGGCGTCGTATAATTCACCCCTCCACTTTGGGAAC	CASSLTGAASYNSPLHF	9	TCGGCTGCTCCCTCCCAGACATCTGTGTACTTCTGTGCCAGCAGAGGTTCGGCGGGACAGGATAATTCAGCCCTCCACTTTGGGAAT	CASRGSAGQDNSALHF	26							ACCAGTGCCCATCCTGAAGACAGCAGCTTCTACATCTGCAGTGCCACCGCGGAGCGGGAGTGGCCCGGGGAGCTGTTTTTTGGAGAA	CSATAEREWPGELFF	11	CTGAAGATCCAGCGCACAGAGCAGGAGGACTCGGCCGTGTATCTCTGTGCCAGCAGCTCCTGGGTAGATACGCAGTATTTTGGCCCA	CASSSWVDTQYF	13
	ATCCAGCGCACAGAGCAGGGGGACTCGGCCATGTATCTCTGTGCCAGCAGCGATCAGGGGGTTTCCTACGAGCAGTACTTCGGGCCG	CASSDQGVSYEQYF	8	TCTCAGACATCTGTGTACTTCTGTGCCAGCAGTGTGTCGAGTTCCGTTAGGGGGACGTTGAGCAATCAGCCCCAGCATTTTGGTGAT	CASSVSSSVRGTLSNQPQHF	36							CTGGAGTCCGCCAGCACCAACCAGACATCTATGTACCTCTGTGCCGGGAAGAGCGGGAGCTCCTACAATGAGCAGTTCTTCGGGCCA	CAGKSGSSYNEQFF	33				ATCCAGCGCACAGAGCAGCGGGACTCAGCCATGTATCGCTGTGCCAGCAGCCCAACCGGAGGCACAGATACGCAGTATTTTGGCCCA	CASSPTGGTDTQYF	19	ATCCAGCGCACAGAGCAGCGGGACTCAGCCATGTATCGCTGTGCCAGCAGCCCAACCGGAGGCACAGATACGCAGTATTTTGGCCCA	CASSPTGGTDTQYF	13							GTGACCAGTGCCCATCCTGAAGACAGCAGCTTCTACATCTGCAGTGCTAGAGATGCTGACAGGGGGCAAGAGCAGTACTTCGGGCCG	CSARDADRGQEQYF	8	CCCTCAGAACCCAGGGACTCAGCTGTGTACTTCTGTGCCAGCAGCCGTCTCATAGCGGGGATCACAGATACGCAGTATTTTGGCCCA	CASSRLIAGITDTQYF	17
	AAGATCCAGCGCACAGAGCAGGGGGACTCGGCCATGTATCTCTGTGCCAGCAGCTGGACAGAGAACACTGAAGCTTTCTTTGGACAA	CASSWTENTEAFF	9	GCGTCTGCTGTACCCTCTCAGACATCTGTGTACTTCTGTGCCAGCAGTCCCCTGGGAGGGGGCATCTATGGCTACACCTTCGGTTCG	CASSPLGGGIYGYTF	15							CTGGAGTCCGCCAGCACCAACCAGACATCTATGTACCTCTGTGCCAGCAGTTCATTGCGGGACCTCTACGAGCAGTACTTCGGGCCG	CASSSLRDLYEQYF	37				ACAGTGACCAGTGCCCATCCTGAAGACAGCAGCTTCTACATCTGCAGTGCTAGAGTAAACAGGGACAATGAGCAGTTCTTCGGGCCA	CSARVNRDNEQFF	16	GTGACCAGTGCCCATCCTGAAGACAGCAGCTTCTACATCTGCAGTGCTGCCCACAGAGCAACTAATGAAAAACTGTTTTTTGGCAGT	CSAAHRATNEKLFF	17							ACCAGTGCCCATCCTGAAGACAGCAGCTTCTACATCTGCAGTGCTCGCGACAGGGGAGCGGCCAAAAACATTCAGTACTTCGGCGCC	CSARDRGAAKNIQYF	9	GCTGCTCCCTCCCAGACATCTGTGTACTTCTGTGCCAGCAGTTACTCCATTACAGGTTTTATCAAAAACATTCAGTACTTCGGCGCC	CASSYSITGFIKNIQYF	21
	AAGATCCAGCGCACAGAGCAGGGGGACTCGGCCATGTATCTCTGTGCCAGCAGCTTAGCGGTGACGGATGGCTACACCTTCGGTTCG	CASSLAVTDGYTF	7	TTGGCGTCTGCTGTACCCTCTCAGACATCTGTGTACTTCTGTGCCAGCAGTGACTCGATGGGGACCGGCGGCTACACCTTCGGTTCG	CASSDSMGTGGYTF	53							CTGGAGTCCGCCAGCACCAACCAGACATCTATGTACCTCTGTGCCAGCAGTTCAGACCTTCCTAACTATGGCTACACCTTCGGTTCG	CASSSDLPNYGYTF	16				NNNNNNNTGTCGGCTGCTCCCTCCCAAACATCTGTGTACTTCTGTGCCACCCGAGGGTCTATGAACACTGAAGCTTTCTTTGGACAA	CATRGSMNTEAFF	26	GTGACCAGTGCCCATCCTGAAGACAGCAGCTTCTACATCTGCAGTGCTACCAGGACAGCAAGGAATCAGCCCCAGCATTTTGGTGAT	CSATRTARNQPQHF	17							GTGACCAGTGCCCATCCTGAAGACAGCAGCTTCTACATCTGCAGTGCTAGAGATGACAGGGTTGGCGAAAAACTGTTTTTTGGCAGT	CSARDDRVGEKLFF	14	ACAGTGACCAGTGCCCATCCTGAAGACAGCAGCTTCTACATCTGCAGTGCTAGGCGGCGGAGCACAGATACGCAGTATTTTGGCCCA	CSARRRSTDTQYF	22
	AAGATCCAGCGCACAGAGCAGGGGGACTCGGCCATGTATCTCTGTGCCAGCAGCTTAGTTGGGGGTGAAACCCAGCATTTTGGTGAT	CASSLVGGETQHF	20	ATCCAGGCTACGAAGCTTGAGGATTCAGCAGTGTATTTTTGTGCCAGCAGCCGCCAAAGAGGGGGAGATGGCTACACCTTCGGTTCG	CASSRQRGGDGYTF	15							CTGGAGTCCGCCAGCACCAACCAGACATCTATGTACCTCTGTGCCAGCAGTTTCCGACAGGGGGCATACGAGCAGTACTTCGGGCCG	CASSFRQGAYEQYF	23				ACCAGTGCCCATCCTGAAGACAGCAGCTTCTACATCTGCAGTGCTATTCTCCTAGCGGGGAGCGCCCCCGAGCAGTACTTCGGGCCG	CSAILLAGSAPEQYF	12	GTGACCAGTGCCCATCCTGAAGACAGCAGCTTCTACATCTGCAGTGCTAGGGACAGGGGGAACACCGGGGAGCTGTTTTTTGGAGAA	CSARDRGNTGELFF	47							CTGACAGTGACCAGTGCCCATCCTGAAGACAGCAGCTTCTACATCTGCAGTGCAAAGACCGCGAACTATGGCTACACCTTCGGTTCG	CSAKTANYGYTF	11	ACCAGTGCCCATCCTGAAGACAGCAGCTTCTACATCTGCAGTGCCGCGGACCAACAGGGACGGAATCAGCCCCAGCATTTTGGTGAT	CSAADQQGRNQPQHF	18
	ATCCAGCGCACAGAGCAGGGGGACTCGGCCATGTATCTCTGTGCCAGCAGCTTCTGGCAGGGGGCCGGGGAGCTGTTTTTTGGAGAA	CASSFWQGAGELFF	11	NNNNTGTCGGCTGCTCCCTCCCAGACATCTGTGTACTTCTGTGCCAGCACCGTGGGGGGGGCGACCGGGGAGCTGTTTTTTGGAGAA	CASTVGGATGELFF	6							CTGATTCTGGAGTCCGCCAGCACCAACCAGACATCTATGTACCTCTGTGCCACCGGTGGGGGCTCGGACACCATATATTTTGGAGAG	CATGGGSDTIYF	15				TCGGCTGCTCCCTCCCAGACATCTGTGTACTTCTGTGCCAGCAGTAGGGGAGGGTGGCAGGGGGGGTACGAGCAGTACTTCGGGCCG	CASSRGGWQGGYEQYF	19	GCCCATCCTGAAGACAGCAGCTTCTACATCTGCAGTGCTAAACTAGCGGGGCTCCCCACCTCCTACAATGAGCAGTTCTTCGGGCCA	CSAKLAGLPTSYNEQFF	26							GTGACCAGTGCCCATCCTGAAGACAGCAGCTTCTACATCTGCAGTGGGGGACGGGGGCAGGGGAACTATGGCTACACCTTCGGTTCG	CSGGRGQGNYGYTF	11	ACCAGTGCCCATCCTGAAGACAGCAGCTTCTACATCTGCAGTGCTCGACGATTTTCACCTGAGGTCTATGGCTACACCTTCGGTTCG	CSARRFSPEVYGYTF	27
	ATCCAGCGCACAGAGCAGGGGGACTCGGCCATGTATCTCTGTGCCAGCAGCTTAGTGGGGCCCTCCGCGGAGCAGTTCTTCGGGCCA	CASSLVGPSAEQFF	10	NNNNNNNNNNNNNTGTCGGCTGCTCCCTCCCAGACATCTGTGTACTTCTGTGCCAGCAGCTGGAGGAACACCATATATTTTGGAGAG	CASSWRNTIYF	27							GAGTCCGCCAGCACCAACCAGACATCTATGTACCTCTGTGCCAGCAGTTTAGCGCGGGGAATGAACACTGAAGCTTTCTTTGGACAA	CASSLARGMNTEAFF	21				AGTGCCCATCCTGAAGACAGCAGCTTCTACATCTGCAGTGCTCCCGCACCCCGACTAGCGGGACACTACGAGCAGTACTTCGGGCCG	CSAPAPRLAGHYEQYF	15	ACCAGTGCCCATCCTGAAGACAGCAGCTTCTACATCTGCAGTGCTAGAGCTGGGGGAGTCCCGATACAGCCCCAGCATTTTGGTGAT	CSARAGGVPIQPQHF	26							GTGACCAGTGCCCATCCTGAAGACAGCAGCTTCTACATCTGCAGCGCGGCGGTAGCGGGAGAGTCAGATACGCAGTATTTTGGCCCA	CSAAVAGESDTQYF	13	ACCAGTGCCCATCCTGAAGACAGCAGCTTCTACATCTGCAGTGCTGCCCCGACTAGCGGGAAGGTGGATGAGCAGTTCTTCGGGCCA	CSAAPTSGKVDEQFF	57
	AAGATCCAGCGCACAGAGCAGGGGGACTCGGCCATGTATCTCTGTGCCAGCAGCTCCGATTATGCCTACGAGCAGTACTTCGGGCCG	CASSSDYAYEQYF	65	NTGTCGGCTGCTCCCTCCCAGACATCTGTGTACTTCTGTGCCAGCAGATCCCCGGGCCCTCACTCTTCACCCCTCCACTTTGGGAAT	CASRSPGPHSSPLHF	8							TTCTCCCTGATTCTGGAGTCCGCCAGCACCAACCAGACATCTATGTACCTCTGTGCCAGCAGTTTGGCGCAGCCTTACTTCGGGCCG	CASSLAQPYF	13				ACTCTCAAGATCCAGCCTGCAGAGCTTGAGGACTCGGCCGTGTATCTCTGTGCCAGCAGCTTAGCGGGCGAGCAGTACTTCGGGCCG	CASSLAGEQYF	22	ATCCAGCCCTCAGAACCCAGGGACTCAGCTGTGTACTTCTGTGCCAGCGGCGAGGGAGGGAGCTCCTACGAGCAGTACTTCGGGCCG	CASGEGGSSYEQYF	31							AAGATCCAGCCTGCAGAGCTTGAGGACTCGGCCGTGTATCTCTGTGCCAGCAGCAGGGGACAGTCCTACGAGCAGTACTTCGGGCCG	CASSRGQSYEQYF	13	ATCCAGCCCTCAGAACCCAGGGACTCAGCTGTGTACTTCTGTGCCAGCAGCCTAGGGACAGGGCTCTACGAGCAGTACTTCGGGCCG	CASSLGTGLYEQYF	66
	ACAGAGCAGGGGGACTCGGCCATGTATCTCTGTGCCAGCAGCTTAATGGTGCCATCCCTGAACACCGGGGAGCTGTTTTTTGGAGAA	CASSLMVPSLNTGELFF	34	NNNNTGTCGGCTGCTCCCTCCCAGACATCTGTGTACTTCTGTGCCAGCACCATAAAATGGGGGGATCAGCCCCAGCATTTTGGTGAT	CASTIKWGDQPQHF	20							ATTCTGGAGTCCGCCAGCACCAACCAGACATCTATGTACCTCTGTGCCAGCAGGAGGGGGCCCGGAAACACCATATATTTTGGAGAG	CASRRGPGNTIYF	12				GTGACCAGTGCCCATCCTGAAGACAGCAGCTTCTACATCTGCAGTGCTACCAGGACAGCAAGGAATCAGCCCCAGCATTTTGGTGAT	CSATRTARNQPQHF	16	GCCCATCCTGAAGACAGCAGCTTCTACATCTGCAGTGCAACGACCTCCGGGACTAGCGGGATGAAAGAGACCCAGTACTTCGGGCCA	CSATTSGTSGMKETQYF	44							CTGACAGTGACCAGTGCCCATCCTGAAGACAGCAGCTTCTACATCTGCAGTGCCGAGACAGGGAAGTACGAGCAGTACTTCGGGCCG	CSAETGKYEQYF	20	ACAGTGACCAGTGCCCATCCTGAAGACAGCAGCTTCTACATCTGCAGTGCTAGAGCGACTAGCGTGGACATTCAGTACTTCGGCGCC	CSARATSVDIQYF	58
	CAGCGCACAGAGCAGGGGGACTCGGCCATGTATCTCTGTGCCAGCAGCTTGTCAGCGGGGGGGCCGGGTACGCAGTATTTTGGCCCA	CASSLSAGGPGTQYF	154	NNNNTGTCGGCTGCTCCCTCCCAGACATCTGTGTACTTCTGTGCCAGCAGTCAGGCGGGGCAGACAGATACGCAGTATTTTGGCCCA	CASSQAGQTDTQYF	17							CTGAAGATCCAGCGCACAGAGCAGGGGGACTCGGCCATGTATCTCTGTGCCAGCAGCTCCCTTACCTACGAGCAGTACTTCGGGCCG	CASSSLTYEQYF	155				ACCAGTGCCCATCCTGAAGACAGCAGCTTCTACATCTGCAGTGCTAGAACTAACCCCATCAGGTACCCAGAAGCTTTCTTTGGACAA	CSARTNPIRYPEAFF	13	GTGACCAGTGCCCATCCTGAAGACAGCAGCTTCTACATCTGCAGTGCTAGAGAAACCCCGGGCAATCAGCCCCAGCATTTTGGTGAT	CSARETPGNQPQHF	92							CCTGCAGAGCTTGAGGACTCGGCCGTGTATCTCTGTGCCAGCAGCCCCTTAAACAGGGCGAGATCTATGGGCTACACCTTCGGTTCG	CASSPLNRARSMGYTF	24	TCGGCTGCTCCCTCCCAAACATCTGTGTACTTCTGTGCCAGCACCCATCGCGGACTAGCGGGAGTAGATACGCAGTATTTTGGCCCA	CASTHRGLAGVDTQYF	135
	ACAGAGCAGGGGGACTCGGCCATGTATCTCTGTGCCAGCAGCTTCGGGACAGACTCCCCCCTGGCCTACGAGCAGTACTTCGGGCCG	CASSFGTDSPLAYEQYF	272	NNNNNNNTGTCGGCTGCTCCCTCCCAGACATCTGTGTACTTCTGTGCCAGCAGTTACGGTACCAACTATGGCTACACCTTCGGTTCG	CASSYGTNYGYTF	16							CAGCGCACAGAGCAGGGGGACTCGGCCATGTATCTCTGTGCCAGCAGCTTATTTTCGGGGTCTCTTTCACCCCTCCACTTTGGGAAT	CASSLFSGSLSPLHF	140				GTGACCAGTGCCCATCCTGAAGACAGCAGCTTCTACATCTGCAGTGCTAGAGAAACCCCGGGCAATCAGCCCCAGCATTTTGGTGAT	CSARETPGNQPQHF	18	CAGCCCTCAGAACCCAGGGACTCAGCTGTGTACTTCTGTGCCAGCAGTTTACCTAGCGGGGGAACCTACGAGCAGTACTTCGGGCCG	CASSLPSGGTYEQYF	52							GTGACCAGTGCCCATCCTGAAGACAGCAGCTTCTACATCTGCAGTGCTAGCAGGGGATCTAGCACAGATACGCAGTATTTTGGCCCA	CSASRGSSTDTQYF	9	ACAGTGACCAGTGCCCATCCTGAAGACAGCAGCTTCTACATCTGCAGTGCTAGAGGACAGGTTCTCGGGGAGCTGTTTTTTGGAGAA	CSARGQVLGELFF	119
	ACTCTGAAGATCCAGCGCACAGAGCAGGGGGACTCGGCCATGTATCTCTGTGCCAGCAGCCCAGGGTATGGCTACACCTTCGGTTCG	CASSPGYGYTF	427	NTGTCGGCTGCTCCCTCCCAGACATCTGTGTACTTCTGTGCCAGCAATCCCCTTGAGGGCCGCACAGATACGCAGTATTTTGGCCCA	CASNPLEGRTDTQYF	20							CTGAAGATCCAGCGCACAGAGCAGGGGGACTCGGCCATGTATCTCTGTGCCAGCAGCTTAGGGCCCTATGGCTACACCTTCGGTTCG	CASSLGPYGYTF	44				CTGACAGTGACCAGTGCCCATCCTGAAGACAGCAGCTTCTACATCTGCAGTGCAATGGGACATATTTACGAGCAGTACTTCGGGCCG	CSAMGHIYEQYF	16	GAGCTTGGGGACTCGGCCATGTATCTCTGTGCCAGCAGCTCTTGGGTGGCGGGGGGTACGGAAAACAATGAGCAGTTCTTCGGGCCA	CASSSWVAGGTENNEQFF	98							NNNNTGTCGGCTGCTCCCTCCCAGACATCTGTGTACTTCTGTGCCAGCAGCCCTTCATGGGAGGGGGAAAAACTGTTTTTTGGCAGT	CASSPSWEGEKLFF	20	AGTGCCCATCCTGAAGACAGCAGCTTCTACATCTGCAGTGCTAGAGAAGGTAGTTGGGGGATTCTGCGAGGCTACACCTTCGGTTCG	CSAREGSWGILRGYTF	95
	AAGATCCAGCGCACAGAGCAGGGGGACTCGGCCATGTATCTCTGTGCCAGCAGCTTTACACAGGGGGCTGAAGCTTTCTTTGGACAA	CASSFTQGAEAFF	602	NTGTCGGCTGCTCCCTCCCAGACATCTGTGTACTTCTGTGCCAGCAGTTCCTCCTTCGGACTTCGGTATGGCTACACCTTCGGTTCG	CASSSSFGLRYGYTF	13							ACAGAGCAGGGGGACTCGGCCATGTATCTCTGTGCCAGCAGCTTATCCATAAGGGACGGTTATAATCAGCCCCAGCATTTTGGTGAT	CASSLSIRDGYNQPQHF	40				ACAGTGACCAGTGCCCATCCTGAAGACAGCAGCTTCTACATCTGCAGTGCCTCCCGGGGGGAGTACTACGAGCAGTACTTCGGGCCG	CSASRGEYYEQYF	9	CTGACAGTGACCAGTGCCCATCCTGAAGACAGCAGCTTCTACATCTGCAGTGCTAGAGTGGCGAACACTGAAGCTTTCTTTGGACAA	CSARVANTEAFF	106							ATCCAGCCCTCAGAACCCAGGGACTCAGCTGTGTACTTCTGTGCCAGCGGCAGGGGGCTGGGGAACACTGAAGCTTTCTTTGGACAA	CASGRGLGNTEAFF	9	ACCAGTGCCCATCCTGAAGACAGCAGCTTCTACATCTGCAGTGCTAGAGATTTCGCTCGTGGGGACACTGAAGCTTTCTTTGGACAA	CSARDFARGDTEAFF	146
	ATCCAGCCCTCAGAACCCAGGGACTCAGCTGTGTATTTTTGTGCTAGTGGGACACTAGCGGGAGAGAATGAGCAGTTCTTCGGGCCA	CASGTLAGENEQFF	9	NTGTCGGCTGCTCCCTCCCAGACATCTGTGTACTTCTGTGCCAGCGATGGCAGGGGCAGGGGGGAATCACCCCTCCACTTTGGGAAC	CASDGRGRGESPLHF	73							ATCCAGCGCACAGAGCAGGGGGACTCGGCCATGTATCTCTGTGCCAGCAGCTACTCCGGGACAGCATATGGCTACACCTTCGGTTCG	CASSYSGTAYGYTF	12				TCGGCTGCTCCCTCCCAGACATCTGTGTACTTCTGTGCCAGCAGTCAGGACCCCTCTGGAGGGGCCAACGTCCTGACTTTCGGGGCC	CASSQDPSGGANVLTF	7	AAGATCCAGCCTGCAGAGCTTGAGGACTCGGCCGTGTATCTCTGTGCCAGCAGCTTTTTCGGGCACACTGAAGCTTTCTTTGGACAA	CASSFFGHTEAFF	179							GAAGACAGCAGCTTCTACATCTGCAGTGCTAGATTATTGGGACTACTTAGCGGGAGTATTACCCCCTACGAGCAGTACTTCGGGCCG	CSARLLGLLSGSITPYEQYF	14	CAGCGCACAGAGCAGGGGGACTCGGCCATGTATCTCTGTGCCAGCAGCCCCCCGTGGGGGAAGGACACTGAAGCTTTCTTTGGACAA	CASSPPWGKDTEAFF	14
	GAGTCGCCCAGCCCCAACCAGACCTCTCTGTACTTCTGTGCCAGCAGTTTAGGGCCAGCCCTCAATTCACCCCTCCACTTTGGGAAC	CASSLGPALNSPLHF	10	TCGGCCCAAAAGAACCCGACAGCTTTCTATCTCTGTGCCAGTAGTATGGGCCCAGGGGGGTCCTACAATGAGCAGTTCTTCGGGCCA	CASSMGPGGSYNEQFF	8							CTGAAGATCCAGCGCACAGAGCAGGGGGACTCGGCCATGTATCTCTGTGCCAGCAGCTTAGATCAGAGTACCCAGTACTTCGGGCCA	CASSLDQSTQYF	36				CAGCCCTCAGAACCCAGGGACTCAGCTGTGTACTTCTGTGCCAGCAGTGAGACAGGGGCTAGCACAGATACGCAGTATTTTGGCCCA	CASSETGASTDTQYF	9	CAGCCTGCAGAGCTTGAGGACTCGGCCGTGTATCTCTGTGCCAGCAGCTCACCCGCCAAGGACAGCTACGAGCAGTACTTCGGGCCG	CASSSPAKDSYEQYF	202							ACCAGTGCCCATCCTGAAGACAGCAGCTTCTACATCTGCAGTGCTAGCCAAAACAGGGGGCCGGACTATGGCTACACCTTCGGTTCG	CSASQNRGPDYGYTF	10	AAGATCCAGCGCACAGAGCAGGGGGACTCGGCCATGTATCTCTGTGCCAGCAGCCCAACAGACAGCCACGAGCAGTACTTCGGGCCG	CASSPTDSHEQYF	29
	GAGTCGCCCAGCCCCAACCAGACCTCTCTGTACTTCTGTGCCAGCAGTTTAAGCGGACTTGAGACAGATACGCAGTATTTTGGCCCA	CASSLSGLETDTQYF	7	GTGACATCGGCCCAAAAGAACCCGACAGCTTTCTATCTCTGTGCCAGTAAGGGCCCTAGCGGGGGGGATGAGCAGTTCTTCGGGCCA	CASKGPSGGDEQFF	7							ATCCAGCGCACAGAGCAGGGGGACTCGGCCATGTATCTCTGTGCCAGCAGCTTCAGGGGGGGTAACACTGAAGCTTTCTTTGGACAA	CASSFRGGNTEAFF	20				GCCCATCCTGAAGACAGCAGCTTCTACATCTGCAGTGCTAGAGATCAGGCAACACGCAGATTAGCTGAAAAACTGTTTTTTGGCAGT	CSARDQATRRLAEKLFF	26	GAGTCCGCCAGCACCAACCAGACATCTATGTACCTCTGTGCCAGCAGCCTCACTAGCGGGAGCACAGATACGCAGTATTTTGGCCCA	CASSLTSGSTDTQYF	8							CTGAAGATCCAGCGCACAGAGCAGGAGGACTCGGCCGTGTATCTCTGTGCCAGCAGCTTTGGAGGGGTCGAGCAGTACTTCGGGCCG	CASSFGGVEQYF	14	CAGCGCACAGAGCAGGGGGACTCGGCCATGTATCTCTGTGCCAGCAGTCACCTTCGACGGGGTAAAGAGACCCAGTACTTCGGGCCA	CASSHLRRGKETQYF	57
	CTGATCCTGGAGTCGCCCAGCCCCAACCAGACCTCTCTGTACTTCTGTGCCAGCGGCCGACAGGGGCATGGCTACACCTTCGGTTCG	CASGRQGHGYTF	17	TCGGCCCAAAAGAACCCGACAGCTTTCTATCTCTGTGCCAGTAGCCGGCAGGGGGGAGGGCATAACGAAAAACTGTTTTTTGGCAGT	CASSRQGGGHNEKLFF	6							ATCCAGCGCACAGAGCAGGGGGACTCGGCCATGTATCTCTGTGCCAGCAGCTTAAGGGAGGGGGTTGGGGAGCAGTACTTCGGGCCG	CASSLREGVGEQYF	15				ACAGTGACCAGTGCCCATCCTGAAGACAGCAGCTTCTACATCTGCAGTGCTAGAGTACCGGCTAATGAAAAACTGTTTTTTGGCAGT	CSARVPANEKLFF	30	CAGACATCTATGTACCTCTGTGCCAGCAGTCTCCTTATGACCGGCAAAACGGGAGCCCCTAACCCCTACGAGCAGTACTTCGGGCCG	CASSLLMTGKTGAPNPYEQYF	11							CCCTCAGAACCCAGGGACTCAGCTGTGTACTTCTGTGCCAGCAGTTTAGGGGGGCCCCGACGCACAGATACGCAGTATTTTGGCCCA	CASSLGGPRRTDTQYF	13	ACTCTGAAGATCCAGCGCACAGAGCAGGGGGACTCGGCCATGTATCTCTGTGCCAGCGTAACCGGAAACACCATATATTTTGGAGAG	CASVTGNTIYF	72
	ATCCTGGAGTCGCCCAGCCCCAACCAGACCTCTCTGTACTTCTGTGCCAGCAGCGAACAGGGTAGGACTGAAGCTTTCTTTGGACAA	CASSEQGRTEAFF	7	ACATCGGCCCAAAAGAACCCGACAGCTTTCTATCTCTGTGCCAGTAGTATCGGGGGGGGGACATGGGAGACCCAGTACTTCGGGCCA	CASSIGGGTWETQYF	11							CAGCGCACAGAGCAGGGGGACTCGGCCATGTATCTCTGTGCCAGCAGCTTAGTAACTAGCGGGATAAATGAGCAGTTCTTCGGGCCA	CASSLVTSGINEQFF	15				GCCCATCCTGAAGACAGCAGCTTCTACATCTGCAGTGCTAGAAAGGAGCGGGGGCTTAGCTCCTACGGTGAGCAGTTCTTCGGGCCA	CSARKERGLSSYGEQFF	46	CTGGAGTCCGCCAGCACCAACCAGACATCTATGTACCTCTGTGCCAGCCTGGGGGGGCCCCGTGTGGGGGAGCAGTTCTTCGGGCCA	CASLGGPRVGEQFF	11							GCTGCTCCCTCCCAGACATCTGTGTACTTCTGTGCCAGCAGTTACTCCATTACAGGTTTTATCAAAAACATTCAGTACTTCGGCGCC	CASSYSITGFIKNIQYF	36	ATCCAGCGCACAGAGCAGGGGGACTCGGCCATGTATCTCTGTGCCAGCAGCTTAACGGGGGTGAACACTGAAGCTTTCTTTGGACAA	CASSLTGVNTEAFF	283
	GAGTCGCCCAGCCCCAACCAGACCTCTCTGTACTTCTGTGCCAGCAGTTTGGGTGGCCAACGCACAGATACGCAGTATTTTGGCCCA	CASSLGGQRTDTQYF	25	TCGGCCCAAAAGAACCCGACAGCTTTCTATCTCTGTGCCAGTAGTGCCCTCGCCGGGACAGGGGGCGCCGAGCAGTACTTCGGGCCG	CASSALAGTGGAEQYF	7							ACAGAGCAGGGGGACTCGGCCATGTATCTCTGTGCCAGCAGCTTCCGGGACGGGGAACCGAACACCGGGGAGCTGTTTTTTGGAGAA	CASSFRDGEPNTGELFF	16				GCCCATCCTGAAGACAGCAGCTTCTACATCTGCAGTGCTAGAGACCGTAGCGGGGCGAGCTCCTACAATGAGCAGTTCTTCGGGCCA	CSARDRSGASSYNEQFF	61	GAGTCCGCCAGCACCAACCAGACATCTATGTACCTCTGTGCCAGCAGTTTATTCTGGACAGACGGAAACACCATATATTTTGGAGAG	CASSLFWTDGNTIYF	7							GCAGAGCTTGAGGACTCGGCCGTGTATCTCTGTGCCAGCAGCTCCTACGTACAACGCTCTGGGGCCAACGTCCTGACTTTCGGGGCC	CASSSYVQRSGANVLTF	28	CTGGAGTCCGCCAGCACCAACCAGACATCTATGTACCTCTGTGCCAGCAGTTTAAGACAGTTGCGGTCACCCCTCCACTTTGGGAAT	CASSLRQLRSPLHF	24
	CCCAACCAGACCTCTCTGTACTTCTGTGCCAGCAAGATGGGCCGACTAGCGGGGGGGCCTGGCACAGATACGCAGTATTTTGGCCCA	CASKMGRLAGGPGTDTQYF	17	ACTGTGACATCGGCCCAAAAGAACCCGACAGCTTTCTATCTCTGTGCCAGTATGAGGACTGGGAATGAAAAACTGTTTTTTGGCAGT	CASMRTGNEKLFF	9													TCGGCTGCTCCCTCCCAGACATCTGTGTACTTCTGTGCCAGCAGGCGCGGGGCAAAGCAGGGGTCAGGTACGCAGTATTTTGGCCCA	CASRRGAKQGSGTQYF	96	ATTCTGGAGTCCGCCAGCACCAACCAGACATCTATGTACCTCTGTGCCAGCAATGGCGGGACGAACTATGGCTACACCTTCGGTTCG	CASNGGTNYGYTF	31							CAGCCCTCAGAACCCAGGGACTCAGCTGTGTACTTCTGTGCCAGCAGGGCTGGAGGGGGCCATGTTGAGACCCAGTACTTCGGGCCA	CASRAGGGHVETQYF	40	CTGATTCTGGAGTCCGCCAGCACCAACCAGACATCTATGTACCTCTGTGCCAGCAGGACAGGTTGGCATGAGCAGTTCTTCGGGCCA	CASRTGWHEQFF	6
	GAGTCGCCCAGCCCCAACCAGACCTCTCTGTACTTCTGTGCCAGCAGCCGGGACAGCCCCGGGATTCAGCCCCAGCATTTTGGTGAT	CASSRDSPGIQPQHF	7	GTGACATCGGCCCAAAAGAACCCGACAGCTTTCTATCTCTGTGCCAGTAGACAAACAGGGGCAGGGTCACCCCTCCACTTTGGGAAC	CASRQTGAGSPLHF	9													GTGACCAGTGCCCATCCTGAAGACAGCAGCTTCTACATCTGCAGTGCTAACCTGAGGGGGGCAGCGGGCGAGCAGTACTTCGGGCCG	CSANLRGAAGEQYF	58	CTGATTCTGGAGTCCGCCAGCACCAACCAGACATCTATGTACCTCTGTGCCAGCATGTCCGGGGGAAAGACCCAGTACTTCGGGCCA	CASMSGGKTQYF	9							GTGACCAGTGCCCATCCTGAAGACAGCAGCTTCTACATCTGCAGTGCTAGGGAGCCTTTGTTTCTGAATGAGCAGTTCTTCGGGCCA	CSAREPLFLNEQFF	54	TCCGCCAGCACCAACCAGACATCTATGTACCTCTGTGCCAGCAGTTTTAGGCTAGCGGGAGGTTGGGAGACCCAGTACTTCGGGCCA	CASSFRLAGGWETQYF	13
	GAGTCGCCCAGCCCCAACCAGACCTCTCTGTACTTCTGTGCCAGCAGTTTATCTTTCACGGGGGCCTACGAGCAGTACTTCGGGCCG	CASSLSFTGAYEQYF	7	ACATCGGCCCAAAAGAACCCGACAGCTTTCTATCTCTGTGCCAGTAGTCGGACTAGCGGGATACAAGAGACCCAGTACTTCGGGCCA	CASSRTSGIQETQYF	24													CAGCCTGCAGAGCTTGAGGACTCGGCCGTGTATCTCTGTGCCAGCAGCTCACCCGCCAAGGACAGCTACGAGCAGTACTTCGGGCCG	CASSSPAKDSYEQYF	86	TCCGCCAGCACCAACCAGACATCTATGTACCTCTGTGCCAGCAGCCCCCGACGGACAGGGATTGGGGAAAAACTGTTTTTTGGCAGT	CASSPRRTGIGEKLFF	40							TCAGAACCCAGGGACTCAGCTGTGTACTTCTGTGCCAGCAGTTTAGCGCAAGTGATGTCTAGCACAGATACGCAGTATTTTGGCCCA	CASSLAQVMSSTDTQYF	68	CTGGAGTCCGCCAGCACCAACCAGACATCTATGTACCTCTGTGCCAGCAGAAAACAGGGCCGATCCTACGAGCAGTACTTCGGGCCG	CASRKQGRSYEQYF	9
	ATCCTGGAGTCGCCCAGCCCCAACCAGACCTCTCTGTACTTCTGTGCCAGCAGTGAGAGGGGCGATCAGCCCCAGCATTTTGGTGAT	CASSERGDQPQHF	22	ACATCGGCCCAAAAGAACCCGACAGCTTTCTATCTCTGTGCCAGTACCTCCCCTGACATGACAGTCACTGAAGCTTTCTTTGGACAA	CASTSPDMTVTEAFF	6													CTGACAGTGACCAGTGCCCATCCTGAAGACAGCAGCTTCTACATCTGCAGTGCTAGAGTGGCGAACACTGAAGCTTTCTTTGGACAA	CSARVANTEAFF	254	GAGTCCGCCAGCACCAACCAGACATCTATGTACCTCTGTGCCAGCAGTCAGCCGGGACAGGGGGGTCCCGAGCAGTACTTCGGGCCG	CASSQPGQGGPEQYF	45							ACCAGTGCCCATCCTGAAGACAGCAGCTTCTACATCTGCAGTGCTGCCCCGACTAGCGGGAAGGTGGATGAGCAGTTCTTCGGGCCA	CSAAPTSGKVDEQFF	77	GAGTCCGCCAGCACCAACCAGACATCTATGTACCTCTGTGCCAGCAGGACTCTGGGACAGTCGGACACTGAAGCTTTCTTTGGACAA	CASRTLGQSDTEAFF	26
	GAGTCGCCCAGCCCCAACCAGACCTCTCTGTACTTCTGTGCCAGCAGTTTATCGGGCCCCTTTGGCGATACGCAGTATTTTGGCCCA	CASSLSGPFGDTQYF	9	NCTCTCACTGTGACATCGGCCCAAAAGAACCCGACAGCTTTCTATCTCTGTGCCAGTAGTGGCGGTGAAAAACTGTTTTTTGGCAGT	CASSGGEKLFF	12													AGTGCCCATCCTGAAGACAGCAGCTTCTACATCTGCAGTGCTAGCAACTGGCTAGCGGGGACCTACAATGAGCAGTTCTTCGGGCCA	CSASNWLAGTYNEQFF	388	CTGGAGTCCGCCAGCACCAACCAGACATCTATGTACCTCTGTGCCAGCAGTTTATCGAGGGGTCGAAACGAGCAGTACTTCGGGCCG	CASSLSRGRNEQYF	33							TCGGCTGCTCCCTCCCAAACATCTGTGTACTTCTGTGCCAGCACCCATCGCGGACTAGCGGGAGTAGATACGCAGTATTTTGGCCCA	CASTHRGLAGVDTQYF	279	CTGGAGTCCGCCAGCACCAACCAGACATCTATGTACCTCTGTGCCAGCAGTTTTATCCAAGCTAACTATGGCTACACCTTCGGTTCG	CASSFIQANYGYTF	27
	GAGTCGCCCAGCCCCAACCAGACCTCTCTGTACTTCTGTGCCAGCAGTTTAGGAAGCCTAGCCACAGATACGCAGTATTTTGGCCCA	CASSLGSLATDTQYF	17	ACATCGGCCCAAAAGAACCCGACAGCTTTCTATCTCTGTGCCAGTAGGAGGGAGGGGAGCTCCTACAATGAGCAGTTCTTCGGGCCA	CASRREGSSYNEQFF	16													CTGGAGTCCGCCAGCACCAACCAGACATCTATGTACCTCTGTGCCAGCAGTTCATTCGATGGGAATGAAAAACTGTTTTTTGGCAGT	CASSSFDGNEKLFF	7	AGCACCAACCAGACATCTATGTACCTCTGTGCCAGCAGACCCCGCTATTCCCTAGCGGGAGTAGTGTACGAGCAGTACTTCGGGCCG	CASRPRYSLAGVVYEQYF	129							CTGACAGTGACCAGTGCCCATCCTGAAGACAGCAGCTTCTACATCTGCAGTGCAGGGGGGGGTGGTCAGCCCCAGCATTTTGGTGAT	CSAGGGGQPQHF	1108	CTGGAGTCCGCCAGCACCAACCAGACATCTATGTACCTCTGTGCCAGCAGTCAGCCTAGGGGCACAGATACGCAGTATTTTGGCCCA	CASSQPRGTDTQYF	31
	ATCCTGGAGTCGCCCAGCCCCAACCAGACCTCTCTGTACTTCTGTGCCAGCAGTTTGTCCGCGCGGAATGAGCAGTTCTTCGGGCCA	CASSLSARNEQFF	13	CAAAAGAACCCGACAGCTTTCTATCTCTGTGCCAGTACCCGCTGGGGACCCGACGTGAATTCAGTAGGTGGCTACACCTTCGGTTCG	CASTRWGPDVNSVGGYTF	21													CTGGAGTCCGCCAGCACCAACCAGACATCTATGTACCTCTGTGCCAGCAGTAAACAGGGGGTTAATGAAAAACTGTTTTTTGGCAGT	CASSKQGVNEKLFF	24	TCCCTGATTCTGGAGTCCGCCAGCACCAACCAGACATCTATGTACCTCTGTGCTTCTTGGGGGACCTACGAGCAGTACTTCGGGCCG	CASWGTYEQYF	304							ATCCAGCGCACAGAGCAGGGGGACTCGGCCATGTATCTCTGTGCCAGCAGCTTAGGAGGGGCAGGCCTCGAGCAGTACTTCGGGCCG	CASSLGGAGLEQYF	19	TCCGCCAGCACCAACCAGACATCTATGTACCTCTGTGCCAGCAGTTTAGGGGGTCTTATAGGTTTGAGCGGCTACACCTTCGGTTCG	CASSLGGLIGLSGYTF	22
	CTGGAGTCGCCCAGCCCCAACCAGACCTCTCTGTACTTCTGTGCCAGCAGTTTGTGGCGGGGCATGGAGACCCAGTACTTCGGGCCA	CASSLWRGMETQYF	14	ACTGTGACATCGGCCCAAAAGAACCCGACAGCTTTCTATCTCTGTGCCAGTCTTCCAACGGGGAACACTGAAGCTTTCTTTGGACAA	CASLPTGNTEAFF	32													ATTCTGGAGTCCGCCAGCACCAACCAGACATCTATGTACCTCTGTGCCAGCAATGGCGGGACGAACTATGGCTACACCTTCGGTTCG	CASNGGTNYGYTF	23										ATCCAGCGCACAGAGCAGGGGGACTCGGCCATGTATCTCTGTGCCAGCAGCCACCGGGACAGAAACTACGAGCAGTACTTCGGGCCG	CASSHRDRNYEQYF	8	GAGTCCGCCAGCACCAACCAGACATCTATGTACCTCTGTGCCAGCAGTTCAGGGGGGACCCACGGGCTTGGCTACACCTTCGGTTCG	CASSSGGTHGLGYTF	29
	TCGCCCAGCCCCAACCAGACCTCTCTGTACTTCTGTGCCAGCAGCCGCCCCTCTAGCGGGGGGGCGGGCGAGCAGTACTTCGGGCCG	CASSRPSSGGAGEQYF	30	ACATCGGCCCAAAAGAACCCGACAGCTTTCTATCTCTGTGCCAGTGACAACAGGGGACGCTCCTACAATGAGCAGTTCTTCGGGCCA	CASDNRGRSYNEQFF	30													CTGGAGTCCGCCAGCACCAACCAGACATCTATGTACCTCTGTGCCAGCACCCCCTCGGACGCAACGTACGAGCAGTACTTCGGGCCG	CASTPSDATYEQYF	82										CAGGGGGACTCGGCCATGTATCTCTGTGCCAGCAGCGCGAGTTACAGGCCTCAAGACTCTGGGGCCAACGTCCTGACTTTCGGGGCC	CASSASYRPQDSGANVLTF	7	CTGGAGTCCGCCAGCACCAACCAGACATCTATGTACCTCTGTGCCAGCAGTTTGCGACGGCTTTCCCTGAAAGCTTTCTTTGGACAA	CASSLRRLSLKAFF	28
	ATCCTGGAGTCGCCCAGCCCCAACCAGACCTCTCTGTACTTCTGTGCCAGCAGCTCCTGGGGGACAGATACGCAGTATTTTGGCCCA	CASSSWGTDTQYF	30	GTGACATCGGCCCAAAAGAACCCGACAGCTTTCTATCTCTGTGCCAGTAGTATCAGCGGGGGTGGATCACCCCTCCACTTTGGGAAC	CASSISGGGSPLHF	33																									CAGCGCACAGAGCAGGGGGACTCGGCCATGTATCTCTGTGCCAGCAGCCCCCCGTGGGGGAAGGACACTGAAGCTTTCTTTGGACAA	CASSPPWGKDTEAFF	28	CTGGAGTCCGCCAGCACCAACCAGACATCTATGTACCTCTGTGCCAGCAAGGTCAAAAGGGGAGCAGGGGAGCAGTACTTCGGGCCG	CASKVKRGAGEQYF	64
	AGCCCCAACCAGACCTCTCTGTACTTCTGTGCCAGCAGTTTCCACCCCACAGGAAGATCTGGGGCCAACGTCCTGACTTTCGGGGCC	CASSFHPTGRSGANVLTF	39	ACATCGGCCCAAAAGAACCCGACAGCTTTCTATCTCTGTGCCAGTACCGCAGGAGACGGGGGAGAGCAGCCCCAGCATTTTGGTGAT	CASTAGDGGEQPQHF	84																									ACTCTGAAGATCCAGCGCACAGAGCAGGGGGACTCGGCCATGTATCTCTGTGCCAGCGTAACCGGAAACACCATATATTTTGGAGAG	CASVTGNTIYF	74	CTGGAGTCCGCCAGCACCAACCAGACATCTATGTACCTCTGTGCCAGTCAAGGAGCGGGCGAATCCTACGAGCAGTACTTCGGGCCG	CASQGAGESYEQYF	86
	ATCCTGGAGTCGCCCAGCCCCAACCAGACCTCTCTGTACTTCTGTGCCAGCAGTCCCGACAGGGTCTATGGCTACACCTTCGGTTCG	CASSPDRVYGYTF	36	ACATCGGCCCAAAAGAACCCGACAGCTTTCTATCTCTGTGCCAGTAGTCCACGGGGGGAATCCTACTACGAGCAGTACTTCGGGCCG	CASSPRGESYYEQYF	50																									CGCACAGAGCAGGGGGACTCGGCCATGTATCTCTGTGCCAGCAGCTTATCCTCGATCCTGGGGGCCGATACGCAGTATTTTGGCCCA	CASSLSSILGADTQYF	28	GAGTCCGCCAGCACCAACCAGACATCTATGTACCTCTGTGCCAGCAGTTTATGGGCTCGCGGGAACTATGGCTACACCTTCGGTTCG	CASSLWARGNYGYTF	103
	ATCCTGGAGTCGCCCAGCCCCAACCAGACCTCTCTGTACTTCTGTGCCAGCAGTGAGCGGGGAGATCAGCCCCAGCATTTTGGTGAT	CASSERGDQPQHF	13	ACTGTGACATCGGCCCAAAAGAACCCGACAGCTTTCTATCTCTGTGCCAGTAAGAGGGGGGATCATCAGCCCCAGCATTTTGGTGAT	CASKRGDHQPQHF	61																									AAGATCCAGCGCACAGAGCAGGGGGACTCGGCCATGTATCTCTGTGCCAGCAGCCCAACAGACAGCCACGAGCAGTACTTCGGGCCG	CASSPTDSHEQYF	43	CTGATTCTGGAGTCCGCCAGCACCAACCAGACATCTATGTACCTCTGTGCCAGCACCAGGGGGCTTTCACCCCTCCACTTTGGGAAT	CASTRGLSPLHF	132
	CTGGAGTCGCCCAGCCCCAACCAGACCTCTCTGTACTTCTGTGCCAGCAGTTTAGGGCCTAATGGGGATACGCAGTATTTTGGCCCA	CASSLGPNGDTQYF	26	GTGACATCGGCCCAAAAGAACCCGACAGCTTTCTATCTCTGTGCCAGTAGTTTCGCGGGGGGCGGCTATGGCTACACCTTCGGTTCG	CASSFAGGGYGYTF	116																									ATCCAGCGCACAGAGCAGGGGGACTCGGCCATGTATCTCTGTGCCAGCAGCTTAGCGGGCCAGAACTATGGCTACACCTTCGGTTCG	CASSLAGQNYGYTF	305	CTGGAGTCCGCCAGCACCAACCAGACATCTATGTACCTCTGTGCCAGCAGTACTGACGGAAACACCGGGGAGCTGTTTTTTGGAGAA	CASSTDGNTGELFF	167
	ATCCTGGAGTCGCCCAGCCCCAACCAGACCTCTCTGTACTTCTGTGCCAGCAGAGGACAGGGGGTTTACGAGCAGTACTTCGGGCCG	CASRGQGVYEQYF	31	GTGACATCGGCCCAAAAGAACCCGACAGCTTTCTATCTCTGTGCCAGTAGTAACAGGATTCCTAACTATGGCTACACCTTCGGTTCG	CASSNRIPNYGYTF	74																									TCTGCCATCCCCAACCAGACAGCTCTTTACTTCTGTGCCACCAGTGATATACGCGGGGCGAAGACCGGGGAGCTGTTTTTTGGAGAA	CATSDIRGAKTGELFF	107
	GAGTCGCCCAGCCCCAACCAGACCTCTCTGTACTTCTGTGCCAGCAGTTTATCGGGCAGGGGCACAGATACGCAGTATTTTGGCCCA	CASSLSGRGTDTQYF	51	AGCCCCAACCAGACCTCTCTGTACTTCTGTGCCAGCAGTTCCGGGACAGGGGGCTCGTCCTATAATTCACCCCTCCACTTTGGGAAT	CASSSGTGGSSYNSPLHF	11																									GAGTCCGCCAGCACCAACCAGACATCTATGTACCTCTGTGCCAGCGCACTAATATCGACAGGGGGAAACACCATATATTTTGGAGAG	CASALISTGGNTIYF	7
	TCGCCCAGCCCCAACCAGACCTCTCTGTACTTCTGTGCCAGCAGTTTATCAGGGGCTGAGTTCGGAAACACCATATATTTTGGAGAG	CASSLSGAEFGNTIYF	116	CTGGAGTCGCCCAGCCCCAACCAGACCTCTCTGTACTTCTGTGCCAGCAGTTTAGGCCCCTCTGGAAACACCATATATTTTGGAGAG	CASSLGPSGNTIYF	9																									TCCCTGATTCTGGAGTCCGCCAGCACCAACCAGACATCTATGTACCTCTGTGCCAGCAGGATGGACGGGGAGCTGTTTTTTGGAGAA	CASRMDGELFF	7
	CTGGAGTCGCCCAGCCCCAACCAGACCTCTCTGTACTTCTGTGCCAGCAGTTTAAACGTAGGGAACTATGGCTACACCTTCGGTTCG	CASSLNVGNYGYTF	86	GAGTCGCCCAGCCCCAACCAGACCTCTCTGTACTTCTGTGCCAGCAGTTTAGGGCCAGCCCTCAATTCACCCCTCCACTTTGGGAAC	CASSLGPALNSPLHF	16																									CTGGAGTCCGCCAGCACCAACCAGACATCTATGTACCTCTGTGCCAGCAGAAAACAGGGCCGATCCTACGAGCAGTACTTCGGGCCG	CASRKQGRSYEQYF	10
	CTGGAGTCGCCCAGCCCCAACCAGACCTCTCTGTACTTCTGTGCCAGCAGTTTAGGCGGCTCTGGAAACACCATATATTTTGGAGAG	CASSLGGSGNTIYF	166	AGCCCCAACCAGACCTCTCTGTACTTCTGTGCCAGCAGTTTCCACCCCACAGGAAGATCTGGGGCCAACGTCCTGACTTTCGGGGCC	CASSFHPTGRSGANVLTF	10																									AACCAGACATCTATGTACCTCTGTGCCAGCAGTCCCCCGCCGGTGTGGCTAGCGGGAATTATCGAAGAGACCCAGTACTTCGGGCCA	CASSPPPVWLAGIIEETQYF	8
	CTGACTGTGAGCAACATGAGCCCTGAAGACAGCAGCATATATCTCTGCAGCGTTGCCCCAGGGAATCGAGGCTACACCTTCGGTTCG	CSVAPGNRGYTF	7	ATCCTGGAGTCGCCCAGCCCCAACCAGACCTCTCTGTACTTCTGTGCCAGCTCGGCGTGGGGCACAGATACGCAGTATTTTGGCCCA	CASSAWGTDTQYF	22																									CTGATTCTGGAGTCCGCCAGCACCAACCAGACATCTATGTACCTCTGTGCCAGCGGCAGGGGCAATTCACCCCTCCACTTTGGGAAT	CASGRGNSPLHF	11
	ACTCTGACTGTGAGCAACATGAGCCCTGAAGACAGCAGCATATATCTCTGCAGCGTTGAAACAGGAGGGGGCTACACCTTCGGTTCG	CSVETGGGYTF	7	CTGGAGTCGCCCAGCCCCAACCAGACCTCTCTGTACTTCTGTGCCAGCAGTTTGTGGCGGGGCATGGAGACCCAGTACTTCGGGCCA	CASSLWRGMETQYF	13																									ATTCTGGAGTCCGCCAGCACCAACCAGACATCTATGTACCTCTGTGCCAGCCTAGAGATCTCTGGAAACACCATATATTTTGGAGAG	CASLEISGNTIYF	7
	ACTGTGAGCAACATGAGCCCTGAAGACAGCAGCATATATCTCTGCAGCGTTGATAGGACAGGCAACACTGAAGCTTTCTTTGGACAA	CSVDRTGNTEAFF	39	CTGATCCTGGAGTCGCCCAGCCCCAACCAGACCTCTCTGTACTTCTGTGCCAGCAGACCCCCAAGGGGGCCCCAGCATTTTGGTGAT	CASRPPRGPQHF	19																									CTGATTCTGGAGTCCGCCAGCACCAACCAGACATCTATGTACCTCTGTGCCAGCACCACAGGGCCTTCACCCCTCCACTTTGGGAAT	CASTTGPSPLHF	7
	ACATCGGCCCAAAAGAACCCGACAGCTTTCTATCTCTGTGCCAGTAGTCCACGTCCCCTGCTGATCGGAGAGCAGTTCTTCGGGCCA	CASSPRPLLIGEQFF	9	GAGTCGCCCAGCCCCAACCAGACCTCTCTGTACTTCTGTGCCAGCAGTTTGGGGGGGCTCTCTGGAAACACCATATATTTTGGAGAG	CASSLGGLSGNTIYF	21																									TCCGCCAGCACCAACCAGACATCTATGTACCTCTGTGCCAGCAGTTTTAGGCTAGCGGGAGGTTGGGAGACCCAGTACTTCGGGCCA	CASSFRLAGGWETQYF	24
	ACATCGGCCCAAAAGAACCCGACAGCTTTCTATCTCTGTGCCAGTAGTCTCGCACCCCAGGCCTACAATGAGCAGTTCTTCGGGCCA	CASSLAPQAYNEQFF	11	ATCCTGGAGTCGCCCAGCCCCAACCAGACCTCTCTGTACTTCTGTGCCAGCAGTTCCTGGGGGACAGATACGCAGTATTTTGGCCCA	CASSSWGTDTQYF	18																									GAGTCCGCCAGCACCAACCAGACATCTATGTACCTCTGTGCCAGCAGTTCTAGCGGGAGGTACCGAGAGACCCAGTACTTCGGGCCA	CASSSSGRYRETQYF	19
	ACTGTGACATCGGCCCAAAAGAACCCGACAGCTTTCTATCTCTGTGCCGCCGGGACAGGGGTCAGGGAGACCCAGTACTTCGGGCCA	CAAGTGVRETQYF	11	CCCAACCAGACCTCTCTGTACTTCTGTGCCAGCAGTTTATTGTTTACTAGCGGGGTTGCTGCCTACAATGAGCAGTTCTTCGGGCCA	CASSLLFTSGVAAYNEQFF	25																									ATTCTGGAGTCCGCCAGCACCAACCAGACATCTATGTACCTCTGTGCCAGCAGTTTGGTCAGTCCCTACGAGCAGTACTTCGGGCCG	CASSLVSPYEQYF	32
	CTCACTGTGACATCGGCCCAAAAGAACCCGACAGCTTTCTATCTCTGTGCCAGTAGCCAGGGCGACACTGAAGCTTTCTTTGGACAA	CASSQGDTEAFF	16	GAGTCGCCCAGCCCCAACCAGACCTCTCTGTACTTCTGTGCCAGCAGCCGGGACAGCCCCGGGATTCAGCCCCAGCATTTTGGTGAT	CASSRDSPGIQPQHF	26																									CTGATTCTGGAGTCCGCCAGCACCAACCAGACATCTATGTACCTCTGTGCCAGCGGGTTAACTAGCGATAAGCAGTACTTCGGGCCG	CASGLTSDKQYF	39
	CTCACTGTGACATCGGCCCAAAAGAACCCGACAGCTTTCTATCTCTGTGCCAGTAGTGCTTTACAAGAGACCCAGTACTTCGGGCCA	CASSALQETQYF	23	CTGGAGTCGCCCAGCCCCAACCAGACCTCTCTGTACTTCTGTGCCAGCAGTTTAAACGTAGGGAACTATGGCTACACCTTCGGTTCG	CASSLNVGNYGYTF	63																									CTGGAGTCCGCCAGCACCAACCAGACATCTATGTACCTCTGTGCCAGCAGTACTGACGGAAACACCGGGGAGCTGTTTTTTGGAGAA	CASSTDGNTGELFF	52
	GTGACATCGGCCCAAAAGAACCCGACAGCTTTCTATCTCTGTGCCAGTAGTTCCGAGGAGGGGGGCGCCGAGCAGTACTTCGGGCCG	CASSSEEGGAEQYF	16	ATCCTGGAGTCGCCCAGCCCCAACCAGACCTCTCTGTACTTCTGTGCCAGCAGTTTGTCCGCGCGGAATGAGCAGTTCTTCGGGCCA	CASSLSARNEQFF	63																									GAGTCCGCCAGCACCAACCAGACATCTATGTACCTCTGTGCCAGCAGTTTACTTGGCTCGGGGAACACTGAAGCTTTCTTTGGACAA	CASSLLGSGNTEAFF	62
	ACATCGGCCCAAAAGAACCCGACAGCTTTCTATCTCTGTGCCAGTAGTATCCCTAGCGGGAGTTTCCACGAGCAGTACTTCGGGCCG	CASSIPSGSFHEQYF	25	GAGTCGCCCAGCCCCAACCAGACCTCTCTGTACTTCTGTGCCAGCAGTTTATCGGGCCCCTTTGGCGATACGCAGTATTTTGGCCCA	CASSLSGPFGDTQYF	153																									ATTCTGGAGTCCGCCAGCACCAACCAGACATCTATGTACCTCTGTGCCAGCAGTTCCCCTACTCGAAACACCATATATTTTGGAGAG	CASSSPTRNTIYF	77
	GTGACATCGGCCCAAAAGAACCCGACAGCTTTCTATCTCTGTGCCAGTAGTAGGACAGGGAAAAACTACGAGCAGTACTTCGGGCCG	CASSRTGKNYEQYF	27	CCCAACCAGACCTCTCTGTACTTCTGTGCCAGCAAGATGGGCCGACTAGCGGGGGGGCCTGGCACAGATACGCAGTATTTTGGCCCA	CASKMGRLAGGPGTDTQYF	240																									GAGTCCGCCAGCACCAACCAGACATCTATGTACCTCTGTGCCAGCTTGCGGGACAGGAGCTCTGGAAACACCATATATTTTGGAGAG	CASLRDRSSGNTIYF	75
	ACATCGGCCCAAAAGAACCCGACAGCTTTCTATCTCTGTGCCAGTGACAACAGGGGACGCTCCTACAATGAGCAGTTCTTCGGGCCA	CASDNRGRSYNEQFF	41	ACTGTGAGCAACATGAGCCCTGAAGACAGCAGCATATATCTCTGCAGCGTTGATGGGCTAGCATCAGATACGCAGTATTTTGGCCCA	CSVDGLASDTQYF	13																									CTGGAGTCCGCCAGCACCAACCAGACATCTATGTACCTCTGTGCCAGCAGTGTAGCACAGGGGGGCGTGGGCTACACCTTCGGTTCG	CASSVAQGGVGYTF	97
	ACATCGGCCCAAAAGAACCCGACAGCTTTCTATCTCTGTGCCAGTAGTCCACGGGGGGAATCCTACTACGAGCAGTACTTCGGGCCG	CASSPRGESYYEQYF	81	CTGACTGTGAGCAACATGAGCCCTGAAGACAGCAGCATATATCTCTGCAGCGTTGAAAGGCAGGGAACTGAAGCTTTCTTTGGACAA	CSVERQGTEAFF	6																									CTGGAGTCCGCCAGCACCAACCAGACATCTATGTACCTCTGTGCCAGTCAAGGAGCGGGCGAATCCTACGAGCAGTACTTCGGGCCG	CASQGAGESYEQYF	113
	GTGACATCGGCCCAAAAGAACCCGACAGCTTTCTATCTCTGTGCCAGTAGTATCAGCGGGGGTGGATCACCCCTCCACTTTGGGAAC	CASSISGGGSPLHF	72	TCAACTCTGACTGTGAGCAACATGAGCCCTGAAGACAGCAGCATATATCTCTGCAGCGCCTCTAACACTGAAGCTTTCTTTGGACAA	CSASNTEAFF	6																									CTGGAGTCCGCCAGCACCAACCAGACATCTATGTACCTCTGTGCCAGCCTCGGGACAGGGACTTTTCAGCCCCAGCATTTTGGTGAT	CASLGTGTFQPQHF	194
	GTGACATCGGCCCAAAAGAACCCGACAGCTTTCTATCTCTGTGCCAGTAAAGGGCGGGATGGTGGGGATACGCAGTATTTTGGCCCA	CASKGRDGGDTQYF	78	GTGAGCAACATGAGCCCTGAAGACAGCAGCATATATCTCTGCAGCGAGAGCACAGGGGCCGGACAAGAGACCCAGTACTTCGGGCCA	CSESTGAGQETQYF	13																									CTGATTCTGGAGTCCGCCAGCACCAACCAGACATCTATGTACCTCTGTGCCAGCAGTTTGGCCGAGCGAGGCTACACCTTCGGTTCG	CASSLAERGYTF	344
	CTAGAGTCTGCCATCCCCAACCAGACAGCTCTTTACTTCTGTGCCACCAGTGATTCCCGGGGAAACACTGAAGCTTTCTTTGGACAA	CATSDSRGNTEAFF	13	ATGAGCCCTGAAGACAGCAGCATATATCTCTGCAGCGTTGAAGATTTTGGGACCGGGAGCGCCTCCTACGAGCAGTACTTCGGGCCG	CSVEDFGTGSASYEQYF	6																									CTGGAGTCCGCCAGCACCAACCAGACATCTATGTACCTCTGTGCCAGCAGTTTCGGACTCGACTCCTACGAGCAGTACTTCGGGCCG	CASSFGLDSYEQYF	579
	ATCCCCAACCAGACAGCTCTTTACTTCTGTGCCACCAGTGATGAGTCAGGAGGGGGTGAGGCGGACACTGAAGCTTTCTTTGGACAA	CATSDESGGGEADTEAFF	19	ACTCTGACTGTGAGCAACATGAGCCCTGAAGACAGCAGCATATATCTCTGCAGCGCCACACTCACAGATACGCAGTATTTTGGCCCA	CSATLTDTQYF	14
	GAGTCTGCCATCCCCAACCAGACAGCTCTTTACTTCTGTGCCACCAGTGATATCGGGACGGGGGGGGATACGCAGTATTTTGGCCCA	CATSDIGTGGDTQYF	22	CTGACTGTGAGCAACATGAGCCCTGAAGACAGCAGCATATATCTCTGCAGCGCCGACCCGAACACCGGGGAGCTGTTTTTTGGAGAA	CSADPNTGELFF	40
	GAGTCTGCCATCCCCAACCAGACAGCTCTTTACTTCTGTGCCACCAGTGAAGGCGGGGCCGGTCAAGAGACCCAGTACTTCGGGCCA	CATSEGGAGQETQYF	43	TCAACTCTGACTGTGAGCAACATGAGCCCTGAAGACAGCAGCATATATCTCTGCAGCGGGGCGATGGAGACCCAGTACTTCGGGCCA	CSGAMETQYF	20
	GCCATCCCCAACCAGACAGCTCTTTACTTCTGTGCCACCAGTGATCGGGGAAGGACAGGGACTAACTATGGCTACACCTTCGGTTCG	CATSDRGRTGTNYGYTF	40	ACTGTGAGCAACATGAGCCCTGAAGACAGCAGCATATATCTCTGCAGCGTTGGGGCCGGGGCAGGACAGCCCCAGCATTTTGGTGAT	CSVGAGAGQPQHF	38
	TCTGCCATCCCCAACCAGACAGCTCTTTACTTCTGTGCCACCAGTGATTCACTAGCGGGGACGGCAGATACGCAGTATTTTGGCCCA	CATSDSLAGTADTQYF	150	ACTGTGAGCAACATGAGCCCTGAAGACAGCAGCATATATCTCTGCAGCGCCCCGGGTTGGCTGAACACTGAAGCTTTCTTTGGACAA	CSAPGWLNTEAFF	21
	CTGGAGTCCGCCAGCACCAACCAGACATCTATGTACCTCTGTGCCAGCAGTTCCTCGAGCTCCTACAATGAGCAGTTCTTCGGGCCA	CASSSSSSYNEQFF	56	ACTGTGAGCAACATGAGCCCTGAAGACAGCAGCATATATCTCTGCAGCGTGAGTCCGGGCCCCTGGGATGAGCAGTTCTTCGGGCCA	CSVSPGPWDEQFF	52
				GTGAGCAACATGAGCCCTGAAGACAGCAGCATATATCTCTGCAGCGTTATGAGGGACACCAACTCCTACGAGCAGTACTTCGGGCCG	CSVMRDTNSYEQYF	136
				CTTCACATCAATTCCCTGGAGCTTGGTGACTCTGCTGTGTATTTCTGTGCCAGCAGCTTCGACGGAGATGAAGCTTTCTTTGGACAA	CASSFDGDEAFF	7
				CTGGAGCTTGGTGACTCTGCTGTGTATTTCTGTGCCAGCAGCCCAGCCTCGGGACAGGTCATTGGCACTGAAGCTTTCTTTGGACAA	CASSPASGQVIGTEAFF	11
				TTAAATCTTCACATCAATTCCCTGGAGCTTGGTGACTCTGCTGTGTATTTCTGTGCCAGCAGCCAAGATCCGCAGTATTTTGGCCCA	CASSQDPQYF	11
				AATTCCCTGGAGCTTGGTGACTCTGCTGTGTATTTCTGTGCCAGCAGCCAAGATAGTAGCGGGGCCAACATTCAGTACTTCGGCGCC	CASSQDSSGANIQYF	6
				AATTCCCTGGAGCTTGGTGACTCTGCTGTGTATTTCTGTGCCAGCAGCTTCCGATCAGGGGTAGACTATGGCTACACCTTCGGTTCG	CASSFRSGVDYGYTF	6
				TCCCTGGAGCTTGGTGACTCTGCTGTGTATTTCTGTGCCAGCAGCCAATCTCCTCCCCTGAGCAATCAGCCCCAGCATTTTGGTGAT	CASSQSPPLSNQPQHF	33
				CTTGGTGACTCTGCTGTGTATTTCTGTGCCAGCAGCCAAGTTCGGCTCCGGGGGTCGGCAACTAATGAAAAACTGTTTTTTGGCAGT	CASSQVRLRGSATNEKLFF	30
				ATCAATTCCCTGGAGCTTGGTGACTCTGCTGTGTATTTCTGTGCCAGCAGCCAGTTGCGGATGAACACTGAAGCTTTCTTTGGACAA	CASSQLRMNTEAFF	35
				ATCAATTCCCTGGAGCTTGGTGACTCTGCTGTGTATTTCTGTGCCAGCAGCCAAGGGACAGGACTCTATGGCTACACCTTCGGTTCG	CASSQGTGLYGYTF	69
				TCCCTGGAGCTTGGTGACTCTGCTGTGTATTTCTGTGCCAGCAGCCAAGATCAGGGCGGGAGTTGGAATGAGCAGTTCTTCGGGCCA	CASSQDQGGSWNEQFF	88
				CTAGAGTCTGCCATCCCCAACCAGACAGCTCTTTACTTCTGTGCCACCAGTGATTCCCGGGGAAACACTGAAGCTTTCTTTGGACAA	CATSDSRGNTEAFF	8
				TCCCTAGAGTCTGCCATCCCCAACCAGACAGCTCTTTACTTCTGTGCCACCAGTGATTTGGTGGACAGTGAAGCTTTCTTTGGACAA	CATSDLVDSEAFF	12
				TCTGCCATCCCCAACCAGACAGCTCTTTACTTCTGTGCCACCAGTGATGAGACCGAGCGGGGAGGCTATGGCTACACCTTCGGTTCG	CATSDETERGGYGYTF	8
				TCCCTAGAGTCTGCCATCCCCAACCAGACAGCTCTTTACTTCTGTGCCACCAGTGATCCGACAGACAATGAGCAGTTCTTCGGGCCA	CATSDPTDNEQFF	8
				CTGTCCCTAGAGTCTGCCATCCCCAACCAGACAGCTCTTTACTTCTGTGCCACCAGTGATTTCGGTGTCGACCAGCATTTTGGTGAT	CATSDFGVDQHF	12
				TCTGCCATCCCCAACCAGACAGCTCTTTACTTCTGTGCCACCAGTGATGCTAGCGGGGGCTACACAGATACGCAGTATTTTGGCCCA	CATSDASGGYTDTQYF	37
				ATTCTGGAGTCCGCCAGCACCAACCAGACATCTATGTACCTCTGTGCCAGCAACCAGGCTCCCTACAATGAGCAGTTCTTCGGGCCA	CASNQAPYNEQFF	12
				CTGATTCTGGAGTCCGCCAGCACCAACCAGACATCTATGTACCTCTGTGCCAGCACCTCCGACAGGGAAAAACTGTTTTTTGGCAGT	CASTSDREKLFF	11
				GAGTCCGCCAGCACCAACCAGACATCTATGTACCTCTGTGCCAGCACCCCCCCGGGCCTAGCTAGGGGTGGCTACACCTTCGGTTCG	CASTPPGLARGGYTF	49
				CTGGAGTCCGCCAGCACCAACCAGACATCTATGTACCTCTGTGCCAGCAGTTCCTCGAGCTCCTACAATGAGCAGTTCTTCGGGCCA	CASSSSSSYNEQFF	45
				GCCAGCACCAACCAGACATCTATGTACCTCTGTGCCAGCAGTTTCTCCGGACAGTCGAACTCTGGAAACACCATATATTTTGGAGAG	CASSFSGQSNSGNTIYF	108
				CTGGAGTCCGCCAGCACCAACCAGACATCTATGTACCTCTGTGCCAGCGGGGGGTGGCCTAGCACAGATACGCAGTATTTTGGCCCA	CASGGWPSTDTQYF	131
				AACGCCTTGTTGCTGGGGGACTCGGCCCTCTATCTCTGTGCCAGCAGCTTGAAGGGGATGGGTGGAAACACCATATATTTTGGAGAG	CASSLKGMGGNTIYF	18
				CTGAATGTGAACGCCTTGTTGCTGGGGGACTCGGCCCTCTATCTCTGTGCCAGCGGGACAGGGACCTACGAGCAGTACTTCGGGCCG	CASGTGTYEQYF	7
				GTGAACGCCTTGTTGCTGGGGGACTCGGCCCTCTATCTCTGTGCCAGCAGCTTACCCGGGACAGGGGAGGGCTACACCTTCGGTTCG	CASSLPGTGEGYTF	7
				AACGCCTTGTTGCTGGGGGACTCGGCCCTCTATCTCTGTGCCAGCAGCTTGGACGGGGGCAGGGGTCATGAGCAGTTCTTCGGGCCA	CASSLDGGRGHEQFF	16
				GTGAACGCCTTGTTGCTGGGGGACTCGGCCCTCTATCTCTGTGCCAGCAGCTTGTCTAGCGGGGGCGAGACCCAGTACTTCGGGCCA	CASSLSSGGETQYF	57
				AACGCCTTGTTGCTGGGGGACTCGGCCCTCTATCTCTGTGCCAGCAGCTCGGACGGTTATAGCAATCAGCCCCAGCATTTTGGTGAT	CASSSDGYSNQPQHF	75
				AATGTGAACGCCTTGTTGCTGGGGGACTCGGCCCTCTATCTCTGTGCCAGCAGCTTGGCGGGGATAGAGACCCAGTACTTCGGGCCA	CASSLAGIETQYF	109
				GTGAACGCCTTGTTGCTGGGGGACTCGGCCCTCTATCTCTGTGCCAGCAGCTTCGGACTAGCGGGGGGGAAGGAGTACTTCGGGCCG	CASSFGLAGGKEYF	166
				ACAGAGCAGGAGGACTCGGCCGTGTATCTCTGTGCCAGCAGCTTAGTAGTAGGACGGGGGACTTACAATGAGCAGTTCTTCGGGCCA	CASSLVVGRGTYNEQFF	9
				CAGCGCACAGAGCAGGAGGACTCGGCCGTGTATCTCTGTGCCAGCAGCTTTTCCCCAGGAGAAAACTATGGCTACACCTTCGGTTCG	CASSFSPGENYGYTF	9
				ATCCAGCGCACAGAGCAGGAGGACTCGGCCGTGTATCTCTGTGCCAGCAGCTTAATGGGACAGAGATACGAGCAGTACTTCGGGCCG	CASSLMGQRYEQYF	10
				CAGCGCACAGAGCAGGAGGACTCGGCCGTGTATCTCTGTGCCAGCAGCCCCAGCCTAGCGGTCTCCTACGAGCAGTACTTCGGGCCG	CASSPSLAVSYEQYF	64
				CAGCGCACAGAGCAGGAGGACTCGGCCGTGTATCTCTGTGCCAGCAGTCTTTGGGAAGCGGGCGGCAATGAGCAGTTCTTCGGGCCA	CASSLWEAGGNEQFF	176
				AAGGTGCAGCCTGCAGAACTGGAGGATTCTGGAGTTTATTTCTGTGCCAGCAGCCAAGAAGCAGTCTACGAGCAGTACTTCGGGCCG	CASSQEAVYEQYF	19
				CAGCCTGCAGAACTGGAGGATTCTGGAGTTTATTTCTGTGCCAGCAGCCCCGACCCCCCGGGTCGCTCTGAAGCTTTCTTTGGACAA	CASSPDPPGRSEAFF	153
				CCTGCAGAACTGGAGGATTCTGGAGTTTATTTCTGTGCCAGCAGCCAAGATTCCCGGCGGCCTAGAAACACCATATATTTTGGAGAG	CASSQDSRRPRNTIYF	224
				AAGGTGCAGCCTGCAGAACTGGAGGATTCTGGAGTTTATTTCTGTGCCAGCAGCCAAGACAGGGACTACGAGCAGTACTTCGGGCCG	CASSQDRDYEQYF	237
				AAGGTGCAGCCTGCAGAACTGGAGGATTCTGGAGTTTATTTCTGTGCCAGCAGCCAGGGAAGAGGCACTGAAGCTTTCTTTGGACAA	CASSQGRGTEAFF	839
				CAGCGCACAGAGCAGGGGGACTCGGCCATGTATCTCTGTGCCAGCAGCTTGGACAGGTCTTATAATTCACCCCTCCACTTTGGGAAC	CASSLDRSYNSPLHF	17
				ATCCAGCGCACAGAGCAGGGGGACTCGGCCATGTATCTCTGTGCCAGCAGCGATCAGGGGGTTTCCTACGAGCAGTACTTCGGGCCG	CASSDQGVSYEQYF	9
				ACTCTGAAGATCCAGCGCACAGAGCAGGGGGACTCGGCCATGTATCTCTGTGCCAGCAGCTTCCAAGACGAGCAGTACTTCGGGCCG	CASSFQDEQYF	22
				GAGCAGGGGGACTCGGCCATGTATCTCTGTGCCAGCAGCTTAGCGACGCGGACTTTCTCTAGCACAGATACGCAGTATTTTGGCCCA	CASSLATRTFSSTDTQYF	36
				CTGAAGATCCAGCGCACAGAGCAGGGGGACTCGGCCATGTATCTCTGTGCCAGCAGCGGGGGCGCCGGGGAGCTGTTTTTTGGAGAA	CASSGGAGELFF	48
				AAGATCCAGCGCACAGAGCAGGGGGACTCGGCCATGTATCTCTGTGCCAGCAGCTTTACACAGGGGGCTGAAGCTTTCTTTGGACAA	CASSFTQGAEAFF	708

## Sheet: PD, a-syn stim, both replicates
Rearrangements present in both replicates
Subject ID	3450	3460	3486	3489	3529	3530
	CCTGCAGAGCTTGGGGACTCGGCCATGTATCTCTGTGCCAGCAGCCCACCAGCGAGCCCTCGGGGAAATACGCAGTATTTTGGCCCA	NNNNTGTCGGCTGCTCCCTCCCAGACATCTGTGTACTTCTGTGCCAGCAGTGACGGGATAGACACCGGGGAGCTGTTTTTTGGAGAA	NTGTCGGCTGCTCCCTCCCAGACATCTGTGTACTTCTGTGCCAGCAGTGACCTCGACAGGGAAACAGATACGCAGTATTTTGGCCCA	NNNNTGTCGGCTGCTCCCTCCCAAACATCTGTGTACTTCTGTGCCAGCGGCCAGGGGATTTCTTCCTACGAGCAGTACTTCGGGCCG	ATCCAGCCTGCAGAGCTTGGGGACTCGGCCATGTATCTCTGTGCCAGCAGCTTATTACAGGGGGGTGACATTCAGTACTTCGGCGCC	NNNNNNNTGTCGGCTGCTCCCTCCCAGACATCTGTGTACTTCTGTGCCAGCAGTGAGGACTATAATTCACCCCTCCACTTTGGGAAT
	GCTGCTCCCTCCCAGACATCTGTGTACTTCTGTGCCAGCAGTGAAGAGGGGGGCCTCAGGAATAATTCACCCCTCCACTTTGGGAAC	CTGAAGGTGCAGCCTGCAGAACTGGAGGATTCTGGAGTTTATTTCTGTGCCAGCAGCAACAGCCACAATGAGCAGTTCTTCGGGCCA	NNNNTGTCGGCTGCTCCCTCCCAGACATCTGTGTACTTCTGTGCCAGCAGTGAATTTATGAGCAATCAGCCCCAGCATTTTGGTGAT	GAGTCTGCCAGGCCCTCACATACCTCTCAGTACCTCTGTGCCAGCAGTGAATGGAGGCAGGGTAATTCACCCCTCCACTTTGGGAAC	GCTGCTCCCTCCCAAACATCTGTGTACTTCTGTGCCAGCAGCTCACAACAGGGAACCTGGGACACCGGGGAGCTGTTTTTTGGAGAA	NNNNTGTCGGCTGCTCCCTCCCAGACATCTGTGTACTTCTGTGCCAGCAGTGAAGTGGGGGGGCACACTGAAGCTTTCTTTGGACAA
	ACTCTGGAGTCTGCTGCCTCCTCCCAGACATCTGTATATTTCTGCGCCTCCCGGGGTGGGGAACACAATGAGCAGTTCTTCGGGCCA	ATGAATGTGAGCACCTTGGAGCTGGGGGACTCGGCCCTTTATCTTTGCGCCAGCAGCCTCACTGATTATGGCTACACCTTCGGTTCG	CGCACAGAGCAGGAGGACTCGGCCGTGTATCTCTGTGCCAGCAGCCTTAGCGGGAGGGCCACGGGGAATGAGCAGTTCTTCGGGCCA	CTGGAGTCTGCCAGGCCCTCACATACCTCTCAGTACCTCTGTGCCAGCAGTGAATTAAGCGTCGGCTATGGCTACACCTTCGGTTCG	NNNNNNNTGTCGGCTGCTCCCTCCCAAACATCTGTGTACTTCTGTGCCAGCAGTTGGGACATCCAAGAGACCCAGTACTTCGGGCCA	TCGGCTGCTCCCTCCCAAACATCTGTGTACTTCTGTGCCAGCAGTTACGTTAGACCTACAAGCACAGATACGCAGTATTTTGGCCCA
	TCTGCCAGGCCCTCACATACCTCTCAGTACCTCTGTGCCAGCACCCCTCACAGGACCCTTGTGGGCAATGAGCAGTTCTTCGGGCCA	AGCTCTCTGGAGCTGGGGGACTCAGCTTTGTATTTCTGTGCCAGCAGCGTAGATGGGACAGGCAACTATGGCTACACCTTCGGTTCG	CAGCGCACAGAGCAGGAGGACTCGGCCGTGTATCTCTGTGCCAGCAGCTTAGCGCTTTCAGGGAGCTATGGCTACACCTTCGGTTCG	NNNNNNNNNNTGTCGGCTGCTCCCTCCCAAACATCTGTGTACTTCTGTGCCAGCAGTTACCCGGGAAATGAGCAGTTCTTCGGGCCA	CACACCCTGCAGCCAGAAGACTCGGCCCTGTATCTCTGTGCCAGCAGCCAAGAGCGGGGGGGCCAAGAGACCCAGTACTTCGGGCCA	AACGCCTTGTTGCTGGGGGACTCGGCCCTGTATCTCTGTGCCAGCAGCCAAAGAGGTGGAATTAACGCTGAAGCTTTCTTTGGACAA
	CAGCGCACAGAGCGGGGGGACTCAGCCGTGTATCTCTGTGCCAGCAGCCCCTTCGGGACAGGGACTTATGGCTACACCTTCGGTTCG	AACCTGAGCTCTCTGGAGCTGGGGGACTCAGCTTTGTATTTCTGTGCCAGCAGCCCCCTGGGGTCCTACGAGCAGTACTTCGGGCCG	CAGCCTGCAGAGCTTGAGGACTCGGCCGTGTATCTCTGTGCCAGCAGCCCCCGGGAGGCCGTCGGCTACGAGCAGTACTTCGGGCCG	NNNNTGTCGGCTGCTCCCTCCCAAACATCTGTGTACTTCTGTGCCAGCAGTTACGCGGGACCGACTTACGAGCAGTACTTCGGGCCG	CCCCTCACTCTGGAGTCAGCTACCCGCTCCCAGACATCTGTGTATTTCTGCGCCAGCAGCGACGCTGGGGAGCAGTACTTCGGGCCG	ATCCAGCGCACAGAGCAGGAGGACTCCGCCGTGTATCTCTGTGCCAGCAGCCCGACTAGCCGGTTGGATGAGCAGTTCTTCGGGCCA
	CAGAAGGAGGACTCCGCCGTGTATCTCTGTGCCAGCAGCTTAGCGACCGTGACAGTACTCTCCACAGATACGCAGTATTTTGGCCCA	AACCTGAGCTCTCTGGAGCTGGGGGACTCAGCTTTGTATTTCTGTGCCAGCTCGGGACTAGCAAACAATGAGCAGTTCTTCGGGCCA	CCCTCAGAACCCAGGGACTCAGCTGTGTACTTCTGTGCCAGCACTTACCATTCCGGGACAGGGCCTCAGCCCCAGCATTTTGGTGAT	CGCACAGAGCAGCGGGACTCGGCCATGTATCGCTGTGCCAGCAGCTTGCCAGCGGCAAACTCCTACAATGAGCAGTTCTTCGGGCCA	TCACCAGGCCTGGGGGACGCAGCCATGTACCTGTGTGCCACCAGCAGAGGGATCACAGGGGCGGGGGAGACCCAGTACTTCGGGCCA	ATCCGCTCACCAGGCCTGGGGGACGCAGCCATGTACCTGTGTGCCACCAGCTCCGGATCGGCTTACAATGAGCAGTTCTTCGGGCCA
	GAGCTGAATGTGAACGCCTTGGAGCTGGACGACTCGGCCCTGTATCTCTGTGCCAGCAGCTTGGGACTTGAAGCTTTCTTTGGACAA	TCGCCCAGCCCCAACCAGACCTCTCTGTACTTCTGTGCCAGCAGTTTGGCGGTGGGGGCAACTAATGAAAAACTGTTTTTTGGCAGT	CAGCCCTCAGAACCCAGGGACTCAGCTGTGTACTTCTGTGCCAGCAGTCTTACTTCCAGCTCCTACAATGAGCAGTTCTTCGGGCCA	AAGATCCAGCGCACAGAGCAGCGGGACTCGGCCATGTATCGCTGTGCCAGCAGCTTAAGCAGGAACACTGAAGCTTTCTTTGGACAA	ATCCAGCGCACAGAGCAGGAGGACTCCGCCGTGTATCTCTGTGCCAGCAGCTCCCTCAGGGTTGACTATGGCTACACCTTCGGTTCG	CTACACACCCTGCAGCCAGAAGACTCGGCCCTGTATCTCTGTGCCAGCAGCCAAGAAGGGCACGACTATGGCTACACCTTCGGTTCG
	AACGCCTTGGAGCTGGACGACTCGGCCCTGTATCTCTGTGCCAGCAGCTCCCCCGGGACAGGGTACAATGAGCAGTTCTTCGGGCCA	AATGTGAACGCCTTGGAGCTGGACGACTCGGCCCTGTATCTCTGTGCCAGCAGCTTGAAACCTAACTATGGCTACACCTTCGGTTCG	CAGCCTGCAGAGCTTGAGGACTCGGCCGTGTATCTCTGTGCCAGCAGCTTAGAAGCGGGAGTGTACAATGAGCAGTTCTTCGGGCCA	CTGGAGTCAGCTACCCGCTCCCAGACATCTGTGTATTTCTGCGCCAGCAGTGAGGACGGAATGAACACTGAAGCTTTCTTTGGACAA	GTGAGCACCTTGGAGCTGGGGGACTCGGCCCTTTATCTTTGCGCCAGCAGCTTGGTAGAATCCGACTACGAGCAGTACTTCGGGCCG	GCCTTGGAGCTGGGGGACTCGGCCCTGTATCTCTGTGCCAGAAGCCATAGGACAGCTAGAACTAATGAAAAACTGTTTTTTGGCAGT
	AGCTCTCTGGAGCTGGGGGACTCAGCTTTGTATTTCTGTGCCAGCAGCGCCCGACCGGCCTCTGGAAACACCATATATTTTGGAGAG	GTGACATCGGCCCAAAAGAACCCGACAGCTTTCTATCTCTGTGCCAGTAGTGGGAGACAGGGTGGCACTGAAGCTTTCTTTGGACAA	GTGACCAGTGCCCATCCTGAAGACAGCAGCTTCTACATCTGCAGTGCTAGACTTTCCACCGAGAATTCACCCCTCCACTTTGGGAAT	TCCACAAAGCTGGAGGACTCAGCCATGTACTTCTGTGCCAGCAGGGACGAGACAGGGTATCGCTACTACGAGCAGTACTTCGGGCCG	ACCTTGGAGCTGGGGGACTCGGCCCTTTATCTTTGCGCCAGCAGCTTGTTAATAGGGAGTGGGAACACTGAAGCTTTCTTTGGACAA	AAGATCCAGCGCACAGAGCAGCGGGACTCGGCCATGTATCGCTGTGCCAGCAGCACCTCACAGGGGGGGACGCAGTATTTTGGCCCA
	CTGCAGCCAGAAGACTCGGCCCTGTATCTCTGTGCCAGCAGCCAAGGTGTCAAGCGGGGGAACACAGATACGCAGTATTTTGGCCCA	GTGACATCGGCCCAAAAGAACCCGACAGCTTTCTATCTCTGTGCCAGTAGTAGTAGCGGACGGTACAATGAGCAGTTCTTCGGGCCA	ATCCAGCCTGCAGAGCTTGAGGACTCGGCCGTGTATCTCTGTGCCAGCAGCTTAGATCTCGCCACCGGGGAGCTGTTTTTTGGAGAA	TCCACAAAGCTGGAGGACTCAGCCATGTACTTCTGTGCCAGCAGCGGGGGACTAGCGGGGGGCACAGATACGCAGTATTTTGGCCCA	CTACACACCCTGCAGCCAGAAGACTCGGCCCTGTATCTCTGCGCCAGCAGCCAAGGTCGGGCCACCTACGAGCAGTACTTCGGGCCG	AACGCCTTGTTGCTGGGGGACTCGGCCCTCTATCTCTGTGCCAGCAGCCGGGGGCAGGCACAAAATCAGCCCCAGCATTTTGGTGAT
	GCTCCCTCCCAAACATCTGTGTACTTCTGTGCCAGCAGTTCGACAGACCCCGTCGAGTTAATGAACACTGAAGCTTTCTTTGGACAA	GTGACATCGGCCCAAAAGAACCCGACAGCTTTCTATCTCTGTGCCAGTACTTCCGGGACAGGGCCCACTGAAGCTTTCTTTGGACAA	CATCCTGAAGACAGCAGCTTCTACATCTGCAGTGCTAGAGATTCATCGGGGACAGTGGCAACTAATGAAAAACTGTTTTTTGGCAGT	CCAGGCCTGGGGGACGCAGCCATGTACCTGTGTGCCACCAGCATTTGGCCGGCTAGCGGGAGAGGAGATGAGCAGTTCTTCGGGCCA	ACCCTGCAGCCAGAAGACTCGGCCCTGTATCTCTGCGCCAGCAGCCAAGATCCGACTAGCGGGGGCTACGAGCAGTACTTCGGGCCG	AACGCCTTGTTGCTGGGGGACTCGGCCCTCTATCTCTGTGCCAGCAGCTCTGAGGACACATTGAACACTGAAGCTTTCTTTGGACAA
	NNNNNNNTGTCGGCTGCTCCCTCCCAAACATCTGTGTACTTCTGTGCCAGCAGTTACGATCCGCGAGATGGCTACACCTTCGGTTCG	ACTGTGACATCGGCCCAAAAGAACCCGACAGCTTTCTATCTCTGTGCCAGTTCGGACAGGGTGGCCTACGAGCAGTACTTCGGGCCG	ATCCGGTCCACAAAGCTGGAGGACTCAGCCATGTACTTCTGTGCCAGCACAAAAGGGCGAAACACAGATACGCAGTATTTTGGCCCA	GCCTTGTTGCTGGGGGACTCGGCCCTCTATCTCTGTGCCAGCAGCTTTACGGATAGCTCCTATAATTCACCCCTCCACTTTGGGAAC	AGGCTGGAGTTGGCTGCTCCCTCCCAGACATCTGTGTACTTCTGTGCCAGCAGTTTCGGGGGCGATACTGAAGCTTTCTTTGGACAA	GTGAACGCCTTGTTGCTGGGGGACTCGGCCCTCTATCTCTGTGCCAGCAGCTTGGAGGTCAGCGACAATGAGCAGTTCTTCGGGCCA
	GACATCCGCTCACCAGGCCTGGGGGACGCAGCCATGTACCTGTGTGCCACTATGGGAGAGTCCCTAGATACGCAGTATTTTGGCCCA	AAGAACCCGACAGCTTTCTATCTCTGTGCCAGTAGTATTGTGGCAGGTATAGGACTAGCGGCGAACAATGAGCAGTTCTTCGGGCCA	AGCACCTTGGAGCTGGGGGACTCGGCCCTTTATCTTTGCGCCAGCAGCTTCTTGCGGGAAAACCTCTACGAGCAGTACTTCGGGCCG	CACCTACACACCCTGCAGCCAGAAGACTCGGCCCTGTATCTCTGCGCCAGCAGCCAGGCCGGGACCGACGAGCAGTACTTCGGGCCG	AACGCCTTGTTGCTGGGGGACTCGGCCCTCTATCTCTGTGCCAGCAGCTTGGGGGGACAGGAAACAGATACGCAGTATTTTGGCCCA	AACGCCTTGGAGCTGGACGACTCGGCCCTGTATCTCTGTGCCAGCAGCGAACCGGGGAGGGGGCGAGAGACCCAGTACTTCGGGCCA
	NCTCTGAAGATCCGGTCCACAAAGCTGGAGGACTCAGCCATGTACTTCTGTGCCAGCAGTGCCTCGCGTGGCTACACCTTCGGTTCG	AAGATCCAGCCTGCAGAGCTTGAGGACTCGGCCGTGTATCTCTGTGCCAGCACGCGCGGATTGAACACTGAAGCTTTCTTTGGACAA	GTGAGCACCTTGGAGCTGGGGGACTCGGCCCTTTATCTTTGCGCCAGCAGCCCGAGCACAGGCCAAGAGACCCAGTACTTCGGGCCA	GTGAACGCCTTGGAGCTGGACGACTCGGCCCTGTATCTCTGTGCCAGCAGCCTTGGGCAGGACACCGGGGAGCTGTTTTTTGGAGAA	AAGATCCAGCGCACAGAGCAGGAGGACTCGGCCGTGTATCTCTGTGCCAGCAGCTTAGTTTGGGGCACTGAAGCTTTCTTTGGACAA	GCCTTGGAGCTGGACGACTCGGCCCTGTATCTCTGTGCCAGCAGCATCGATGGGGCTTCCGTGAACACTGAAGCTTTCTTTGGACAA
	CTGGAGTCCGCTACCAGCTCCCAGACATCTGTGTACTTCTGTGCCATCAGTGGTTCCGGGACAGGGCTTGAAGCTTTCTTTGGACAA	ACAGAGCAGGGGGACTCGGCCATGTATCTCTGTGCCAGCAGCCCGTCAGTCCTGGGGGACCCGAACACTGAAGCTTTCTTTGGACAA	GTGAACGCCTTGTTGCTGGGGGACTCGGCCCTGTATCTCTGTGCCAGCAGCTTTATCGGAGGGGACTATGGCTACACCTTCGGTTCG	CTGAATGTGAACGCCTTGGAGCTGGACGACTCGGCCCTGTATCTCTGTGCCAGCCAACAGTGGGACACTGAAGCTTTCTTTGGACAA	CTGAGCTCTCTGGAGCTGGGGGACTCAGCTTTGTATTTCTGTGCCAGCAGCGTCGCGGGGACCTCCTACGAGCAGTACTTCGGGCCG	CTGAGCTCTCTGGAGCTGGGGGACTCAGCTTTGTATTTCTGTGCCAGCAGCGTAGCTCGGACGAGCGAGGAGCAGTACTTCGGGCCG
	AGCTCTCTGGAGCTGGGGGACTCAGCTTTGTATTTCTGTGCCAGCAGCGTAGGACAGGGGAGCTCCTACGAGCAGTACTTCGGGCCG	AAGATCCAGCGCACAGAGCAGGGGGACTCGGCCATGTATCTCTGTGCCAGCAGCTTAACCCAGGGGGCGGAGCAGTACTTCGGGCCG	ATCCAGCGCACAGAGCAGGAGGACTCCGCCGTGTATCTCTGTGCCAGCAGCTTAGTGGCAGGGGGCTATGGCTACACCTTCGGTTCG	TCTCTGGAGCTGGGGGACTCAGCTTTGTATTTCTGTGCCAGCAGCCCCGGGACAGCTTATCCCCAAGAGACCCAGTACTTCGGGCCA	CTGAGCTCTCTGGAGCTGGGGGACTCAGCTTTGTATTTCTGTGCCAGCAGCCCAAGCCCCACAGGGGCTGGCTACACCTTCGGTTCG	ATCCGGTCCACAAAGCTGGAGGACTCAGCCATGTACTTCTGTGCCAGCAGTGAAAGAGGGGTGAGCTACGAGCAGTACTTCGGGCCG
	TCTCTGGAGCTGGGGGACTCAGCTTTGTATTTCTGTGCCACCGCGGGGGGGGCATCTCCGAACACCGGGGAGCTGTTTTTTGGAGAA	ACTCTGAAGATCCAGCGCACAGAGCAGGGGGACTCGGCCATGTATCTCTGTGCCAGCAGCAATCCCGGGGCCGCTTTCTTTGGACAA	CACACCCTGCAGCCAGAAGACTCGGCCCTGTATCTCTGTGCCAGCAGCCGTCTTTCCCACTCCCAGGGTGAGCAGTTCTTCGGGCCA	CTAAACCTGAGCTCTCTGGAGCTGGGGGACTCAGCTTTGTATTTCTGTGCCAGCAGCGCCAGAACCGGGGAGCTGTTTTTTGGAGAA	AACCTGAGCTCTCTGGAGCTGGGGGACTCAGCTTTGTATTTCTGTGCCAGCAGCCCGAGTTCCTGGACTGAAGCTTTCTTTGGACAA	CACGCCCTGCAGCCAGAAGACTCAGCCCTGTATCTCTGCGCCAGCAGCCAAGGAACCGCTAGTTACAATGAGCAGTTCTTCGGGCCA
	AGTTCTAAGAAGCTCCTTCTCAGTGACTCTGGCTTCTATCTCTGTGCCTGGAATGTGGGGCCGGGGACTGAAGCTTTCTTTGGACAA	AATTCCCTGGAGCTTGGTGACTCTGCTGTGTATTTCTGTGCCAGCAGCCATCCTCGGGGGGCGAACACTGAAGCTTTCTTTGGACAA	CAGCGCACAGAGCAGCGGGACTCGGCCATGTATCGCTGTGCCAGCAGCTTAGACGGGAGCTCCTACAATGAGCAGTTCTTCGGGCCA	AGCTCTCTGGAGCTGGGGGACTCAGCTTTGTATTTCTGTGCCAGCAGCCCCGGGACAGGAGGGAATCAGCCCCAGCATTTTGGTGAT	CAGGTAGTGCGAGGAGATTCGGCAGCTTATTTCTGTGCCAGCTCACCACCGAGCGGGGTAGGGGCCAACGTCCTGACTTTCGGGGCC	CACGCCCTGCAGCCAGAAGACTCAGCCCTGTATCTCTGCGCCAGCAGCCAAGATTTGTGGGGGAAGAATGGCTACACCTTCGGTTCG
	AAGAAGCTCCTTCTCAGTGACTCTGGCTTCTATCTCTGTGCCTGGAGTGTAGGGGGGGTACTATCCCATGGCTACACCTTCGGTTCG	AGCAACATGAGCCCTGAAGACAGCAGCATATATCTCTGCAGCGTATGGCTTAGCGGGATGGAATCCTACGAGCAGTACTTCGGGCCG	ATCCGCTCACCAGGCCTGGGGGACGCAGCCATGTACCTGTGTGCCACCAGCAGAGGACTACTAGTCCCCCCGCAGTATTTTGGCCCA	ATCCAGTCCACGGAGTCAGGGGACACAGCACTGTATTTCTGTGCCAGCAAAGCACCCAACTCCTACAATGAGCAGTTCTTCGGGCCA	ATCCAGCAGGTAGTGCGAGGAGATTCGGCAGCTTATTTCTGTGCCAGCTCACCGACAGGGTACTACAATGAGCAGTTCTTCGGGCCA	CGCACAGAGCAGGAGGACTCGGCCGTGTATCTCTGTGCCAGCAGCCTCACTAGCGGGAGGCCGGGAGGCGAGCAGTACTTCGGGCCG
	AAGAAGCTCCTTCTCAGTGACTCTGGCTTCTATCTCTGTGCCTATAATCCCCGGGGCATAGTCACAGATACGCAGTATTTTGGCCCA		GCAGCCATGTACCTGTGTGCCACCAGCAGAGCGGCGAGGTTCCGGACTAGCGGGACGAGTGTCGACAATGAGCAGTTCTTCGGGCCA	GCCCTGCAGCCAGAAGACTCAGCCCTGTATCTCTGCGCCAGCAGCCAAGATCGAACACAGGTTGACTATGGCTACACCTTCGGTTCG	GTAGTGCGAGGAGATTCGGCAGCTTATTTCTGTGCCACCTCCGGAGGGGCCTCGACAGGGGGGAACACTGAAGCTTTCTTTGGACAA	AAGGTGCAGCCTGCAGAACTGGAGGATTCTGGAGTTTATTTCTGTGCCAGCAGCCTTGTGCGGGGCACTGAAGCTTTCTTTGGACAA
	CAGCGCACAGAGCAGGAGGACTCGGCCGTGTATCTCTGTGCCAGCAGTCTTTGGGAAGCGGGCGGCAATGAGCAGTTCTTCGGGCCA		CACACCCTGCAGCCAGAAGACTCGGCCCTGTATCTCTGCGCCAGCAGCCAAGAAAGCTCGGACAGGACTGAAGCTTTCTTTGGACAA	CACGCCCTGCAGCCAGAAGACTCAGCCCTGTATCTCTGCGCCAGCAGCCAAAGGACAGACTCCACAGATACGCAGTATTTTGGCCCA	ACGTTGGCGTCTGCTGTACCCTCTCAGACATCTGTGTACTTCTGTGCCAGCAGTGATGCCCCCAGCGATACGCAGTATTTTGGCCCA	AGGCTGGAGTTGGCTGCTCCCTCCCAGACATCTGTGTACTTCTGTGCCAGCAGTCCAGCGCCAAACTATGGCTACACCTTCGGTTCG
	CAGCCTGCAGAACTGGAGGATTCTGGAGTTTATTTCTGTGCCAGCAGCCCCGACCCCCCGGGTCGCTCTGAAGCTTTCTTTGGACAA		CTGCAGCCAGAAGACTCGGCCCTGTATCTCTGCGCCAGCAGCCAACTCAGACAGGGAATTTACACAGATACGCAGTATTTTGGCCCA	CTGCAGCCAGAAGACTCAGCCCTGTATCTCTGCGCCAGCAGCCAACCCCTTAGAGGGGTCTCCTACAATGAGCAGTTCTTCGGGCCA	ACTGTGACATCGGCCCAAAAGAACCCGACAGCTTTCTATCTCTGTGCCAGTAGTCCCCAGGGTTTCTATGGCTACACCTTCGGTTCG	NNNNTGTCGGCTGCTCCCTCCCAGACATCTGTGTACTTCTGTGCCAGCAGTCGACAGGGGTCCTCCTACGAGCAGTACTTCGGGCCG
	AAGGTGCAGCCTGCAGAACTGGAGGATTCTGGAGTTTATTTCTGTGCCAGCAGCCAAGACAGGGACTACGAGCAGTACTTCGGGCCG		CACACCCTGCAGCCAGAAGACTCGGCCCTGTATCTCTGCGCCAGCAGCCAAGATTTGGGGGAGTGGGGAGAGCAGTTCTTCGGGCCA	AAGAAGCTCCTTCTCAGTGACTCTGGCTTCTATCTCTGTGCCTGGAGTGTATTCGGGACGGGCAATCAGCCCCAGCATTTTGGTGAT	AAGATCCAGCGCACAGAGCAGGAGGACTCGGCCGTGTATCTCTGTGCCAGCAGCTTAGTCTGGGGCACTGAAGCTTTCTTTGGACAA	GTGAGCACCTTGGAGCTGGGGGACTCGGCCCTTTATCTTTGCGCCAGCAGCACCCGGGGCCCCACGGATACGCAGTATTTTGGCCCA
	CAGCAGGTAGTGCGAGGAGATTCGGCAGCTTATTTCTGTGCCAGCTCACCACGGAGGGAGTCCCAAGAGACCCAGTACTTCGGGCCA		NTGTCGGCTGCTCCCTCCCAAACATCTGTGTACTTCTGTGCCAGCAGTTACCCGACAGGGGGGAATTCACCCCTCCACTTTGGGAAT	AGTTCTAAGAAGCTCCTTCTCAGTGACTCTGGCTTCTATCTCTGTGCCTGGAGTCCGGGACAGGGATACGAGCAGTACTTCGGGCCG	CTGGAGTCGCCCAGCCCCAACCAGACCTCTCTGTACTTCTGTGCCAGCAGCACTAGCGGGGGAAACTACGAGCAGTACTTCGGGCCG	GTGAGCACCTTGGAGCTGGGGGACTCGGCCCTTTATCTTTGCGCCAGCAGCTTGTATGGGGGCAACTATGGCTACACCTTCGGTTCG
	GTGAGCACCTTGGAGCTGGGGGACTCGGCCCTTTATCTTTGCGCCAGCAGCTTCCGGCGGGGCACCGGGGAGCTGTTTTTTGGAGAA		NNNNNNNTGTCGGCTGCTCCCTCCCAGACATCTGTGTACTTCTGTGCCAGCAGGCACCTCGGGCCCTCACCCCTCCACTTTGGGAAT	ATCCTGAGTTCTAAGAAGCTCCTTCTCAGTGACTCTGGCTTCTATCTCTGTGCCTGGCGGGGCACCTACGAGCAGTACTTCGGGCCG	TCGCCCAGCCCCAACCAGACCTCTCTGTACTTCTGTGCCAGCAGAAAATGGGGCGGGGGAGCGGCAGATACGCAGTATTTTGGCCCA	CCCTCTCAGACATCTGTGTACTTCTGTGCCAGCAGGTCAGGCCCCCGACTAGCGGGTGCGGAGGGCAATGAGCAGTTCTTCGGGCCA
	GTGAGCACCTTGGAGCTGGGGGACTCGGCCCTTTATCTTTGCGCCAGCAGCTTGGTTCCTTCCAATGAAAAACTGTTTTTTGGCAGT		NNNNNNNTGTCGGCTGCTCCCTCCCAGACATCTGTGTACTTCTGTGCCAGCAGGTATTCGGGGTTAACTGAAGCTTTCTTTGGACAA	GTGAGCACCTTGGAGCTGGGGGACTCGGCCCTTTATCTTTGCGCCAGCAGCTTGGCCCAGGAAGGTGAAAAACTGTTTTTTGGCAGT	CTGGAGTCGCCCAGCCCCAACCAGACCTCTCTGTACTTCTGTGCCAGCAGTGGACGGGGACTAGCAGCCGAGCAGTACTTCGGGCCG	ACGTTGGCGTCTGCTGTACCCTCTCAGACATCTGTGTACTTCTGTGCCAGCAGTGACTCAAACACCGGGGAGCTGTTTTTTGGAGAA
	AATGTGAGCACCTTGGAGCTGGGGGACTCGGCCCTTTATCTTTGCGCCAGCAGCTTGTCCCTAGCGGAGACCCAGTACTTCGGGCCA		NNNNTGTCGGCTGCTCCCTCCCAGACATCTGTGTACTTCTGTGCCAGCAGCAGAGACAGGGTTATTACTGAAGCTTTCTTTGGACAA	GTGAGCACCTTGGAGCTGGGGGACTCGGCCCTTTATCTTTGCGCCAGCAAGGACGGAGGGGACAATAATGAGCAGTTCTTCGGGCCA	CCCAGCCCCAACCAGACCTCTCTGTACTTCTGTGCCAGCAGTTTATCTTTTGGGGGACAGGGAGGTTACGAGCAGTACTTCGGGCCG	CTTGAGATCCAGGCTACGAAGCTTGAGGATTCAGCAGTGTATTTTTGTGCCAGCAGCATTGGGGGCTACGAGCAGTACTTCGGGCCG
	AATGTGAGCACCTTGGAGCTGGGGGACTCGGCCCTTTATCTTTGCGCCAGCAGCTTTGACAAAACCTATGGCTACACCTTCGGTTCG		NNNNNNNNNNNNNTGTCGGCTGCTCCCTCCCAGACATCTGTGTACTTCTGTGCCAGCAGTTCCCCCTACGAGCAGTACTTCGGGCCG	AATGTGAGCACCTTGGAGCTGGGGGACTCGGCCCTTTATCTTTGCGCCAGCAGCTTGGATGGCTACAATGAGCAGTTCTTCGGGCCA	ACCAGTGCCCATCCTGAAGACAGCAGCTTCTACATCTGCAGTGCTAGAGAGGCCCCGGGGATTAATGAAAAACTGTTTTTTGGCAGT	CCCAGCCCCAACCAGACCTCTCTGTACTTCTGTGCCAGCAGTTTGGGCAGCCCCGTACTAGCCAAAAACATTCAGTACTTCGGCGCC
	GTGAGCACCTTGGAGCTGGGGGACTCGGCCCTTTATCTTTGCGCCAGCAGCTTGGGGCGGCACAACACTGAAGCTTTCTTTGGACAA		NNNNTGTCGGCTGCTCCCTCCCAGACATCTGTGTACTTCTGTGCCAGCAGTTACTCTGGCAGGGACACTGAAGCTTTCTTTGGACAA	GTGAGCACCTTGGAGCTGGGGGACTCGGCCCTTTATCTTTGCGCCAGCAGGGTACAGGGGAGCTCCTACGAGCAGTACTTCGGGCCG	ATCCAGCCCTCAGAACCCAGGGACTCAGCTGTGTACTTCTGTGCCAGCAGTACGGGACTCCTACTGTACGAGCAGTACTTCGGGCCG	TCCCTGGAGCTTGGTGACTCTGCTGTGTATTTCTGTGCCAGCAGCCTAGGGACCCCCGGCTCTGGAAACACCATATATTTTGGAGAG
	GTGAGCACCTTGGAGCTGGGGGACTCGGCCCTTTATCTTTGCGCCAGCAGCCCACAGGGGGCAGGGGTCGAGCAGTACTTCGGGCCG		NNNNNNNTGTCGGCTGCTCCCTCCCAGACATCTGTGTACTTCTGTGCCAGCAGTTACTCGATCGTGGACGAGCAGTACTTCGGGCCG	ATCCAGCGCACAGAGCAGGAGGACTCGGCCGTGTATCTCTGTGCCAGCAGCTTTGGGACAGGAAATAGCGAGCAGTACTTCGGGCCG	ACAGAGCAGGGGGACTCGGCCATGTATCTCTGTGCCAGCAGCTCCCAAGAAACTGGCTCCTATAATTCACCCCTCCACTTTGGGAAC	NNNNTGTCGGCTGCTCCCTCCCAGACATCTGTGTACTTCTGTGCCAGCTGGGGGGACAGGGAAAAGGGCGAGCAGTACTTCGGGCCG
	ATCCAGGCTACGAAGCTTGAGGATTCAGCAGTGTATTTTTGTGCCAGCAGCCGCCAAAGAGGGGGAGATGGCTACACCTTCGGTTCG		ATCCAGCAGGTAGTGCGAGGAGATTCGGCAGCTTATTTCTGTGCCAGCTCACCTCCTTTCACGAACACTGAAGCTTTCTTTGGACAA	CTGAAGGTGCAGCCTGCAGAACTGGAGGATTCTGGAGTTTATTTCTGTGCCAGCAGCGAATGGGGTGAAAAACTGTTTTTTGGCAGT	CGCACAGAGCAGGGGGACTCGGCCATGTATCTCTGTGCCAGCAGCATGGGGCTCGTCGACGGGCGAGACGAGCAGTACTTCGGGCCG	NTGTCGGCTGCTCCCTCCCAGACATCTGTGTACTTCTGTGCCAGCAGCAGACTTCCGGGACAGGGCTATGGCTACACCTTCGGTTCG
	TTAAATCTTCACATCAATTCCCTGGAGCTTGGTGACTCTGCTGTGTATTTCTGTGCCAGCAGCCAAGATCCGCAGTATTTTGGCCCA		TTGTCCACTCTGACAGTGACCAGTGCCCATCCTGAAGACAGCAGCTTCTACATCTGCAGTGCTAACAATGAGCAGTTCTTCGGGCCA	CCTGCAGAACTGGAGGATTCTGGAGTTTATTTCTGTGCCAGCAGCCAAGATGCTAGCGGGTACACCGGGGAGCTGTTTTTTGGAGAA	CGCACAGAGCAGGGGGACTCGGCCATGTATCTCTGTGCCAGCAGCTTATTTCAGGGGGGCGCGGGGACTGAAGCTTTCTTTGGACAA	NNNNNNNTGTCGGCTGCTCCCTCCCAGACATCTGTGTACTTCTGTGCCAGCAGTTACTCGACAGAAACCGGCTACACCTTCGGTTCG
	TCCCTGGAGCTTGGTGACTCTGCTGTGTATTTCTGTGCCAGCAGCCAAGATCAGGGCGGGAGTTGGAATGAGCAGTTCTTCGGGCCA		TCCACTCTGACAGTGACCAGTGCCCATCCTGAAGACAGCAGCTTCTACATCTGCAGTGCGACGACAGGGGAAGCTTTCTTTGGACAA	AAGGTGCAGCCTGCAGAACTGGAGGATTCTGGAGTTTATTTCTGTGCCAGCAGTCTCCAGGGGGCCTACGAGCAGTACTTCGGGCCG	ATCCAGCGCACAGAGCAGGGGGACTCGGCCATGTATCTCTGTGCCAGCAGCGACGGGGGGGCCGTTTACGAGCAGTACTTCGGGCCG	NNNNNNNTGTCGGCTGCTCCCTCCCAGACATCTGTGTACTTCTGTGCCAGCAGGAAAGGGACTCGAGAGACCCAGTACTTCGGGCCA
	CTGACAGTGACCAGTGCCCATCCTGAAGACAGCAGCTTCTACATCTGCAGTGCTAGGGAGTGGGTAGGCGAGCAGTACTTCGGGCCG		CTGGAGTCGCCCAGCCCCAACCAGACCTCTCTGTACTTCTGTGCCAGCAGCCCGTGGACAGGGGGACATGGCTACACCTTCGGTTCG	CTGGAGTTGGCTGCTCCCTCCCAGACATCTGTGTACTTCTGTGCCAGCAGTCCCTCGGGCGGGATAGGGGAGCAGTTCTTCGGGCCA		AAGATCCAGCCCTCAGAACCCAGGGACTCAGCTGTGTACTTCTGTGCCAGCAGGCTAGCGTCCTCCTACGAGCAGTACTTCGGGCCG
	CCCTCAGAACCCAGGGACTCAGCTGTGTACTTCTGTGCCAGCAGTCCATTACGGGGACAGGACTCCTATGGCTACACCTTCGGTTCG		CCCAGCCCCAACCAGACCTCTCTGTACTTCTGTGCCAGCAGTTTCTACCGGGACAGGGGACAAACCTACGAGCAGTACTTCGGGCCG	GAGTTGGCTGCTCCCTCCCAGACATCTGTGTACTTCTGTGCCAGCAGTTATGCTCAGGGGTACCAAGAGACCCAGTACTTCGGGCCA		AAGATCCAGCCCTCAGAACCCAGGGACTCAGCTGTGTACTTCTGTGCCAGCAGCATAGGACAGGCCTTACAGGCTTTCTTTGGACAA
	ACCAGTGCCCATCCTGAAGACAGCAGCTTCTACATCTGCAGTGCTAGAGGCTGGCTAGCGGGAGCCAACGAGCAGTACTTCGGGCCG		AGTTCTAAGAAGCTCCTTCTCAGTGACTCTGGCTTCTATCTCTGTGCCTGGACCCCCTACTCGCAAGAGACCCAGTACTTCGGGCCA	ATCAATTCCCTGGAGCTTGGTGACTCTGCTGTGTATTTCTGTGCCAGCAGCCAATCCGACAGGCGCACTGAAGCTTTCTTTGGACAA		CCCTCAGAACCCAGGGACTCAGCTGTGTACTTCTGTGCCAGCAGTTTAGGGGGGCCCCGACGCACAGATACGCAGTATTTTGGCCCA
	TCAGAACCCAGGGACTCAGCTGTGTACTTCTGTGCCAGCAGTTTAGGGGACTCTAACTCTGGGGCCAACGTCCTGACTTTCGGGGCC		ACATCGGCCCAAAAGAACCCGACAGCTTTCTATCTCTGTGCCAGTAGCGTGACTTCCGGCTCCTACAATGAGCAGTTCTTCGGGCCA	NNNNTGTCGGCTGCTCCCTCCCAGACATCTGTGTACTTCTGTGCCAGCAGTATCACAAGGGCCAACACTGAAGCTTTCTTTGGACAA		GCTGCTCCCTCCCAGACATCTGTGTACTTCTGTGCCAGCAGTTACTCCATTACAGGTTTTATCAAAAACATTCAGTACTTCGGCGCC
	ACAGTGACCAGTGCCCATCCTGAAGACAGCAGCTTCTACATCTGCAGTGCTGGCAGAAGCTCTGGAAACACCATATATTTTGGAGAG		ACATCGGCCCAAAAGAACCCGACAGCTTTCTATCTCTGTGCCAGTAGTATCTCTGCGGGAGGGCCGAACGAGCAGTACTTCGGGCCG	NNNNTGTCGGCTGCTCCCTCCCAGACATCTGTGTACTTCTGTGCCAGCAGTTTCGAGGGAACTAATTCACCCCTCCACTTTGGGAAT		TCAGAACCCAGGGACTCAGCTGTGTACTTCTGTGCCAGCAGTTTAGCGCAAGTGATGTCTAGCACAGATACGCAGTATTTTGGCCCA
	ATCCAGCCTGCAGAGCTTGAGGACTCGGCCGTGTATCTCTGTGCCAGCAGCACCGGGACAGCGGGGGAGACCCAGTACTTCGGGCCA		ACTGTGACATCGGCCCAAAAGAACCCGACAGCTTTCTATCTCTGTGCCAGTAAACTAGCGGGAGAGGAGACCCAGTACTTCGGGCCA	GAGCAGGGGGACTCGGCCATGTATCTCTGTGCCAGCAGCCCCGGGACTAGCGGGGGGAGCTCCTACAATGAGCAGTTCTTCGGGCCA		ACCAGTGCCCATCCTGAAGACAGCAGCTTCTACATCTGCAGTGCTGCCCCGACTAGCGGGAAGGTGGATGAGCAGTTCTTCGGGCCA
	CTGACAGTGACCAGTGCCCATCCTGAAGACAGCAGCTTCTACATCTGCAGTGCTCAGAAGATCAATCAGCCCCAGCATTTTGGTGAT		CAGCCTGCAGAACTGGAGGATTCTGGAGTTTATTTCTGTGCCAGCAGCCACGGTGGGGCTCTCGGCACTGAAGCTTTCTTTGGACAA	ACTCTGAAGATCCAGCGCACAGAGCAGGGGGACTCGGCCATGTATCTCTGTGCCAGCAGCTTAGGAGGGGACTACACCTTCGGTTCG		TCGGCTGCTCCCTCCCAAACATCTGTGTACTTCTGTGCCAGCACCCATCGCGGACTAGCGGGAGTAGATACGCAGTATTTTGGCCCA
	NNNNNNNTGTCGGCTGCTCCCTCCCAGACATCTGTGTACTTCTGTGCCAGCAGTTACGGTACCAACTATGGCTACACCTTCGGTTCG		ATCCAGTCCACGGAGTCAGGGGACACAGCACTGTATTTCTGTGCCAGCCACCGGGGCCGGGGGTATGAAAAACTGTTTTTTGGCAGT	GAGCAGGGGGACTCGGCCATGTATCTCTGTGCCAGCAGCTTGCCCCACAGACTAGCGGGTTCCCAGAATGAGCAGTTCTTCGGGCCA		CAGGGGGACTCGGCCATGTATCTCTGTGCCAGCAGCGCGAGTTACAGGCCTCAAGACTCTGGGGCCAACGTCCTGACTTTCGGGGCC
	ATCCAGCGCACAGAGCAGGGGGACTCGGCCATGTATCTCTGTGCCAGCAGCGATCAGGGGGTTTCCTACGAGCAGTACTTCGGGCCG		CTTGGTGACTCTGCTGTGTATTTCTGTGCCAGCACCCGGTGGACTAGCGGGAGGGAACCTTCCTACAATGAGCAGTTCTTCGGGCCA	CGCACAGAGCAGGGGGACTCGGCCATGTATCTCTGTGCCAGCAGCTTCGGGATGGGGACCCGGAACACTGAAGCTTTCTTTGGACAA		CAGCGCACAGAGCAGGGGGACTCGGCCATGTATCTCTGTGCCAGCAGCCCCCCGTGGGGGAAGGACACTGAAGCTTTCTTTGGACAA
	AAGATCCAGCGCACAGAGCAGGGGGACTCGGCCATGTATCTCTGTGCCAGCAGCTTTACACAGGGGGCTGAAGCTTTCTTTGGACAA		AAGATCCAGCCCTCAGAACCCAGGGACTCAGCTGTGTACTTCTGTGCCAGCTCCGGGGGGGGGCCAGAGACCCAGTACTTCGGGCCA	AAGATCCAGCCCTCAGAACCCAGGGACTCAGCTGTGTATTTTTGTGCTAGTGGTTCGGAGGGGGGCTATGGCTACACCTTCGGTTCG		ACTCTGAAGATCCAGCGCACAGAGCAGGGGGACTCGGCCATGTATCTCTGTGCCAGCGTAACCGGAAACACCATATATTTTGGAGAG
	GAGTCGCCCAGCCCCAACCAGACCTCTCTGTACTTCTGTGCCAGCAGTTTAGGGCCAGCCCTCAATTCACCCCTCCACTTTGGGAAC		ACTGTGAGCAACATGAGCCCTGAAGACAGCAGCATATATCTCTGCAGCGTCCGTCCGGGAGGAGGTGATACGCAGTATTTTGGCCCA	ACATCGGCCCAAAAGAACCCGACAGCTTTCTATCTCTGTGCCACCAACTGGGGACAGGGGGCCACCGGGGAGCTGTTTTTTGGAGAA		AAGATCCAGCGCACAGAGCAGGGGGACTCGGCCATGTATCTCTGTGCCAGCAGCCCAACAGACAGCCACGAGCAGTACTTCGGGCCG
	CCCAACCAGACCTCTCTGTACTTCTGTGCCAGCAAGATGGGCCGACTAGCGGGGGGGCCTGGCACAGATACGCAGTATTTTGGCCCA		ACTGTGAGCAACATGAGCCCTGAAGACAGCAGCATATATCTCTGCAGCGTTATCCCGACGGGGGCCAACGTCCTGACTTTCGGGGCC	CAAAAGAACCCGACAGCTTTCTATCTCTGTGCCAGTAGTTACCGGGGGGCCGACTCTAATAGCAATCAGCCCCAGCATTTTGGTGAT		ATCCAGCGCACAGAGCAGGGGGACTCGGCCATGTATCTCTGTGCCAGCAGCTTAGCGGGCCAGAACTATGGCTACACCTTCGGTTCG
	GAGTCGCCCAGCCCCAACCAGACCTCTCTGTACTTCTGTGCCAGCAGCCGGGACAGCCCCGGGATTCAGCCCCAGCATTTTGGTGAT		CTGGAGTCCGCCAGCACCAACCAGACATCTATGTACCTCTGTGCCAGCAGTTCAGACCTTCCTAACTATGGCTACACCTTCGGTTCG	CTCACTGTGACATCGGCCCAAAAGAACCCGACAGCTTTCTATCTCTGTGCCAGTAGTCTCGGGAGTTACGAGCAGTACTTCGGGCCG		CTGGAGTCCGCCAGCACCAACCAGACATCTATGTACCTCTGTGCCAGCAGAAAACAGGGCCGATCCTACGAGCAGTACTTCGGGCCG
	GAGTCGCCCAGCCCCAACCAGACCTCTCTGTACTTCTGTGCCAGCAGTTTATCGGGCCCCTTTGGCGATACGCAGTATTTTGGCCCA		CTGGAGTCCGCCAGCACCAACCAGACATCTATGTACCTCTGTGCCAGCAGTTTCCGACAGGGGGCATACGAGCAGTACTTCGGGCCG	GTGACATCGGCCCAAAAGAACCCGACAGCTTTCTATCTCTGTGCCAGTAGTAGACCGGGACAGGGACGGGGCTACACCTTCGGTTCG		TCCGCCAGCACCAACCAGACATCTATGTACCTCTGTGCCAGCAGTTTTAGGCTAGCGGGAGGTTGGGAGACCCAGTACTTCGGGCCA
	ATCCTGGAGTCGCCCAGCCCCAACCAGACCTCTCTGTACTTCTGTGCCAGCAGTTTGTCCGCGCGGAATGAGCAGTTCTTCGGGCCA		ACAGAGCAGGGGGACTCGGCCATGTATCTCTGTGCCAGCAGCTTCCGGGACGGGGAACCGAACACCGGGGAGCTGTTTTTTGGAGAA	TCGCCCAGCCCCAACCAGACCTCTCTGTACTTCTGTGCCAGCACCCCCGCTAAGCGGGACCTTTTCTACGAGCAGTACTTCGGGCCG		CTGGAGTCCGCCAGCACCAACCAGACATCTATGTACCTCTGTGCCAGCAGTACTGACGGAAACACCGGGGAGCTGTTTTTTGGAGAA
	CTGGAGTCGCCCAGCCCCAACCAGACCTCTCTGTACTTCTGTGCCAGCAGTTTGTGGCGGGGCATGGAGACCCAGTACTTCGGGCCA			TCGCCCAGCCCCAACCAGACCTCTCTGTACTTCTGTGCCAGCAGTTTAACCGTCCTCGGGACAGAAGATGGCTACACCTTCGGTTCG		CTGGAGTCCGCCAGCACCAACCAGACATCTATGTACCTCTGTGCCAGTCAAGGAGCGGGCGAATCCTACGAGCAGTACTTCGGGCCG
	AGCCCCAACCAGACCTCTCTGTACTTCTGTGCCAGCAGTTTCCACCCCACAGGAAGATCTGGGGCCAACGTCCTGACTTTCGGGGCC			CTGGAGTCGCCCAGCCCCAACCAGACCTCTCTGTACTTCTGTGCCAGCATAGGTAGCGGGAGGGCCCGTGAGCAGTTCTTCGGGCCA
	CTGGAGTCGCCCAGCCCCAACCAGACCTCTCTGTACTTCTGTGCCAGCAGTTTAAACGTAGGGAACTATGGCTACACCTTCGGTTCG			GAGTCGCCCAGCCCCAACCAGACCTCTCTGTACTTCTGTGCCAGCAGTTATTATAGCGGGAGGGCCTACGAGCAGTACTTCGGGCCG
	ACATCGGCCCAAAAGAACCCGACAGCTTTCTATCTCTGTGCCAGTGACAACAGGGGACGCTCCTACAATGAGCAGTTCTTCGGGCCA			CTGATCCTGGAGTCGCCCAGCCCCAACCAGACCTCTCTGTACTTCTGTGCCAGCAGCGGGACAAACAATGAGCAGTTCTTCGGGCCA
	ACATCGGCCCAAAAGAACCCGACAGCTTTCTATCTCTGTGCCAGTAGTCCACGGGGGGAATCCTACTACGAGCAGTACTTCGGGCCG			CCCCTGATCCTGGAGTCGCCCAGCCCCAACCAGACCTCTCTGTACTTCTGTGCCAGCAGCTCCGACAGGGCGGCTTTCTTTGGACAA
	GTGACATCGGCCCAAAAGAACCCGACAGCTTTCTATCTCTGTGCCAGTAGTATCAGCGGGGGTGGATCACCCCTCCACTTTGGGAAC			ATCCTGGAGTCGCCCAGCCCCAACCAGACCTCTCTGTACTTCTGTGCCAGCACCGGGGGTACTAATGAAAAACTGTTTTTTGGCAGT
	CTAGAGTCTGCCATCCCCAACCAGACAGCTCTTTACTTCTGTGCCACCAGTGATTCCCGGGGAAACACTGAAGCTTTCTTTGGACAA			AGCCCTGAAGACAGCAGCATATATCTCTGCAGCGTTGAAGATTTCTCAGGCAGGGGGGAATCCTACAATGAGCAGTTCTTCGGGCCA
	CTGGAGTCCGCCAGCACCAACCAGACATCTATGTACCTCTGTGCCAGCAGTTCCTCGAGCTCCTACAATGAGCAGTTCTTCGGGCCA			ACTCTGACTGTGAGCAACATGAGCCCTGAAGACAGCAGCATATATCTCTGCAGCGTTATCAATGGAGAAAAACTGTTTTTTGGCAGT
				GCTGCTCCCTCCCAGACATCTGTGTACTTCTGTGCCAGCAGGTCCCGGAGGACAGGGGGCATCAATCAGCCCCAGCATTTTGGTGAT
				CAGCCCTCAGAACCCAGGGACTCAGCTGTGTACTTCTGTGCCAGCAGGTGGACGGGGGGGCAGGTAGATACGCAGTATTTTGGCCCA
				GTGACCAGTGCCCATCCTGAAGACAGCAGCTTCTACATCTGCAGTGCTAGGGGGTTGTCCGGACATCAGCCCCAGCATTTTGGTGAT
				ATCCAGCGCACAGAGCAGCGGGACTCAGCCATGTATCGCTGTGCCAGCAGCCCAACCGGAGGCACAGATACGCAGTATTTTGGCCCA
				NNNNNNNTGTCGGCTGCTCCCTCCCAAACATCTGTGTACTTCTGTGCCACCCGAGGGTCTATGAACACTGAAGCTTTCTTTGGACAA
				GTGACCAGTGCCCATCCTGAAGACAGCAGCTTCTACATCTGCAGTGCTACCAGGACAGCAAGGAATCAGCCCCAGCATTTTGGTGAT
				GTGACCAGTGCCCATCCTGAAGACAGCAGCTTCTACATCTGCAGTGCTAGAGAAACCCCGGGCAATCAGCCCCAGCATTTTGGTGAT
				ACAGTGACCAGTGCCCATCCTGAAGACAGCAGCTTCTACATCTGCAGTGCCTCCCGGGGGGAGTACTACGAGCAGTACTTCGGGCCG
				CAGCCTGCAGAGCTTGAGGACTCGGCCGTGTATCTCTGTGCCAGCAGCTCACCCGCCAAGGACAGCTACGAGCAGTACTTCGGGCCG
				CTGACAGTGACCAGTGCCCATCCTGAAGACAGCAGCTTCTACATCTGCAGTGCTAGAGTGGCGAACACTGAAGCTTTCTTTGGACAA
				ATTCTGGAGTCCGCCAGCACCAACCAGACATCTATGTACCTCTGTGCCAGCAATGGCGGGACGAACTATGGCTACACCTTCGGTTCG

## Sheet: PD, a-syn stim, Ag-spec
Antigen-specific rearrangements (present only in a-syn stim)
Subject ID	3450	3460	3486	3489	3529	3530
	AGCTCTCTGGAGCTGGGGGACTCAGCTTTGTATTTCTGTGCCAGCAGCGCCCGACCGGCCTCTGGAAACACCATATATTTTGGAGAG	AGCTCTCTGGAGCTGGGGGACTCAGCTTTGTATTTCTGTGCCAGCAGCGTAGATGGGACAGGCAACTATGGCTACACCTTCGGTTCG	CAGCCTGCAGAGCTTGAGGACTCGGCCGTGTATCTCTGTGCCAGCAGCCCCCGGGAGGCCGTCGGCTACGAGCAGTACTTCGGGCCG	CTGGAGTCAGCTACCCGCTCCCAGACATCTGTGTATTTCTGCGCCAGCAGTGAGGACGGAATGAACACTGAAGCTTTCTTTGGACAA	GCTGCTCCCTCCCAAACATCTGTGTACTTCTGTGCCAGCAGCTCACAACAGGGAACCTGGGACACCGGGGAGCTGTTTTTTGGAGAA	NNNNTGTCGGCTGCTCCCTCCCAGACATCTGTGTACTTCTGTGCCAGCAGTGAAGTGGGGGGGCACACTGAAGCTTTCTTTGGACAA
	CTGCAGCCAGAAGACTCGGCCCTGTATCTCTGTGCCAGCAGCCAAGGTGTCAAGCGGGGGAACACAGATACGCAGTATTTTGGCCCA	TCGCCCAGCCCCAACCAGACCTCTCTGTACTTCTGTGCCAGCAGTTTGGCGGTGGGGGCAACTAATGAAAAACTGTTTTTTGGCAGT	CCCTCAGAACCCAGGGACTCAGCTGTGTACTTCTGTGCCAGCACTTACCATTCCGGGACAGGGCCTCAGCCCCAGCATTTTGGTGAT	TCTCTGGAGCTGGGGGACTCAGCTTTGTATTTCTGTGCCAGCAGCCCCGGGACAGCTTATCCCCAAGAGACCCAGTACTTCGGGCCA	GTGAGCACCTTGGAGCTGGGGGACTCGGCCCTTTATCTTTGCGCCAGCAGCTTGGTAGAATCCGACTACGAGCAGTACTTCGGGCCG	CTACACACCCTGCAGCCAGAAGACTCGGCCCTGTATCTCTGTGCCAGCAGCCAAGAAGGGCACGACTATGGCTACACCTTCGGTTCG
	AGTTCTAAGAAGCTCCTTCTCAGTGACTCTGGCTTCTATCTCTGTGCCTGGAATGTGGGGCCGGGGACTGAAGCTTTCTTTGGACAA	GTGACATCGGCCCAAAAGAACCCGACAGCTTTCTATCTCTGTGCCAGTAGTGGGAGACAGGGTGGCACTGAAGCTTTCTTTGGACAA	CATCCTGAAGACAGCAGCTTCTACATCTGCAGTGCTAGAGATTCATCGGGGACAGTGGCAACTAATGAAAAACTGTTTTTTGGCAGT	AGTTCTAAGAAGCTCCTTCTCAGTGACTCTGGCTTCTATCTCTGTGCCTGGAGTCCGGGACAGGGATACGAGCAGTACTTCGGGCCG	AACGCCTTGTTGCTGGGGGACTCGGCCCTCTATCTCTGTGCCAGCAGCTTGGGGGGACAGGAAACAGATACGCAGTATTTTGGCCCA	GCCTTGGAGCTGGGGGACTCGGCCCTGTATCTCTGTGCCAGAAGCCATAGGACAGCTAGAACTAATGAAAAACTGTTTTTTGGCAGT
	CAGCGCACAGAGCAGGAGGACTCGGCCGTGTATCTCTGTGCCAGCAGTCTTTGGGAAGCGGGCGGCAATGAGCAGTTCTTCGGGCCA	AAGATCCAGCGCACAGAGCAGGGGGACTCGGCCATGTATCTCTGTGCCAGCAGCTTAACCCAGGGGGCGGAGCAGTACTTCGGGCCG	ATCCGGTCCACAAAGCTGGAGGACTCAGCCATGTACTTCTGTGCCAGCACAAAAGGGCGAAACACAGATACGCAGTATTTTGGCCCA	ATCCTGAGTTCTAAGAAGCTCCTTCTCAGTGACTCTGGCTTCTATCTCTGTGCCTGGCGGGGCACCTACGAGCAGTACTTCGGGCCG	AAGATCCAGCGCACAGAGCAGGAGGACTCGGCCGTGTATCTCTGTGCCAGCAGCTTAGTTTGGGGCACTGAAGCTTTCTTTGGACAA	CTGAGCTCTCTGGAGCTGGGGGACTCAGCTTTGTATTTCTGTGCCAGCAGCGTAGCTCGGACGAGCGAGGAGCAGTACTTCGGGCCG
	GTGAGCACCTTGGAGCTGGGGGACTCGGCCCTTTATCTTTGCGCCAGCAGCTTCCGGCGGGGCACCGGGGAGCTGTTTTTTGGAGAA	AGCAACATGAGCCCTGAAGACAGCAGCATATATCTCTGCAGCGTATGGCTTAGCGGGATGGAATCCTACGAGCAGTACTTCGGGCCG	GTGAGCACCTTGGAGCTGGGGGACTCGGCCCTTTATCTTTGCGCCAGCAGCCCGAGCACAGGCCAAGAGACCCAGTACTTCGGGCCA	GTGAGCACCTTGGAGCTGGGGGACTCGGCCCTTTATCTTTGCGCCAGCAGCTTGGCCCAGGAAGGTGAAAAACTGTTTTTTGGCAGT	CTGAGCTCTCTGGAGCTGGGGGACTCAGCTTTGTATTTCTGTGCCAGCAGCCCAAGCCCCACAGGGGCTGGCTACACCTTCGGTTCG	AGGCTGGAGTTGGCTGCTCCCTCCCAGACATCTGTGTACTTCTGTGCCAGCAGTCCAGCGCCAAACTATGGCTACACCTTCGGTTCG
	AATGTGAGCACCTTGGAGCTGGGGGACTCGGCCCTTTATCTTTGCGCCAGCAGCTTGTCCCTAGCGGAGACCCAGTACTTCGGGCCA		CACACCCTGCAGCCAGAAGACTCGGCCCTGTATCTCTGTGCCAGCAGCCGTCTTTCCCACTCCCAGGGTGAGCAGTTCTTCGGGCCA	GTGAGCACCTTGGAGCTGGGGGACTCGGCCCTTTATCTTTGCGCCAGCAGGGTACAGGGGAGCTCCTACGAGCAGTACTTCGGGCCG	ACGTTGGCGTCTGCTGTACCCTCTCAGACATCTGTGTACTTCTGTGCCAGCAGTGATGCCCCCAGCGATACGCAGTATTTTGGCCCA	GTGAGCACCTTGGAGCTGGGGGACTCGGCCCTTTATCTTTGCGCCAGCAGCACCCGGGGCCCCACGGATACGCAGTATTTTGGCCCA
	TCCCTGGAGCTTGGTGACTCTGCTGTGTATTTCTGTGCCAGCAGCCAAGATCAGGGCGGGAGTTGGAATGAGCAGTTCTTCGGGCCA		CAGCGCACAGAGCAGCGGGACTCGGCCATGTATCGCTGTGCCAGCAGCTTAGACGGGAGCTCCTACAATGAGCAGTTCTTCGGGCCA	CTGGAGTTGGCTGCTCCCTCCCAGACATCTGTGTACTTCTGTGCCAGCAGTCCCTCGGGCGGGATAGGGGAGCAGTTCTTCGGGCCA	ACTGTGACATCGGCCCAAAAGAACCCGACAGCTTTCTATCTCTGTGCCAGTAGTCCCCAGGGTTTCTATGGCTACACCTTCGGTTCG	NTGTCGGCTGCTCCCTCCCAGACATCTGTGTACTTCTGTGCCAGCAGCAGACTTCCGGGACAGGGCTATGGCTACACCTTCGGTTCG
	ACCAGTGCCCATCCTGAAGACAGCAGCTTCTACATCTGCAGTGCTAGAGGCTGGCTAGCGGGAGCCAACGAGCAGTACTTCGGGCCG		CACACCCTGCAGCCAGAAGACTCGGCCCTGTATCTCTGCGCCAGCAGCCAAGAAAGCTCGGACAGGACTGAAGCTTTCTTTGGACAA	GAGTTGGCTGCTCCCTCCCAGACATCTGTGTACTTCTGTGCCAGCAGTTATGCTCAGGGGTACCAAGAGACCCAGTACTTCGGGCCA	CTGGAGTCGCCCAGCCCCAACCAGACCTCTCTGTACTTCTGTGCCAGCAGCACTAGCGGGGGAAACTACGAGCAGTACTTCGGGCCG	NNNNNNNTGTCGGCTGCTCCCTCCCAGACATCTGTGTACTTCTGTGCCAGCAGGAAAGGGACTCGAGAGACCCAGTACTTCGGGCCA
	ACAGTGACCAGTGCCCATCCTGAAGACAGCAGCTTCTACATCTGCAGTGCTGGCAGAAGCTCTGGAAACACCATATATTTTGGAGAG		CACACCCTGCAGCCAGAAGACTCGGCCCTGTATCTCTGCGCCAGCAGCCAAGATTTGGGGGAGTGGGGAGAGCAGTTCTTCGGGCCA	ATCAATTCCCTGGAGCTTGGTGACTCTGCTGTGTATTTCTGTGCCAGCAGCCAATCCGACAGGCGCACTGAAGCTTTCTTTGGACAA	ATCCAGCGCACAGAGCAGGGGGACTCGGCCATGTATCTCTGTGCCAGCAGCGACGGGGGGGCCGTTTACGAGCAGTACTTCGGGCCG	AAGATCCAGCCCTCAGAACCCAGGGACTCAGCTGTGTACTTCTGTGCCAGCAGGCTAGCGTCCTCCTACGAGCAGTACTTCGGGCCG
	ATCCAGCCTGCAGAGCTTGAGGACTCGGCCGTGTATCTCTGTGCCAGCAGCACCGGGACAGCGGGGGAGACCCAGTACTTCGGGCCA		NNNNNNNTGTCGGCTGCTCCCTCCCAGACATCTGTGTACTTCTGTGCCAGCAGGTATTCGGGGTTAACTGAAGCTTTCTTTGGACAA	NNNNTGTCGGCTGCTCCCTCCCAGACATCTGTGTACTTCTGTGCCAGCAGTATCACAAGGGCCAACACTGAAGCTTTCTTTGGACAA		AAGATCCAGCCCTCAGAACCCAGGGACTCAGCTGTGTACTTCTGTGCCAGCAGCATAGGACAGGCCTTACAGGCTTTCTTTGGACAA
	CTGACAGTGACCAGTGCCCATCCTGAAGACAGCAGCTTCTACATCTGCAGTGCTCAGAAGATCAATCAGCCCCAGCATTTTGGTGAT		AGTTCTAAGAAGCTCCTTCTCAGTGACTCTGGCTTCTATCTCTGTGCCTGGACCCCCTACTCGCAAGAGACCCAGTACTTCGGGCCA	GAGCAGGGGGACTCGGCCATGTATCTCTGTGCCAGCAGCCCCGGGACTAGCGGGGGGAGCTCCTACAATGAGCAGTTCTTCGGGCCA		TCAGAACCCAGGGACTCAGCTGTGTACTTCTGTGCCAGCAGTTTAGCGCAAGTGATGTCTAGCACAGATACGCAGTATTTTGGCCCA
	ATCCAGCGCACAGAGCAGGGGGACTCGGCCATGTATCTCTGTGCCAGCAGCGATCAGGGGGTTTCCTACGAGCAGTACTTCGGGCCG		CAGCCTGCAGAACTGGAGGATTCTGGAGTTTATTTCTGTGCCAGCAGCCACGGTGGGGCTCTCGGCACTGAAGCTTTCTTTGGACAA	CAAAAGAACCCGACAGCTTTCTATCTCTGTGCCAGTAGTTACCGGGGGGCCGACTCTAATAGCAATCAGCCCCAGCATTTTGGTGAT		ATCCAGCGCACAGAGCAGGGGGACTCGGCCATGTATCTCTGTGCCAGCAGCTTAGCGGGCCAGAACTATGGCTACACCTTCGGTTCG
	CCCAACCAGACCTCTCTGTACTTCTGTGCCAGCAAGATGGGCCGACTAGCGGGGGGGCCTGGCACAGATACGCAGTATTTTGGCCCA		AAGATCCAGCCCTCAGAACCCAGGGACTCAGCTGTGTACTTCTGTGCCAGCTCCGGGGGGGGGCCAGAGACCCAGTACTTCGGGCCA	GTGACATCGGCCCAAAAGAACCCGACAGCTTTCTATCTCTGTGCCAGTAGTAGACCGGGACAGGGACGGGGCTACACCTTCGGTTCG		CTGGAGTCCGCCAGCACCAACCAGACATCTATGTACCTCTGTGCCAGCAGAAAACAGGGCCGATCCTACGAGCAGTACTTCGGGCCG
	GAGTCGCCCAGCCCCAACCAGACCTCTCTGTACTTCTGTGCCAGCAGCCGGGACAGCCCCGGGATTCAGCCCCAGCATTTTGGTGAT		ACTGTGAGCAACATGAGCCCTGAAGACAGCAGCATATATCTCTGCAGCGTCCGTCCGGGAGGAGGTGATACGCAGTATTTTGGCCCA	TCGCCCAGCCCCAACCAGACCTCTCTGTACTTCTGTGCCAGCAGTTTAACCGTCCTCGGGACAGAAGATGGCTACACCTTCGGTTCG
	ATCCTGGAGTCGCCCAGCCCCAACCAGACCTCTCTGTACTTCTGTGCCAGCAGTTTGTCCGCGCGGAATGAGCAGTTCTTCGGGCCA		CTGGAGTCCGCCAGCACCAACCAGACATCTATGTACCTCTGTGCCAGCAGTTCAGACCTTCCTAACTATGGCTACACCTTCGGTTCG	ACTCTGACTGTGAGCAACATGAGCCCTGAAGACAGCAGCATATATCTCTGCAGCGTTATCAATGGAGAAAAACTGTTTTTTGGCAGT
	AGCCCCAACCAGACCTCTCTGTACTTCTGTGCCAGCAGTTTCCACCCCACAGGAAGATCTGGGGCCAACGTCCTGACTTTCGGGGCC			GCTGCTCCCTCCCAGACATCTGTGTACTTCTGTGCCAGCAGGTCCCGGAGGACAGGGGGCATCAATCAGCCCCAGCATTTTGGTGAT
				CTGACAGTGACCAGTGCCCATCCTGAAGACAGCAGCTTCTACATCTGCAGTGCTAGAGTGGCGAACACTGAAGCTTTCTTTGGACAA

## Sheet: PD, PT stim, all
PD, PT stimulation
Subject ID	3450						3460						3486						3489						3529						3530
Replicates	Replicate 1			Replicate 2			Replicate 1			Replicate 2			Replicate 1			Replicate 2			Replicate 1			Replicate 2			Replicate 1			Replicate 2			Replicate 1			Replicate 2
	Rearrangement	Amino acid	Templates	Rearrangement	Amino acid	Templates	Rearrangement	Amino acid	Templates	Rearrangement	Amino acid	Templates	Rearrangement	Amino acid	Templates	Rearrangement	Amino acid	Templates	Rearrangement	Amino acid	Templates	Rearrangement	Amino acid	Templates	Rearrangement	Amino acid	Templates	Rearrangement	Amino acid	Templates	Rearrangement	Amino acid	Templates	Rearrangement	Amino acid	Templates
	CAGCCTGCAGAGCTTGGGGACTCGGCCATGTATCTCTGTGCCAGCAGCCCCAGGGCGGGGCCGGCGGATGGCTACACCTTCGGTTCG	CASSPRAGPADGYTF	34	CCTGCAGAGCTTGGGGACTCGGCCATGTATCTCTGTGCCAGCAGCCCACCAGCGAGCCCTCGGGGAAATACGCAGTATTTTGGCCCA	CASSPPASPRGNTQYF	288	AGGCTGGAGTCGGCTGCTCCCTCCCAGACATCTGTGTACTTCTGTGCCAGCAGTCGGCCGACAACTCCAGGGCAGTTCTTCGGGCCA	CASSRPTTPGQFF	9	NNNNTGTCGGCTGCTCCCTCCCAGACATCTGTGTACTTCTGTGCCAGCAGTGACGGGATAGACACCGGGGAGCTGTTTTTTGGAGAA	CASSDGIDTGELFF	6	NTGTCGGCTGCTCCCTCCCAGACATCTGTGTACTTCTGTGCCAGCAGTGACCTCGACAGGGAAACAGATACGCAGTATTTTGGCCCA	CASSDLDRETDTQYF	15	NNNNTGTCGGCTGCTCCCTCCCAGACATCTGTGTACTTCTGTGCCAGCAGTGAATTTATGAGCAATCAGCCCCAGCATTTTGGTGAT	CASSEFMSNQPQHF	21	ATCCAGCCTGCAGAGCTTGGGGACTCGGCCATGTATCTCTGTGCCAGCAGCGCGCCAGGGGGCTACACTGAAGCTTTCTTTGGACAA	CASSAPGGYTEAFF	25	ATCCAGCCTGCAGAGCTTGGGGACTCGGCCATGTATCTCTGTGCCAGCAGCCGCCCGGGAGGTCACACTGAAGCTTTCTTTGGACAA	CASSRPGGHTEAFF	35	AAGATCCAGCCTGCAGAGCTTGGGGACTCGGCCATGTATCTCTGTGCCAGCAGCTTGACGGAATACTACGAGCAGTACTTCGGGCCG	CASSLTEYYEQYF	14	CAGCCTGCAGAGCTTGGGGACTCGGCCATGTATCTCTGTGCCAGCAGCTTAGGGGGGCCAGGAAACTATGGCTACACCTTCGGTTCG	CASSLGGPGNYGYTF	24	CAGCCTGCAGAGCTTGGGGACTCGGCCATGTATCTCTGTGCCAGCAGCTTAGATGGAGCTGGCACCGGGGAGCTGTTTTTTGGAGAA	CASSLDGAGTGELFF	15	NNNNTGTCGGCTGCTCCCTCCCAGACATCTGTGTACTTCTGTGCCAGCAGTGAAGGACAGGGAGTTCAGCCCCAGCATTTTGGTGAT	CASSEGQGVQPQHF	6
	CCTGCAGAGCTTGGGGACTCGGCCATGTATCTCTGTGCCAGCAGCCCACCAGCGAGCCCTCGGGGAAATACGCAGTATTTTGGCCCA	CASSPPASPRGNTQYF	426	NNNNNNNTGTCGGCTGCTCCCTCCCAGACATCTGTGTACTTCTGTGCCAGCAGTGAAGGGGTGGGAACTGAAGCTTTCTTTGGACAA	CASSEGVGTEAFF	10	NNNNTGTCGGCTGCTCCCTCCCAGACATCTGTGTACTTCTGTGCCAGCAGTGAAGTCGTGACAACCTATGGCTACACCTTCGGTTCG	CASSEVVTTYGYTF	6	ACTCTGGAGTCTGCTGCCTCCTCCCAGACATCTGTATATTTCTGCGCCAGCCAGCAGCGCAGTAATTCACCCCTCCACTTTGGGAAC	CASQQRSNSPLHF	5	CAGCGCACAGAGCAGCGGGACTCAGCCATGTATCGCTGTGCTAGCAGCTTACGGCCTAGCGGGTACAATGAGCAGTTCTTCGGGCCA	CASSLRPSGYNEQFF	14	NTGTCGGCTGCTCCCTCCCAGACATCTGTGTACTTCTGTGCCAGCAGTGACCTCGACAGGGAAACAGATACGCAGTATTTTGGCCCA	CASSDLDRETDTQYF	17	CAGCCTGCAGAGCTTGGGGACTCGGCCATGTATCTCTGTGCCAGCAGCCTCCGAAGAGAAACCGGAAACACCATATATTTTGGAGAG	CASSLRRETGNTIYF	91	NNNNTGTCGGCTGCTCCCTCCCAGACATCTGTGTACTTCTGTGCCAGCAGTGATTCAGGGGGCAATTCACCCCTCCACTTTGGGAAC	CASSDSGGNSPLHF	155	ATCCAGCCTGCAGAGCTTGGGGACTCGGCCATGTATCTCTGTGCCAGCAGCTTATTACAGGGGGGTGACATTCAGTACTTCGGCGCC	CASSLLQGGDIQYF	28	ATCCAGCCTGCAGAGCTTGGGGACTCGGCCATGTATCTCTGTGCCAGCAGCTTATTACAGGGGGGTGACATTCAGTACTTCGGCGCC	CASSLLQGGDIQYF	33	TCGGCTGCTCCCTCCCAGACATCTGTGTACTTCTGTGCCAGCAGTGAGCCAGGGAGTAGGAGGGCCTATGGCTACACCTTCGGTTCG	CASSEPGSRRAYGYTF	7	NNNNNNNTGTCGGCTGCTCCCTCCCAGACATCTGTGTACTTCTGTGCCAGCAGTGAGGACTATAATTCACCCCTCCACTTTGGGAAT	CASSEDYNSPLHF	10
	GCTGCTCCCTCCCAGACATCTGTGTACTTCTGTGCCAGCAGTGAAGAGGGGGGCCTCAGGAATAATTCACCCCTCCACTTTGGGAAC	CASSEEGGLRNNSPLHF	30	CTGGAGTCGGCTGCTCCCTCCCAGACATCTGTGTACTTCTGTGCCAGCAGATTCACAGGGGAAAATCAGCCCCAGCATTTTGGTGAT	CASRFTGENQPQHF	16	NNNNTGTCGGCTGCTCCCTCCCAGACATCTGTGTACTTCTGTGCCAGCAGTGACGGGATAGACACCGGGGAGCTGTTTTTTGGAGAA	CASSDGIDTGELFF	5	CTGGAGTCTGCTGCCTCCTCCCAGACATCTGTATATTTCTGCGCCAGCAGCGCGACAGGGGGCCTTCATGGCTACACCTTCGGTTCG	CASSATGGLHGYTF	4	NNNNNNNNNNTGTCGGCTGCTCCCTCCCAAACATCTGTGTACTTCTGTGCCAGCAGTTTCGTGGGTCTTGAAGCTTTCTTTGGACAA	CASSFVGLEAFF	66	CGCACAGAGCAGCGGGACTCGGCCATGTATCGCTGTGCCAGCACAATAGGGACAGGGGTTTTAGTGGAGACCCAGTACTTCGGGCCA	CASTIGTGVLVETQYF	16	CCTGCAGAGCTTGGGGACTCGGCCATGTATCTCTGTGCCAGCAGCGGACGGACAGGGGACGATAATGAAAAACTGTTTTTTGGCAGT	CASSGRTGDDNEKLFF	490	TCGGCTGCTCCCTCCCAGACATCTGTGTACTTCTGTGCCAGCAGTGATCAAGATGAAATAGTTTCCGAGACCCAGTACTTCGGGCCA	CASSDQDEIVSETQYF	49	CAGCCTGCAGAGCTTGGGGACTCGGCCATGTATCTCTGTGCCAGCAGCTTAGGGGGGCCAGGAAACTATGGCTACACCTTCGGTTCG	CASSLGGPGNYGYTF	27	NTGTCGGCTGCTCCCTCCCAGACATCTGTGTACTTCTGTGCCAGCAGTGAACTAGCGGGGGGGCCAGAGACCCAGTACTTCGGGCCA	CASSELAGGPETQYF	19	NNNNNNNTGTCGGCTGCTCCCTCCCAGACATCTGTGTACTTCTGTGCCAGCAGTGAGGACTATAATTCACCCCTCCACTTTGGGAAT	CASSEDYNSPLHF	13	NNNNTGTCGGCTGCTCCCTCCCAGACATCTGTGTACTTCTGTGCCAGCAGTGAACACGGGACCTACAATGAGCAGTTCTTCGGGCCA	CASSEHGTYNEQFF	18
	NTGTCGGCTGCTCCCTCCCAGACATCTGTGTACTTCTGTGCCAGCAGTGAAGCTTCGGTGGGAGTTGTTGAGCAGTTCTTCGGGCCA	CASSEASVGVVEQFF	27	GCTGCTCCCTCCCAGACATCTGTGTACTTCTGTGCCAGCAGTGAAGAGGGGGGCCTCAGGAATAATTCACCCCTCCACTTTGGGAAC	CASSEEGGLRNNSPLHF	7	CAGCGCACAGAGCAGGAGGACTCGGCCGTGTATCTCTGTGCCAGCAGCACCCATAGGGCTGGGGCCAACGTCCTGACTTTCGGGGCC	CASSTHRAGANVLTF	5	CACACCCTGCAGCCAGAAGACTCGGCCCTGTATCTCTGTGCCAGCAGCCAAGATCGGGACAGGCGGTCTTTCTACACCTTCGGTTCG	CASSQDRDRRSFYTF	14	NTGTCGGCTGCTCCCTCCCAAACATCTGTGTACTTCTGTGCCAGCAGTTACCCGACAGGGGGGAATTCACCCCTCCACTTTGGGAAT	CASSYPTGGNSPLHF	23	TCCACAAAGCTGGAGGACTCAGCCATGTACTTCTGTGCCAGCAGTGAAACCGGGGGCGCTGTCTACAATGAGCAGTTCTTCGGGCCA	CASSETGGAVYNEQFF	68	NNNNTGTCGGCTGCTCCCTCCCAGACATCTGTGTACTTCTGTGCCAGCAGTGAAATTGAGGGAGGCACTGAAGCTTTCTTTGGACAA	CASSEIEGGTEAFF	13	NNNNNNNTGTCGGCTGCTCCCTCCCAAACATCTGTGTACTTCTGTGCCAGCAGCCCCGGTCGTACCTACGAGCAGTACTTCGGGCCG	CASSPGRTYEQYF	209	NTGTCGGCTGCTCCCTCCCAGACATCTGTGTACTTCTGTGCCAGCAGTGAACTAGCGGGGGGGCCAGAGACCCAGTACTTCGGGCCA	CASSELAGGPETQYF	14	GCTGCTCCCTCCCAAACATCTGTGTACTTCTGTGCCAGCAGCCCCGTGGACGTACGGGCTAGCAATCAGCCCCAGCATTTTGGTGAT	CASSPVDVRASNQPQHF	138	GCTGCTCCCTCCCAGACATCTGTGTACTTCTGTGCCAGCAGTGAAGCGGTGGCCCGTCAGTTCCATCAGCCCCAGCATTTTGGTGAT	CASSEAVARQFHQPQHF	10	NNNNTGTCGGCTGCTCCCTCCCAGACATCTGTGTACTTCTGTGCCAGCAGTGAAAACCGGGGACAGTCGGAGCTGTTTTTTGGAGAA	CASSENRGQSELFF	56
	NNNNNNNTGTCGGCTGCTCCCTCCCAAACATCTGTGTACTTCTGTGCCAGCAGCGGACTAGCGCAAGAGACCCAGTACTTCGGGCCA	CASSGLAQETQYF	22	NTGTCGGCTGCTCCCTCCCAGACATCTGTGTACTTCTGTGCCAGCAGTGAAGTAGTAGGAGTTAACACTGAAGCTTTCTTTGGACAA	CASSEVVGVNTEAFF	43	CTGAAGGTGCAGCCTGCAGAACTGGAGGATTCTGGAGTTTATTTCTGTGCCAGCAGCAACAGCCACAATGAGCAGTTCTTCGGGCCA	CASSNSHNEQFF	6	CAGCGCACAGAGCGGGGGGACTCAGCCGTGTATCTCTGTGCCAGCAGCTTGACCGGGACAGGGGTCTACGAGCAGTACTTCGGGCCG	CASSLTGTGVYEQYF	24	TCCCAAACATCTGTGTACTTCTGTGCCAGCAGTTATAAACAGGGGACGCATTTCCTCTCTGGGGCCAACGTCCTGACTTTCGGGGCC	CASSYKQGTHFLSGANVLTF	6	CTACACGCCCTGCAGCCAGAAGACTCAGCCCTGTATCTCTGCGCCAGCAGCAATACCGGGACAACCTACGAGCAGTACTTCGGGCCG	CASSNTGTTYEQYF	8	NNNNNNNTGTCGGCTGCTCCCTCCCAGACATCTGTGTACTTCTGTGCCAGCAGTGAAAACCTCCTAGAGACCCAGTACTTCGGGCCA	CASSENLLETQYF	19	NNNNTGTCGGCTGCTCCCTCCCAAACATCTGTGTACTTCTGTGCCAGCGGCCAGGGGATTTCTTCCTACGAGCAGTACTTCGGGCCG	CASGQGISSYEQYF	9	NNNNTGTCGGCTGCTCCCTCCCAAACATCTGTGTACTTCTGTGCCAGCAGCCCTGGCAGCGGAAATTCACCCCTCCACTTTGGGAAC	CASSPGSGNSPLHF	12	ATCCAGCGCACAGAGCGGGGGGACTCAGCCGTGTATCTCTGTGCCAGCAGCTTGGAGGGGGGCACCGGGGAGCTGTTTTTTGGAGAA	CASSLEGGTGELFF	13	NNNNTGTCGGCTGCTCCCTCCCAGACATCTGTGTACTTCTGTGCCAGCAGTGAAGCGCGCAGGTCCTATGGCTACACCTTCGGTTCG	CASSEARRSYGYTF	115	NNNNTGTCGGCTGCTCCCTCCCAAACATCTGTGTACTTCTGTGCCAGCAGCCTGACAGGGTTCGGCTATGGCTACACCTTCGGTTCG	CASSLTGFGYGYTF	58
	TCTGCTGCCTCCTCCCAGACATCTGTATATTTCTGCGCCAGCAGTGAGTCTCCCATCACGTATGGAAACACCATATATTTTGGAGAG	CASSESPITYGNTIYF	182	GAGTCTGCTGCCTCCTCCCAGACATCTGTATATTTCTGCGCCAGCCGCCCGGACAGCAGCTCTGGAAACACCATATATTTTGGAGAG	CASRPDSSSGNTIYF	171	CGCACAGAGCAGGAGGACTCCGCCGTGTATCTCTGTGCCAGCAGCCCAAGGACAGGGGAGGGGTTGGACATTCAGTACTTCGGCGCC	CASSPRTGEGLDIQYF	5	AAGAAGCTCCTTCTCAGTGACTCTGGCTTCTATCTCTGTGCCTGGAGCCACCGGAGGGGGATCGATGAGACCCAGTACTTCGGGCCA	CAWSHRRGIDETQYF	6	NTGTCGGCTGCTCCCTCCCAAACATCTGTGTACTTCTGTGCCAGCAGTTTCCTGACAGGGGGCTCGGGTGAAGCTTTCTTTGGACAA	CASSFLTGGSGEAFF	6	AACGCCTTGTTGCTGGGGGACTCGGCCCTGTATCTCTGTGCCAGCAGCCTGTGGGTGGGCTGGGGTGAAAAACTGTTTTTTGGCAGT	CASSLWVGWGEKLFF	11	CAGACATCTGTGTACTTCTGTGCCAGCAGTGAAGTTCCCCGACAGGGAGAAAAACCGCGGGCTAATGAAAAACTGTTTTTTGGCAGT	CASSEVPRQGEKPRANEKLFF	26	CGCACAGAGCAGCGGGACTCAGCCATGTATCGCTGTGCCAGCAGCTTAGCGCAGGGGGTTCATACCGGGGAGCTGTTTTTTGGAGAA	CASSLAQGVHTGELFF	41	ATCCAGCGCACAGAGCGGGGGGACTCAGCCGTGTATCTCTGTGCCAGCAGCTTGGAGGGGGGCACCGGGGAGCTGTTTTTTGGAGAA	CASSLEGGTGELFF	15	GAGCTGGAGGACTCGGCCCTGTATCTCTGTGCCAGCAGCCTGGGGGTCCTAGCGGGGGGCCGGTCCGATGAGCAGTTCTTCGGGCCA	CASSLGVLAGGRSDEQFF	17	NNNNTGTCGGCTGCTCCCTCCCAAACATCTGTGTACTTCTGTGCCAGCAGCTCCGGACAGGGTCCTGAGACCCAGTACTTCGGGCCA	CASSSGQGPETQYF	18	CAGCGCACAGAGCAGCGGGACTCAGCCATGTATCGCTGTGCCAGCAGTCCCGGGCTCCAAAACACCGGGGAGCTGTTTTTTGGAGAA	CASSPGLQNTGELFF	287
	GCCTCCTCCCAGACATCTGTATATTTCTGCGCCAGCAGTGAGGGTACTAGGGCTAGCGGGAGTAGAAATGAGCAGTTCTTCGGGCCA	CASSEGTRASGSRNEQFF	198	ACTCTGGAGTCTGCTGCCTCCTCCCAGACATCTGTATATTTCTGCGCCTCCCGGGGTGGGGAACACAATGAGCAGTTCTTCGGGCCA	CASRGGEHNEQFF	618	CAGCGCACAGAGCAGGAGGACTCCGCCGTGTATCTCTGTGCCAGCAGCTTAGTGGCGGGAGGGCGGGGTGAGCAGTTCTTCGGGCCA	CASSLVAGGRGEQFF	5	TCTAAGAAGCTCCTTCTCAGTGACTCTGGCTTCTATCTCTGTGCCTGGAGTGTGTCCAGGGATAATTCACCCCTCCACTTTGGGAAC	CAWSVSRDNSPLHF	19	TGCCTTCACCTACACACCCTGCAGCCAGAAGACTCGGCCCTGTATCTCTGTGCCAGCAGCCAAGAAGGAACCCAGTACTTCGGGCCA	CASSQEGTQYF	65	GTGAACGCCTTGTTGCTGGGGGACTCGGCCCTGTATCTCTGTGCCAGCAGCTTGTTTACGGGGAGTGAGACCCAGTACTTCGGGCCA	CASSLFTGSETQYF	15	NNNNTGTCGGCTGCTCCCTCCCAGACATCTGTGTACTTCTGTGCCAGCAGTGATTCAGGGGGCAATTCACCCCTCCACTTTGGGAAC	CASSDSGGNSPLHF	110	ACAGAGCAGCGGGACTCAGCCATGTATCGCTGTGCCAGCAGCTTACGGGACAGCCTACTCTCTGGAAACACCATATATTTTGGAGAG	CASSLRDSLLSGNTIYF	10	ATCCGGTCCACAAAGCTGGAGGACTCAGCCATGTACTTCTGTGCCAGCAGGGGACAGGGGAACACCGGGGAGCTGTTTTTTGGAGAA	CASRGQGNTGELFF	16	GCCTTGGAGCTGGAGGACTCGGCCCTGTATCTCTGTGCCAGCAGCCTCGGACTAGCGGGGGGGTTGGAGACCCAGTACTTCGGGCCA	CASSLGLAGGLETQYF	18	CAGCGCACAGAGCAGCGGGACTCAGCCATGTATCGCTGTGCCAGCAGTCCCGGGACTAGCGGATTCAATGAGCAGTTCTTCGGGCCA	CASSPGTSGFNEQFF	5	CTGGAGTCTGCTGCCTCCTCCCAGACATCTGTATATTTCTGCGCCAGCAGTGAACAGGTGATCGGAAATGAGCAGTTCTTCGGGCCA	CASSEQVIGNEQFF	846
	ACTCTGGAGTCTGCTGCCTCCTCCCAGACATCTGTATATTTCTGCGCCTCCCGGGGTGGGGAACACAATGAGCAGTTCTTCGGGCCA	CASRGGEHNEQFF	817	TCTGCCAGGCCCTCACATACCTCTCAGTACCTCTGTGCCAGCACCCCTCACAGGACCCTTGTGGGCAATGAGCAGTTCTTCGGGCCA	CASTPHRTLVGNEQFF	11	ATCCAGCGCACAGAGCAGGAGGACTCCGCCGTGTATCTCTGTGCCAGCAGCTTAGTGAGTAGCCAAGAGACCCAGTACTTCGGGCCA	CASSLVSSQETQYF	5	TCTAAGAAGCTCCTTCTCAGTGACTCTGGCTTCTATCTCTGTGCCTGGAGTAGGACCTCCTATAATTCACCCCTCCACTTTGGGAAT	CAWSRTSYNSPLHF	4	CTGCAGCCAGAAGACTCGGCCCTGTATCTCTGTGCCAGCAGCCGGTCGGGACAGGGGGCAAGCACAGATACGCAGTATTTTGGCCCA	CASSRSGQGASTDTQYF	17	GTGAACGCCTTGTTGCTGGGGGACTCGGCCCTGTATCTCTGTGCCAGCAGCTTTATCGGAGGGGACTATGGCTACACCTTCGGTTCG	CASSFIGGDYGYTF	26	TCGGCTGCTCCCTCCCAAACATCTGTGTACTTCTGTGCCAGCAGCTCGGGACTAGCGGCGTTTGGAGATACGCAGTATTTTGGCCCA	CASSSGLAAFGDTQYF	8	CAGCGCACAGAGCAGCGGGACTCAGCCATGTATCGCTGTGCCAGCAGCTTAGGAGGGACTAGCGGCAACGAGCAGTACTTCGGGCCG	CASSLGGTSGNEQYF	28	CGGTCCACAAAGCTGGAGGACTCAGCCATGTACTTCTGTGCCAGCACCCATCGGACAGGGGGCAATCAGCCCCAGCATTTTGGTGAT	CASTHRTGGNQPQHF	29	GTGAACGCCTTGGAGCTGGAGGACTCGGCCCTGTATCTCTGTGCCAGCACCAAACAGTTTAGCACAGATACGCAGTATTTTGGCCCA	CASTKQFSTDTQYF	61	ACTCTGGAGTCTGCTGCCTCCTCCCAGACATCTGTATATTTCTGCGCCAGCAGTGGGGACAGGGGGGGCATTCAGTACTTCGGCGCC	CASSGDRGGIQYF	58	GAGTCTGCCAGGCCCTCACATACCTCTCAGTACCTCTGTGCCAGCAGTGAAAGGATGGCAGGCTACAATGAGCAGTTCTTCGGGCCA	CASSERMAGYNEQFF	19
	TCTGCCAGGCCCTCACATACCTCTCAGTACCTCTGTGCCAGCACCCCTCACAGGACCCTTGTGGGCAATGAGCAGTTCTTCGGGCCA	CASTPHRTLVGNEQFF	11	CAGCGCACAGAGCGGGGGGACTCAGCCGTGTATCTCTGTGCCAGCAGCCCCTTCGGGACAGGGACTTATGGCTACACCTTCGGTTCG	CASSPFGTGTYGYTF	7	ATCCAGCGCACAGAGCAGGAGGACTCCGCCGTGTATCTCTGTGCCAGCAGCTTAGATGGACAGGGGTTTGGCTACACCTTCGGTTCG	CASSLDGQGFGYTF	7	AGTTCTAAGAAGCTCCTTCTCAGTGACTCTGGCTTCTATCTCTGTGCCTGTCGACAGGGGCGAACCTACGAGCAGTACTTCGGGCCG	CACRQGRTYEQYF	5	CTACACACCCTGCAGCCAGAAGACTCGGCCCTGTATCTCTGTGCCAGCAGCCAAAGGACAGAGAGGGCTAAAGCTTTCTTTGGACAA	CASSQRTERAKAFF	10	AATGTGAACGCCTTGTTGCTGGGGGACTCGGCCCTGTATCTCTGTGCCAGCACCTTACAGGGAGCCTATGGCTACACCTTCGGTTCG	CASTLQGAYGYTF	37	NNNNTGTCGGCTGCTCCCTCCCAAACATCTGTGTACTTCTGTGCCAGCGGCCAGGGGATTTCTTCCTACGAGCAGTACTTCGGGCCG	CASGQGISSYEQYF	6	TCTGCTGCCTCCTCCCAGACATCTGTATATTTCTGCGCCAGCAGTGAGTCGGGGGGACAGGGCGGCGGGGAGCTGTTTTTTGGAGAA	CASSESGGQGGGELFF	76	GCCTTGGAGCTGGAGGACTCGGCCCTGTATCTCTGTGCCAGCAGCCCTCGGCTAGCGGGGAGCACAGATACGCAGTATTTTGGCCCA	CASSPRLAGSTDTQYF	60	CTACACACCCTGCAGCCAGAAGACTCGGCCCTGTATCTCTGCGCCAGCAGCCAAGGTCGGGCCACCTACGAGCAGTACTTCGGGCCG	CASSQGRATYEQYF	21	CCCCTGACCCTGGAGTCTGCCAGGCCCTCACATACCTCTCAGTACCTCTGTGCCAGCAGTGAACGGGGAAAAGCTTTCTTTGGACAA	CASSERGKAFF	36	CTGACCCTGGAGTCTGCCAGGCCCTCACATACCTCTCAGTACCTCTGTGCCAGCAGTCGAGGGGTAACTGAAGCTTTCTTTGGACAA	CASSRGVTEAFF	13
	TCTGCCAGGCCCTCACATACCTCTCAGTACCTCTGTGCCAGCAGTGAAAGCGGGGCCACCGGAAAAGAGACCCAGTACTTCGGGCCA	CASSESGATGKETQYF	42	CAGCCTGCAGAGCTTGGGGACTCGGCCGTGTATCTCTGTGCCAGCAGCTCAACGGGGCCGAACACCGGGGAGCTGTTTTTTGGAGAA	CASSSTGPNTGELFF	26	ACTCTGGAGTCCGCTACCAGCTCCCAGACATCTGTGTACTTCTGTGCCATCAGTGAGACTAGCGCCTACGAGCAGTACTTCGGGCCG	CAISETSAYEQYF	5	ATCCTGAGTTCTAAGAAGCTCCTTCTCAGTGACTCTGGCTTCTATCTCTGTGCCTGGAGTACGTACTACGAGCAGTACTTCGGGCCG	CAWSTYYEQYF	5	CAGCCAGAAGACTCGGCCCTGTATCTCTGTGCCAGCAGCCAAGGACACCGCGACTCCCCCAGGGGCTACGAGCAGTACTTCGGGCCG	CASSQGHRDSPRGYEQYF	8	ATCCAGCGCACAGAGCAGGAGGACTCCGCCGTGTATCTCTGTGCCAGCAGCTTAGTGGCAGGGGGCTATGGCTACACCTTCGGTTCG	CASSLVAGGYGYTF	43	CGCACAGAGCAGCGGGACTCAGCCATGTATCGCTGTGCCAGCAGCTTAGCGCAGGGGGTTCATACCGGGGAGCTGTTTTTTGGAGAA	CASSLAQGVHTGELFF	235	GAGTCTGCTGCCTCCTCCCAGACATCTGTATATTTCTGCGCCAGCAGTGACCAGGGGGCAGACAGCAGGGAGCAGTTCTTCGGGCCA	CASSDQGADSREQFF	69	GTGAACGCCTTGGAGCTGGAGGACTCGGCCCTGTATCTCTGTGCCAGCAGCTCCTACTCTGTCAATCAGCCCCAGCATTTTGGTGAT	CASSSYSVNQPQHF	105	ACCCTGCAGCCAGAAGACTCGGCCCTGTATCTCTGCGCCAGCAGCCCCTCGGTAGCGGGGGGGTCATCAGGGCAGTTCTTCGGGCCA	CASSPSVAGGSSGQFF	15	CTGACCCTGGAGTCTGCCAGGCCCTCACATACCTCTCAGTACCTCTGTGCCAGCAGTGAACGACTCTATGGCTACACCTTCGGTTCG	CASSERLYGYTF	70	NNNNNNNNNNNNNTGTCGGCTGCTCCCTCCCAAACATCTGTGTACTTCTGTGCCAGCAGTCAAGCGGTTCAGCAGTACTTCGGGCCG	CASSQAVQQYF	7
	AGGCCCTCACATACCTCTCAGTACCTCTGTGCCAGCAGTGACCTTCTGGGGCAGGGGGCGCGTCAGAATGAGCAGTTCTTCGGGCCA	CASSDLLGQGARQNEQFF	209	ATCCGCTCACCAGGCCTGGGGGACGCAGCCATGTACCTGTGTGCCACCAGCAGAGGAGAGGGGAGCTATGGCTACACCTTCGGTTCG	CATSRGEGSYGYTF	7	GTGACCAGTGCCCATCCTGAAGACAGCAGCTTCTACATCTGCAGTGCTCACTCCGCGGCCGACTTGGGGGAGCAGTACTTCGGGCCG	CSAHSAADLGEQYF	4	AAGAAGCTCCTTCTCAGTGACTCTGGCTTCTATCTCTGTGCCTGGAACCGACCAGGGCAGACTAATCAGCCCCAGCATTTTGGTGAT	CAWNRPGQTNQPQHF	4	CGCACAGAGCAGCGGGACTCGGCCATGTATCGCTGTGCCAGCACAATAGGGACAGGGGTTTTAGTGGAGACCCAGTACTTCGGGCCA	CASTIGTGVLVETQYF	12	TCCGCTACCAGCTCCCAGACATCTGTGTACTTCTGTGCCATCAGTCCCTCGGGGGGAGTCACCTACAATGAGCAGTTCTTCGGGCCA	CAISPSGGVTYNEQFF	9	TCTGCTGCCTCCTCCCAGACATCTGTATATTTCTGCGCCAGCTCCGGGTTTGGAAGGGGCGGGAACACTGAAGCTTTCTTTGGACAA	CASSGFGRGGNTEAFF	18	CTGGAGTCTGCCAGGCCCTCACATACCTCTCAGTACCTCTGTGCCAGCAGTGAATTAAGCGTCGGCTATGGCTACACCTTCGGTTCG	CASSELSVGYGYTF	19	AAGATCCAGCGCACAGAGCAGGAGGACTCGGCCGTGTATCTCTGTGCCAGCAGCCGGACAGGGTTAGAGACCCAGTACTTCGGGCCA	CASSRTGLETQYF	12	CACACCCTGCAGCCAGAAGACTCGGCCCTGTATCTCTGCGCCAGCAGCCAAGATGGAACGGGGTCCGATGAGCAGTTCTTCGGGCCA	CASSQDGTGSDEQFF	15	CCCCTGACCCTGGAGTCTGCCAGGCCCTCACATACCTCTCAGTACCTCTGTGCCAGCACCGGTAGGTACGAGCAGTACTTCGGGCCG	CASTGRYEQYF	36	TCGGCTGCTCCCTCCCAAACATCTGTGTACTTCTGTGCCAGCAGTTACGTTAGACCTACAAGCACAGATACGCAGTATTTTGGCCCA	CASSYVRPTSTDTQYF	7
	GTGAACGCCTTGTTGCTGGGGGACTCGGCCCTCTATCTCTGTGCCAGCAGCTTTGGGGCCGAGGCAACTGAAGCTTTCTTTGGACAA	CASSFGAEATEAFF	532	CGCTCACCAGGCCTGGGGGACGCAGCCATGTACCTGTGTGCCACCAGCAGGGAACCCTTACGTGGCACTGAAGCTTTCTTTGGACAA	CATSREPLRGTEAFF	247	ATCCAGCCCTCAGAACCCAGGGACTCAGCTGTGTACTTCTGTGCCAGCAGTGTGGGCCGCGGCAATCAGCCCCAGCATTTTGGTGAT	CASSVGRGNQPQHF	8	AGTTCTAAGAAGCTCCTTCTCAGTGACTCTGGCTTCTATCTCTGTGCCTGGAACAGGGAAAGCAATCAGCCCCAGCATTTTGGTGAT	CAWNRESNQPQHF	30	CTGAAGATCCAGCGCACAGAGCAGGAGGACTCGGCCGTGTATCTCTGTGCCAGCAGCTTAACAGGTGCTCGACCCCACTTTGGGAAT	CASSLTGARPHF	10	ACTCTGGAGTCCGCTACCAGCTCCCAGACATCTGTGTACTTCTGTGCCAGCCTACTAGCGGGGGGCGGTGAGCAGTTCTTCGGGCCA	CASLLAGGGEQFF	12	GAGTCTGCCAGGCCCTCACATACCTCTCAGTACCTCTGTGCCAGCAGTGAATGGAGGCAGGGTAATTCACCCCTCCACTTTGGGAAC	CASSEWRQGNSPLHF	15	GAGTCTGCCAGGCCCTCACATACCTCTCAGTACCTCTGTGCCAGCAGTGAATGGAGGCAGGGTAATTCACCCCTCCACTTTGGGAAC	CASSEWRQGNSPLHF	12	NTGTCGGCTGCTCCCTCCCAAACATCTGTGTACTTCTGTGCCAGCAGTCAAGCGGGGGGTTTCACAGATACGCAGTATTTTGGCCCA	CASSQAGGFTDTQYF	12	CTACACACCCTGCAGCCAGAAGACTCGGCCCTGTATCTCTGCGCCAGCAGCCAAGATGGGGTTAGCTCTGAAGCTTTCTTTGGACAA	CASSQDGVSSEAFF	36	NNNNNNNNNNTGTCGGCTGCTCCCTCCCAAACATCTGTGTACTTCTGTGCCAGCAGTTACGTCTTGGAGACCCAGTACTTCGGGCCA	CASSYVLETQYF	7	NTGTCGGCTGCTCCCTCCCAAACATCTGTGTACTTCTGTGCCAGCAGTATACGGGGGGTTTCCTACAATGAGCAGTTCTTCGGGCCA	CASSIRGVSYNEQFF	8
	AAGATCCAGCGCACAGAGCAGGAGGACTCGGCCGTGTATCTCTGTGCCAGCAGCTTAGCCCAGCGATACGAGCAGTACTTCGGGCCG	CASSLAQRYEQYF	15	ATCCGCTCACCAGGCCTGGGGGACGCAGCCATGTACCTGTGTGCCACCTCCTTCGACAGGTTTCAATCACCCCTCCACTTTGGGAAT	CATSFDRFQSPLHF	22	CAGCGCACAGAGCGGGGGGACTCAGCCGTGTATCTCTGTGCCAGCAGCGTCGCTAGCGGATCCTACAATGAGCAGTTCTTCGGGCCA	CASSVASGSYNEQFF	4	AGTTCTAAGAAGCTCCTTCTCAGTGACTCTGGCTTCTATCTCTGTGCCTGGGGGGACAGACGCAATCAGCCCCAGCATTTTGGTGAT	CAWGDRRNQPQHF	55	GCTCCCTCCCAGACATCTGTGTACTTCTGTGCCAGCAGTTACGGGGCCCCTGGGCGGAGGAGCTCCTACGAGCAGTACTTCGGGCCG	CASSYGAPGRRSSYEQYF	30	GTGAGCACCTTGGAGCTGGGGGACTCGGCCCTTTATCTTTGCGCCAGCAGTGACGGAGGGAGCACCGGGGAGCTGTTTTTTGGAGAA	CASSDGGSTGELFF	7	TCTGCCAGGCCCTCACATACCTCTCAGTACCTCTGTGCCAGCAGTGAATCTAAAGCGCGGGTATCCGCTGGCTACACCTTCGGTTCG	CASSESKARVSAGYTF	21	GAGTCTGCCAGGCCCTCACATACCTCTCAGTACCTCTGTGCCAGCAGTGCCCCACCTCAGGAAGCAGAGACCCAGTACTTCGGGCCA	CASSAPPQEAETQYF	21	TCGGCTGCTCCCTCCCAAACATCTGTGTACTTCTGTGCCAGCAGTACCCCGCGTGTTATGTTAAGAGACGAGCAGTACTTCGGGCCG	CASSTPRVMLRDEQYF	14	CTACACACCCTGCAGCCAGAAGACTCGGCCCTGTATCTCTGCGCCAGCAGCCAAGAATGGCAGACGCTGGAGCTGTTTTTTGGAGAA	CASSQEWQTLELFF	14	NNNNTGTCGGCTGCTCCCTCCCAAACATCTGTGTACTTCTGTGCCAGCAGTGCCTTGGCCGGCAGGTCACCCCTCCACTTTGGGAAT	CASSALAGRSPLHF	32	NNNNTGTCGGCTGCTCCCTCCCAAACATCTGTGTACTTCTGTGCCAGCAGTTACAGCCTAGCGGGAAACGAGCAGTTCTTCGGGCCA	CASSYSLAGNEQFF	64
	CAGCGCACAGAGCAGGGGGACTCAGCCGCGTATCTCCGTGCCAGCAGCTTGCTTCGGGGGGGAGACACTGAAGCTTTCTTTGGACAA	RASSLLRGGDTEAFF	7	GACATCCGCTCACCAGGCCTGGGGGACGCAGCCATGTACCTGTGTGCCACTATGGGAGAGTCCCTAGATACGCAGTATTTTGGCCCA	CATMGESLDTQYF	8	CAGCGCACAGAGCGGGGGGACTCAGCCGTGTATCTCTGTGCCAGCAGCTTACAGGGCTCGAACACCGGGGAGCTGTTTTTTGGAGAA	CASSLQGSNTGELFF	10	AGTTCTAAGAAGCTCCTTCTCAGTGACTCTGGCTTCTATCTCTGTGCCTGGAGGGACGGCCAATACTATGGCTACACCTTCGGTTCG	CAWRDGQYYGYTF	97	ACAGTGACCAGTGCCCATCCTGAAGACAGCAGCTTCTACATCTGCAGTGTCACGACAGGGGGCTCGACTGAAGCTTTCTTTGGACAA	CSVTTGGSTEAFF	26	ACCTTGGAGCTGGGGGACTCGGCCCTTTATCTTTGCGCCAGCAGCTTGGGTCTTGGGACAGACTCCTACGAGCAGTACTTCGGGCCG	CASSLGLGTDSYEQYF	8	CTGGAGTCTGCCAGGCCCTCACATACCTCTCAGTACCTCTGTGCCAGCAGTGAATTAAGCGTCGGCTATGGCTACACCTTCGGTTCG	CASSELSVGYGYTF	27	NTGTCGGCTGCTCCCTCCCAAACATCTGTGTACTTCTGTGCCAGCAGTTACGGGGACTCACCTACGACGGGCTACACCTTCGGTTCG	CASSYGDSPTTGYTF	119	NNNNTGTCGGCTGCTCCCTCCCAAACATCTGTGTACTTCTGTGCCAGCAGTTATGAAGCGGGGGGATACGAGCAGTACTTCGGGCCG	CASSYEAGGYEQYF	13	ACCCTGCAGCCAGAAGACTCGGCCCTGTATCTCTGCGCCAGCAGCCAAGATCCGACTAGCGGGGGCTACGAGCAGTACTTCGGGCCG	CASSQDPTSGGYEQYF	42	NNNNTGTCGGCTGCTCCCTCCCAAACATCTGTGTACTTCTGTGCCAGCAGTTTAAGCGGGGCCTCTCAGACCCAGTACTTCGGGCCA	CASSLSGASQTQYF	192	GCTGCTCCCTCCCAAACATCTGTGTACTTCTGTGCCAGCAGTTACCGTCCGGGGGCGGTAGGAGTCGACGAGCAGTACTTCGGGCCG	CASSYRPGAVGVDEQYF	118
	CAGCGCACAGAGCGGGGGGACTCAGCCGTGTATCTCTGTGCCAGCAGCACAATGACAGTTATGAACACTGAAGCTTTCTTTGGACAA	CASSTMTVMNTEAFF	48	ATCCGGTCCACAAAGCTGGAGGACTCAGCCATGTACTTCTGTGCCAGCAGTGATGGGCAGGGGTATCAGCCCCAGCATTTTGGTGAT	CASSDGQGYQPQHF	206	CAGCCTGCAGAGCTTGGGGACTCGGCCGTGTATCTCTGTGCCAGCAGCTTAGAAGCCGGACGGGACTACGAGCAGTACTTCGGGCCG	CASSLEAGRDYEQYF	58	AACGCCTTGTTGCTGGGGGACTCGGCCCTGTATCTCTGTGCCAGCAGCGTTCGACGGGACTTGAACTATGGCTACACCTTCGGTTCG	CASSVRRDLNYGYTF	4	GCCCATCCTGAAGACAGCAGCTTCTACATCTGCAGTGCTAGGCTATTTGGGACAGGGGAAATCGGAAACACCATATATTTTGGAGAG	CSARLFGTGEIGNTIYF	6	AGCACCTTGGAGCTGGGGGACTCGGCCCTTTATCTTTGCGCCAGCAGCCAGGGGGGACAGGCGTCCTACGAGCAGTACTTCGGGCCG	CASSQGGQASYEQYF	10	NNNNNNNNNNTGTCGGCTGCTCCCTCCCAAACATCTGTGTACTTCTGTGCCAGCAGTTACCCGGGAAATGAGCAGTTCTTCGGGCCA	CASSYPGNEQFF	20	NNNNTGTCGGCTGCTCCCTCCCAAACATCTGTGTACTTCTGTGCCAGCAGTTACGCGGGACCGACTTACGAGCAGTACTTCGGGCCG	CASSYAGPTYEQYF	99	TCGGCTGCTCCCTCCCAAACATCTGTGTACTTCTGTGCCAGCAGTTGGACCAGGGACAGGGGTAGATCACCCCTCCACTTTGGGAAC	CASSWTRDRGRSPLHF	14	TCGGCTGCTCCCTCCCAAACATCTGTGTACTTCTGTGCCAGCAGTTGGACCAGGGACAGGGGTAGATCACCCCTCCACTTTGGGAAC	CASSWTRDRGRSPLHF	16	AATGTGAACGCCTTGTTGCTGGGGGACTCGGCCCTGTATCTCTGTGCCAGCAGCTTCTCTGACTCCAATGAGCAGTTCTTCGGGCCA	CASSFSDSNEQFF	7	CGGTCCACAAAGCTGGAGGACTCAGCCATGTACTTCTGTGCCAGCAGACTTCAGGGGCTTAGCTCCTACGAGCAGTACTTCGGGCCG	CASRLQGLSSYEQYF	7
	CAGCGCACAGAGCGGGGGGACTCAGCCGTGTATCTCTGTGCCAGCAGCCCCTTCGGGACAGGGACTTATGGCTACACCTTCGGTTCG	CASSPFGTGTYGYTF	23	ATCCGGTCCACAAAGCTGGAGGACTCAGCCATGTACTTCTGTGCCAGCAGTTGGTACCTCCAGTCCTACGAGCAGTACTTCGGGCCG	CASSWYLQSYEQYF	729	TCTAAGAAGCTCCTTCTCAGTGACTCTGGCTTCTATCTCTGTGCCTGGTCCGTCAGGGGTCGAGATTCACCCCTCCACTTTGGGAAT	CAWSVRGRDSPLHF	9	AACGCCTTGGAGCTGGAGGACTCGGCCCTGTATCTCTGTGCCAGCAGCCCAGGACAGGGGACTAATGAAAAACTGTTTTTTGGCAGT	CASSPGQGTNEKLFF	8	CAGCCTGCAGAGCTTGAGGACTCGGCCGTGTATCTCTGTGCCAGCAGCTTAGAAGCGGGAGTGTACAATGAGCAGTTCTTCGGGCCA	CASSLEAGVYNEQFF	8	AGCACCTTGGAGCTGGGGGACTCGGCCCTTTATCTTTGCGCCAGCAGCTTCTTGCGGGAAAACCTCTACGAGCAGTACTTCGGGCCG	CASSFLRENLYEQYF	13	NNNNTGTCGGCTGCTCCCTCCCAAACATCTGTGTACTTCTGTGCCAGCAGTTACGCGGGACCGACTTACGAGCAGTACTTCGGGCCG	CASSYAGPTYEQYF	34	NNNNNNNNNNTGTCGGCTGCTCCCTCCCAAACATCTGTGTACTTCTGTGCCAGCAGTTACGTCGGAAACACCATATATTTTGGAGAG	CASSYVGNTIYF	48	TCGGCTGCTCCCTCCCAAACATCTGTGTACTTCTGTGCCAGCAGTTACGGAGCTAGCGGGGCAGGGTACGAGCAGTACTTCGGGCCG	CASSYGASGAGYEQYF	14	NNNNTGTCGGCTGCTCCCTCCCAAACATCTGTGTACTTCTGTGCCAGCAGTTACCAAGGTGGGTCCTACGAGCAGTACTTCGGGCCG	CASSYQGGSYEQYF	14	AACGCCTTGTTGCTGGGGGACTCGGCCCTGTATCTCTGTGCCAGCAGCTACCGGCAGGACAGTCTGCAGCCCCAGCATTTTGGTGAT	CASSYRQDSLQPQHF	7	ATCCGGTCCACAAAGCTGGAGGACTCAGCCATGTACTTCTGTGCCAGCAGTGAAAGAGGGGTGAGCTACGAGCAGTACTTCGGGCCG	CASSERGVSYEQYF	13
	ATCCAGCGCACAGAGCGGGGGGACTCAGCCGTGTATCTCTGTGCCAGCAGCTTATTAACTAGCACAGATACGCAGTATTTTGGCCCA	CASSLLTSTDTQYF	110	NCTCTGAAGATCCGGTCCACAAAGCTGGAGGACTCAGCCATGTACTTCTGTGCCAGCAGTGCCTCGCGTGGCTACACCTTCGGTTCG	CASSASRGYTF	7	AGTTCTAAGAAGCTCCTTCTCAGTGACTCTGGCTTCTATCTCTGTGCCTGGAGTTTGCAGAGTCACACTGAAGCTTTCTTTGGACAA	CAWSLQSHTEAFF	42	CGCACAGAGCAGGAGGACTCCGCCGTGTATCTCTGTGCCAGCAGCCCAAGGACAGGGGAGGGGTTGGACATTCAGTACTTCGGCGCC	CASSPRTGEGLDIQYF	4	GCCCATCCTGAAGACAGCAGCTTCTACATCTGCAGTGCGCCGCTAGGAAGTTTCACTAGTTTTGCCGGGGAGCTGTTTTTTGGAGAA	CSAPLGSFTSFAGELFF	10	NTGTCGGCTGCTCCCTCCCAAACATCTGTGTACTTCTGTGCCAGCAGTTACCCGACAGGGGGGAATTCACCCCTCCACTTTGGGAAT	CASSYPTGGNSPLHF	45	NNNNTGTCGGCTGCTCCCTCCCAAACATCTGTGTACTTCTGTGCCAGCAGTTACCTAGCGGGAGAATACGAGCAGTACTTCGGGCCG	CASSYLAGEYEQYF	55	GCTGCTCCCTCCCAAACATCTGTGTACTTCTGTGCCAGCAGTCAGGGGAACCTAGCGGGAGGCGGGAATGAGCAGTTCTTCGGGCCA	CASSQGNLAGGGNEQFF	55	NNNNTGTCGGCTGCTCCCTCCCAAACATCTGTGTACTTCTGTGCCAGCAGTTACCAAGGTGGGTCCTACGAGCAGTACTTCGGGCCG	CASSYQGGSYEQYF	28	NTGTCGGCTGCTCCCTCCCAAACATCTGTGTACTTCTGTGCCAGCAGTTACACTAGCGGGAGCACAGATACGCAGTATTTTGGCCCA	CASSYTSGSTDTQYF	17	AACGCCTTGTTGCTGGGGGACTCGGCCCTGTATCTCTGTGCCAGCAGCCAAAGAGGTGGAATTAACGCTGAAGCTTTCTTTGGACAA	CASSQRGGINAEAFF	25	AAGATCCGGTCCACAAAGCTGGAGGACTCAGCCATGTACTTCTGTGCCAGCAGTGGGTTAGTTGGCTACGAGCAGTACTTCGGGCCG	CASSGLVGYEQYF	11
	AAGATCCAGCGCACAGAGCGGGGGGACTCAGCCGTGTATCTCTGTGCCAGCAGCCTTGTGCGGGCCGGGGAGCTGTTTTTTGGAGAA	CASSLVRAGELFF	152	AAGATCCGGTCCACAAAGCTGGAGGACTCAGCCATGTACTTCTGTGCCAGCGGTGTCTCTGGGGCCAACGTCCTGACTTTCGGGGCC	CASGVSGANVLTF	18	AGTTCTAAGAAGCTCCTTCTCAGTGACTCTGGCTTCTATCTCTGTGCCTGGAGTGTACGTGGGGGACAGCCCCAGCATTTTGGTGAT	CAWSVRGGQPQHF	44	AAGATCCAGCGCACAGAGCAGGAGGACTCCGCCGTGTATCTCTGTGCCAGCAGCTTAGGACAGGCCTACGAGCAGTACTTCGGGCCG	CASSLGQAYEQYF	17	GTGACCAGTGCCCATCCTGAAGACAGCAGCTTCTACATCTGCAGTGCTAGACTTTCCACCGAGAATTCACCCCTCCACTTTGGGAAT	CSARLSTENSPLHF	10	CAGCGCACAGAGCGGGGGGACTCAGCCGTGTATCTCTGTGCCAGCAGCTTATGGGCGGGAGGGCCCCACGAGCAGTACTTCGGGCCG	CASSLWAGGPHEQYF	12	TCTCTGGAGCTGGGGGACTCAGCTTTGTATTTCTGTGCCAGCAGCGGACAGGGGGAGGAGGCGAACACTGAAGCTTTCTTTGGACAA	CASSGQGEEANTEAFF	6	NNNNNNNNNNTGTCGGCTGCTCCCTCCCAAACATCTGTGTACTTCTGTGCCAGCAGTTACCCGGGAAATGAGCAGTTCTTCGGGCCA	CASSYPGNEQFF	17	NNNNNNNTGTCGGCTGCTCCCTCCCAAACATCTGTGTACTTCTGTGCCAGCAGTTGGGACATCCAAGAGACCCAGTACTTCGGGCCA	CASSWDIQETQYF	131	TCGGCTGCTCCCTCCCAAACATCTGTGTACTTCTGTGCCAGCAGTTACGGAGCTAGCGGGGCAGGGTACGAGCAGTACTTCGGGCCG	CASSYGASGAGYEQYF	17	ATCCAGCGCACAGAGCAGGAGGACTCCGCCGTGTATCTCTGTGCCAGCAGCCCGACTAGCCGGTTGGATGAGCAGTTCTTCGGGCCA	CASSPTSRLDEQFF	11	ATCCGGTCCACAAAGCTGGAGGACTCAGCCATGTACTTCTGTGCCAGCAGTGTTCTCTCTGGGGCCAACGTCCTGACTTTCGGGGCC	CASSVLSGANVLTF	11
	CAGCGCACAGAGCGGGGGGACTCAGCCGTGTATCTCTGTGCCAGCAGCCCCAATCCGGGACAGATTACCGCGCAGTATTTTGGCCCA	CASSPNPGQITAQYF	363	ATCCGGTCCACAAAGCTGGAGGACTCAGCCATGTACTTCTGTGCCAGCAGTGATTGGCAGGTAGACTATGGCTACACCTTCGGTTCG	CASSDWQVDYGYTF	215	AAGCTCCTTCTCAGTGACTCTGGCTTCTATCTCTGTGCCTGGAGTGTCCACGCCAGGGGGCGTAATTCACCCCTCCACTTTGGGAAC	CAWSVHARGRNSPLHF	81	AAGATCCAGCGCACAGAGCAGGAGGACTCCGCCGTGTATCTCTGTGCCAGCAGCTTAGGGGGTCGGTACGAGCAGTACTTCGGGCCG	CASSLGGRYEQYF	27	ATCCAGCCTGCAGAGCTTGAGGACTCGGCCGTGTATCTCTGTGCCAGCAGCTTAGATCTCGCCACCGGGGAGCTGTTTTTTGGAGAA	CASSLDLATGELFF	8	CAGCGCACAGAGCGGGGGGACTCAGCCGTGTATCTCTGTGCCAGCAGCCCGGGACCGCGGAATGGGAACACCATATATTTTGGAGAG	CASSPGPRNGNTIYF	19	AGCTCTCTGGAGCTGGGGGACTCAGCTTTGTATTTCTGTGCCAGCAGCCCCGGGACAGGAGGGAATCAGCCCCAGCATTTTGGTGAT	CASSPGTGGNQPQHF	9	GCTCCCTCCCAAACATCTGTGTACTTCTGTGCCAGCAGTTACCCGAGGGTTACTAGCGGAGACTACAATGAGCAGTTCTTCGGGCCA	CASSYPRVTSGDYNEQFF	8	CAGCCAGAAGACTCGGCCCTGTATCTCTGTGCCAGCAGCCAAGGGTCCGGGTATGGCTCTGGGGCCAACGTCCTGACTTTCGGGGCC	CASSQGSGYGSGANVLTF	15	NNNNNNNTGTCGGCTGCTCCCTCCCAAACATCTGTGTACTTCTGTGCCAGCAGTTGGGACATCCAAGAGACCCAGTACTTCGGGCCA	CASSWDIQETQYF	121	ATCCAGCGCACAGAGCAGGAGGACTCCGCCGTGTATCTCTGTGCCAGCAGCTTAGTATCCCTCGGGTACGAGCAGTACTTCGGGCCG	CASSLVSLGYEQYF	102	AAGATCCGGTCCACAAAGCTGGAGGACTCAGCCATGTACTTCTGTGCCAGCAGAGAGGAAGCGAAGGGTGAAGCTTTCTTTGGACAA	CASREEAKGEAFF	21
	NCTCTGAAGATCCGGTCCACAAAGCTGGAGGACTCAGCCATGTACTTCTGTGCCAGCAGTTGGACTGTCGAGCAGTTCTTCGGGCCA	CASSWTVEQFF	13	AAGATCCGGTCCACAAAGCTGGAGGACTCAGCCATGTACTTCTGTGCCAGCGCGTCCGGGACAGTCTACGAGCAGTACTTCGGGCCG	CASASGTVYEQYF	20	AGTTCTAAGAAGCTCCTTCTCAGTGACTCTGGCTTCTATCTCTGTGCCTGGAGTGTACTGGGTAATCAGCCCCAGCATTTTGGTGAT	CAWSVLGNQPQHF	236	ACTCTGGAGTCCGCTACCAGCTCCCAGACATCTGTGTACTTCTGTGCCATCACACCTAGACTACTCTACGAGCAGTACTTCGGGCCG	CAITPRLLYEQYF	4	CCTGCAGAGCTTGAGGACTCGGCCGTGTATCTCTGTGCCAGCAGCTTAGTGTGGGGGAGCCAAATGGGGGAGCAGTACTTCGGGCCG	CASSLVWGSQMGEQYF	25	ATCCAGCCTGCAGAGCTTGGGGACTCGGCCGTGTATCTCTGTGCCAGCAGCGAGACTAGCGGATACAATGAGCAGTTCTTCGGGCCA	CASSETSGYNEQFF	9	AGCTCTCTGGAGCTGGGGGACTCAGCTTTGTATTTCTGTGCCAGCAGCGGTAACTGGGGGGATAATGAAAAACTGTTTTTTGGCAGT	CASSGNWGDNEKLFF	12	CTGAAGATCCAGCGCACAGAGCAGGAGGACTCGGCCGTGTATCTCTGTGCCAGCAGCTTGAGATCTTATGGCTACACCTTCGGTTCG	CASSLRSYGYTF	3553	CTACACACCCTGCAGCCAGAAGACTCGGCCCTGTATCTCTGTGCCAGCAGCCAAGTAGGGGGCCGGGACGAGCAGTACTTCGGGCCG	CASSQVGGRDEQYF	22	ACCCTGCAGCCAGAAGACTCGGCCCTGTATCTCTGTGCCAGCAGCCAAGAAGAGGGCTCTGGGGCCAACGTCCTGACTTTCGGGGCC	CASSQEEGSGANVLTF	13	TCCGCTACCAGCTCCCAGACATCTGTGTACTTCTGTGCCATCAGTGAGGGACAGGGGCAAGGGAAGACTGAAGCTTTCTTTGGACAA	CAISEGQGQGKTEAFF	5	CGGTCCACAAAGCTGGAGGACTCAGCCATGTACTTCTGTGCCAGCAGTGAAGAATTAGGGGGACGGAGTGAAGCTTTCTTTGGACAA	CASSEELGGRSEAFF	105
	AAGATCCGGTCCACAAAGCTGGAGGACTCAGCCATGTACTTCTGTGCCAGCAGTGAGGACGGAAATTCACCCCTCCACTTTGGGAAT	CASSEDGNSPLHF	7	NCTCTGAAGATCCGGTCCACAAAGCTGGAGGACTCAGCCATGTACTTCTGTGCCAGCAGTGAGATGTATACGCAGTATTTTGGCCCA	CASSEMYTQYF	12	NCTCTGAAGATCCGGTCCACAAAGCTGGAGGACTCAGCCATGTACTTCTGTGCCAGCAGTGTAGGAGGCGCATGCACCTTCGGTTCG	CASSVGGACTF	4	TCCGCTACCAGCTCCCAGACATCTGTGTACTTCTGTGCCATCAGTTCAACCTTGGGGAGGGGAAATGAAAAACTGTTTTTTGGCAGT	CAISSTLGRGNEKLFF	58	CAGCCCTCAGAACCCAGGGACTCAGCTGTGTACTTCTGTGCCAGCAGTTTATCCGGGTTGAACACCGGGGAGCTGTTTTTTGGAGAA	CASSLSGLNTGELFF	12	ATCCGCTCACCAGGCCTGGGGGACGCAGCCATGTACCTGTGTGCCACCAGCAGAGGACTACTAGTCCCCCCGCAGTATTTTGGCCCA	CATSRGLLVPPQYF	59	CTGAGCTCTCTGGAGCTGGGGGACTCAGCTTTGTATTTCTGTGCCAGCAGCGTCGACAGGGACAATCAGCCCCAGCATTTTGGTGAT	CASSVDRDNQPQHF	17	ACAGTGACCAGTGCCCATCCTGAAGACAGCAGCTTCTACATCTGCAGTCCAACCGCGGACACGGCCTACGAGCAGTACTTCGGGCCG	CSPTADTAYEQYF	919	CTTCACCTACACACCCTGCAGCCAGAAGACTCGGCCCTGTATCTCTGTGCCAGCAGCCAAGTAGGCAGAGAGCAGTACTTCGGGCCG	CASSQVGREQYF	33	CACACCCTGCAGCCAGAAGACTCGGCCCTGTATCTCTGTGCCAGCAGCCAAGAGCGGGGGGGCCAAGAGACCCAGTACTTCGGGCCA	CASSQERGGQETQYF	54	TCCGCTACCAGCTCCCAGACATCTGTGTACTTCTGTGCCATCAGTGACCCTTTGAGGACAGGGGTAGAAAAACTGTTTTTTGGCAGT	CAISDPLRTGVEKLFF	10	CGGTCCACAAAGCTGGAGGACTCAGCCATGTACTTCTGTGCCAGCAGTGAAGTTCTGGGGGCAGGGGATACGCAGTATTTTGGCCCA	CASSEVLGAGDTQYF	201
	ATCCGGTCCACAAAGCTGGAGGACTCAGCCATGTACTTCTGTGCCAGCAGTGAAAACAGCGATGGAAACACCATATATTTTGGAGAG	CASSENSDGNTIYF	8	NCTCTGAAGATCCGGTCCACAAAGCTGGAGGACTCAGCCATGTACTTCTGTGCCAGCAGTTGGACAGTCGAGCAGTACTTCGGGCCG	CASSWTVEQYF	249	TCCACAAAGCTGGAGGACTCAGCCATGTACTTCTGTGCCAGCAGTAAAGGACAGGGAGGGAACACCGGGGAGCTGTTTTTTGGAGAA	CASSKGQGGNTGELFF	5	TCCGCTACCAGCTCCCAGACATCTGTGTACTTCTGTGCCATCAGTGAGCAACTAGCGGGAGACACAGATACGCAGTATTTTGGCCCA	CAISEQLAGDTDTQYF	169	GTGACCAGTGCCCATCCTGAAGACAGCAGCTTCTACATCTGCAGCGCACACGTAGCGGGAGGGATCGGGGAGCTGTTTTTTGGAGAA	CSAHVAGGIGELFF	6	TTGTTGCTGGGGGACTCGGCCCTCTATCTCTGTGCCAGCAGCTCAAACGGACTAGCGGGAGCTGACGGGGAGCTGTTTTTTGGAGAA	CASSSNGLAGADGELFF	8	CTGAGCTCTCTGGAGCTGGGGGACTCAGCTTTGTATTTCTGTGCCAGCTCCCCCCGGCGGTACACAGATACGCAGTATTTTGGCCCA	CASSPRRYTDTQYF	11	ACAGTGACCAGTGCCCATCCTGAAGACAGCAGCTTCTACATCTGCAGTGCTATCGTGGCGGGCAACTATGGCTACACCTTCGGTTCG	CSAIVAGNYGYTF	435	CACACCCTGCAGCCAGAAGACTCGGCCCTGTATCTCTGTGCCAGCAGCCAAGAGCGGGGGGGCCAAGAGACCCAGTACTTCGGGCCA	CASSQERGGQETQYF	48	AATGTGAGTGCCTTGGAGCTGGGGGACTCGGCCCTGTATCTCTGTGCCAGAAGCTTGGCCGACACCGGGGAGCTGTTTTTTGGAGAA	CARSLADTGELFF	17	GAGTCCGCTACCAGCTCCCAGACATCTGTGTACTTCTGTGCCATCAGTGAAGACAGGGGGTTGAGCAATGAGCAGTTCTTCGGGCCA	CAISEDRGLSNEQFF	17	AAGATCCGGTCCACAAAGCTGGAGGACTCAGCCATGTACTTCTGTGCCAGTGATCAGAGAACTAACTATGGCTACACCTTCGGTTCG	CASDQRTNYGYTF	208
	CGGTCCACAAAGCTGGAGGACTCAGCCATGTACTTCTGTGCCAGCAGCCAAGGACAGGGGGCAAGGCAGCCCCAGCATTTTGGTGAT	CASSQGQGARQPQHF	7	AAGATCCGGTCCACAAAGCTGGAGGACTCAGCCATGTACTTCTGTGCCAGCAGTGTGCAGGGCACCGGGGAGCTGTTTTTTGGAGAA	CASSVQGTGELFF	657	CTGCAGCCAGAAGACTCAGCCCTGTATCTCTGCGCCAGCAGCCATCCGGGACTTAAAGCAACTAATGAAAAACTGTTTTTTGGCAGT	CASSHPGLKATNEKLFF	13	CTGAGGATCCAGCAGGTAGTGCGAGGAGATTCGGCAGCTTATTTCTGTGCCAGCTCCCCAGGGCAAGATGAGCAGTTCTTCGGGCCA	CASSPGQDEQFF	13	AGCTCTCTGGAGCTGGGGGACTCAGCTTTGTATTTCTGTGCCAGCAGCGCGAGACAGGCCTCCTACAATGAGCAGTTCTTCGGGCCA	CASSARQASYNEQFF	16	ATCCAGCGCACAGAGCAGGAGGACTCGGCCGTGTATCTCTGTGCCAGCAGCTCAGCGCATCCTAATGAAAAACTGTTTTTTGGCAGT	CASSSAHPNEKLFF	7	CTGAGCTCTCTGGAGCTGGGGGACTCAGCTTTGTATTTCTGTGCCAGCAGCGTAGGGATCTATAATTCACCCCTCCACTTTGGGAAT	CASSVGIYNSPLHF	21	TCAGAACCCAGGGACTCAGCTGTGTACTTCTGTGCCAGCAGTTTGGGTAGGGGTAACCGGATGAACACTGAAGCTTTCTTTGGACAA	CASSLGRGNRMNTEAFF	215	CAGCGCACAGAGCAGCGGGACTCGGCCATGTATCGCTGTGCCAGCAGCTTAAACCCGGGGGGAGTAGAGACCCAGTACTTCGGGCCA	CASSLNPGGVETQYF	27	AAGATCCAGCCTGCAGAGCTTGGGGACTCGGCCGTGTATCTCTGTGCCAGCAGCTTAGGGCTAGCGGGGGAGCAGTTCTTCGGGCCA	CASSLGLAGEQFF	13	ACTCTGGAGTCCGCTACCAGCTCCCAGACATCTGTGTACTTCTGTGCCATCAGTTTTTCCAGCGGAGATACGCAGTATTTTGGCCCA	CAISFSSGDTQYF	92	CTGAAGATCCGGTCCACAAAGCTGGAGGACTCAGCCATGTACTTCTGTGCCAGCAGCGCAGCATCAACCGAGCAGTACTTCGGGCCG	CASSAASTEQYF	290
	NCTCTGAAGATCCGGTCCACAAAGCTGGAGGACTCAGCCATGTACTTCTGTGCCAGCAGTGCCTCGCGTGGCTACACCTTCGGTTCG	CASSASRGYTF	10	AACGCCTTGTTGCTGGGGGACTCGGCCCTGTATCTCTGTGCCAGCACCCCCGGAGCAGGCGCTTACAATGAGCAGTTCTTCGGGCCA	CASTPGAGAYNEQFF	18	TCGGCTGCTCCCTCCCAGACATCTGTGTACTTCTGTGCCAGCAGTTACTCGTTTCCCCCAAGCAATCAGCCCCAGCATTTTGGTGAT	CASSYSFPPSNQPQHF	4	NNNNNCTTGGAGATCCAGTCCACGGAGTCAGGGGACACAGCACTGTATTTCTGTGCCAGCAGCCGCACTGAAGCTTTCTTTGGACAA	CASSRTEAFF	8	CTGAGCTCTCTGGAGCTGGGGGACTCAGCTTTGTATTTCTGTGCCAGCAGCGTAGATGGGGGGTCCTACGAGCAGTACTTCGGGCCG	CASSVDGGSYEQYF	6	CTGGAGCTGGGGGACTCAGCTTTGTATTTCTGTGCCAGCAGCGCAGACTATCGACCCCTTTCGAACACTGAAGCTTTCTTTGGACAA	CASSADYRPLSNTEAFF	7	AGCTCTCTGGAGCTGGGGGACTCAGCTTTGTATTTCTGTGCCAGCAACCGGGGACAGGGGAACACCGGGGAGCTGTTTTTTGGAGAA	CASNRGQGNTGELFF	21	CCCTCAGAACCCAGGGACTCAGCTGTGTACTTCTGTGCCAGCAGTATGAGGACAGGGGGCCTGGACTATGGCTACACCTTCGGTTCG	CASSMRTGGLDYGYTF	177	GAGCAGCGGGACTCGGCCATGTATCGCTGTGCCAGCAGCTTAGGAGGTTCTAGCGGGGGGGCAATAGATACGCAGTATTTTGGCCCA	CASSLGGSSGGAIDTQYF	38	TCACCAGGCCTGGGGGACGCAGCCATGTACCTGTGTGCCACCAGCAGAGGGATCACAGGGGCGGGGGAGACCCAGTACTTCGGGCCA	CATSRGITGAGETQYF	15	GTGCGAGGAGATTCGGCAGCTTATTTCTGTGCCAGCTCACCAGGGACAGGGGTAGAACATAGCAATCAGCCCCAGCATTTTGGTGAT	CASSPGTGVEHSNQPQHF	7	CTGAAGATCCGGTCCACAAAGCTGGAGGACTCAGCCATGTACTTCTGTGCCGGGTCGGGATTTCGCTACGAGCAGTACTTCGGGCCG	CAGSGFRYEQYF	358
	CGGTCCACAAAGCTGGAGGACTCAGCCATGTACTTCTGTGCCAGCAGAACCGGGACACTCAACACCGGGGAGCTGTTTTTTGGAGAA	CASRTGTLNTGELFF	15	GTGAACGCCTTGTTGCTGGGGGACTCGGCCCTGTATCTCTGTGCCAGCAGCTTGGCCGCGGGAAACACTGAAGCTTTCTTTGGACAA	CASSLAAGNTEAFF	357	NNNNNNNTGTCGGCTGCTCCCTCCCAGACATCTGTGTACTTCTGTGCCAGCAAGTTTCACCTGGGGAATGAGCAGTTCTTCGGGCCA	CASKFHLGNEQFF	4	ATCCGGTCCACAAAGCTGGAGGACTCAGCCATGTACTTCTGTGCCAGCAAGTTTACTACCTCCCCCTACGAGCAGTACTTCGGGCCG	CASKFTTSPYEQYF	6	AACATGAGCTCCTTGGAGCTGGGGGACTCAGCCCTGTACTTCTGTGCCAGCAGCTCACAGGGACACACTGAAGCTTTCTTTGGACAA	CASSSQGHTEAFF	7	TCTCTGGAGCTGGGGGACTCAGCTTTGTATTTCTGTGCCAGCAGCGCAACTCCCGGGACAGAGAACACTGAAGCTTTCTTTGGACAA	CASSATPGTENTEAFF	12	CTAAACCTGAGCTCTCTGGAGCTGGGGGACTCAGCTTTGTATTTCTGTGCCAGCAGCGCCAGAACCGGGGAGCTGTTTTTTGGAGAA	CASSARTGELFF	48	ATCCAGCCCTCAGAACCCAGGGACTCAGCTGTGTACTTCTGTGCCAGCGGCGTCTCGGCGTACACCGGGGAGCTGTTTTTTGGAGAA	CASGVSAYTGELFF	110	AAGATCCAGCGCACAGAGCAGCGGGACTCGGCCATGTATCGCTGTGCCAGCAGCCTGGAGGGGGCGGGCGAGCAGTACTTCGGGCCG	CASSLEGAGEQYF	136	ATCCAGCGCACAGAGCAGGAGGACTCCGCCGTGTATCTCTGTGCCAGCAGCTCCCTCAGGGTTGACTATGGCTACACCTTCGGTTCG	CASSSLRVDYGYTF	15	CAGCCAGAAGACTCGGCCCTGTATCTCTGTGCCAGCAGCCAAGGTCTGGGTGGAGGTATCTCCAACAATGAGCAGTTCTTCGGGCCA	CASSQGLGGGISNNEQFF	9	GCAGAGCTTGGGGACTCGGCCGTGTATCTCTGTGCCAGCAGGTATTGGGGGGTTGGGCCGCGCCAAGAGACCCAGTACTTCGGGCCA	CASRYWGVGPRQETQYF	9
	ATCCGGTCCACAAAGCTGGAGGACTCAGCCATGTACTTCTGTGCCAGCAGTGTCGAAAGGGGAAGAGAAAAACTGTTTTTTGGCAGT	CASSVERGREKLFF	25	GTGAACGCCTTGTTGCTGGGGGACTCGGCCCTGTATCTCTGTGCCAGCAATTGGGCAGAAATTGGAAACACCATATATTTTGGAGAG	CASNWAEIGNTIYF	14	NNNNNNNNNNNNNTGTCGGCTGCTCCCTCCCAGACATCTGTGTACTTCTGTGCCAGCAGGCAGAACACTGAAGCTTTCTTTGGACAA	CASRQNTEAFF	12	ATCCGGTCCACAAAGCTGGAGGACTCAGCCATGTACTTCTGTGCCAGCAACCCCACAGGGTGGCAAGAGACCCAGTACTTCGGGCCA	CASNPTGWQETQYF	14	TCCACTCTGACAGTGACCAGTGCCCATCCTGAAGACAGCAGCTTCTACATCTGCAGTGCGACGACAGGGGAAGCTTTCTTTGGACAA	CSATTGEAFF	15	CTGAGCTCTCTGGAGCTGGGGGACTCAGCTTTGTATTTCTGTGCCAGCAGCGTAGCGGGAGCTACAGATACGCAGTATTTTGGCCCA	CASSVAGATDTQYF	34	AGCTCTCTGGAGCTGGGGGACTCAGCTTTGTATTTCTGTGCCAGCAGCGTAGCAGGGGGTCGCAATCAGCCCCAGCATTTTGGTGAT	CASSVAGGRNQPQHF	32	GTGACCAGTGCCCATCCTGAAGACAGCAGCTTCTACATCTGCAGTGCCCACCTGGTGGGCCCGGCAGATACGCAGTATTTTGGCCCA	CSAHLVGPADTQYF	141	CTACACACCCTGCAGCCAGAAGACTCGGCCCTGTATCTCTGCGCCAGCAGCCAAGATACCAGCTACAATGAGCAGTTCTTCGGGCCA	CASSQDTSYNEQFF	13	CGCACAGAGCAGGAGGACTCCGCCGTGTATCTCTGTGCCAGCAGCTACCCTCCGAGACAGGGTCCATACGAGCAGTACTTCGGGCCG	CASSYPPRQGPYEQYF	33	CTACACACCCTGCAGCCAGAAGACTCGGCCCTGTATCTCTGTGCCAGCAGCCAAGGACTGGGAGACTACGAGCAGTACTTCGGGCCG	CASSQGLGDYEQYF	7	ATCCAGCCTGCAGAGCTTGGGGACTCGGCCGTGTATCTCTGTGCCAGCAAACCAGGGCCGGGGTGGACTGAAGCTTTCTTTGGACAA	CASKPGPGWTEAFF	18
	AAGATCCGGTCCACAAAGCTGGAGGACTCAGCCATGTACTTCTGTGCCAGCGGTGTCTCTGGGGCCAACGTCCTGACTTTCGGGGCC	CASGVSGANVLTF	25	AACGCCTTGTTGCTGGGGGACTCGGCCCTGTATCTCTGTGCCAGCAGCAAGGACATCCGTAGCAATCAGCCCCAGCATTTTGGTGAT	CASSKDIRSNQPQHF	69	ATCCAGCGCACAGAGCAGGGGGACTCGGCCATGTATCTCTGTGCCAGCAGCTTAGCAGGGTTCGGGCAGCCCCAGCATTTTGGTGAT	CASSLAGFGQPQHF	4	CACCTACACGCCCTGCAGCCAGAAGACTCAGCCCTGTATCTCTGCGCCAGCAGCCAAGCGGGGGAGGAGACCCAGTACTTCGGGCCA	CASSQAGEETQYF	5	TTGTCCACTCTGACAGTGACCAGTGCCCATCCTGAAGACAGCAGCTTCTACATCTGCAGTGCTAACAATGAGCAGTTCTTCGGGCCA	CSANNEQFF	15	AACATGAGCTCCTTGGAGCTGGGGGACTCAGCCCTGTACTTCTGTGCCAGCAGCTTAGGGATGACCGGGGAGCTGTTTTTTGGAGAA	CASSLGMTGELFF	8	AGCTCTCTGGAGCTGGGGGACTCAGCTTTGTATTTCTGTGCCAGCAGCCCTCCCCCGGTGCGGGGCTATGGCTACACCTTCGGTTCG	CASSPPPVRGYGYTF	77	GCCCATCCTGAAGACAGCAGCTTCTACATCTGCAGTGCTAGACCCCCAGGGAGGGGGAGAACTGGAAACACCATATATTTTGGAGAG	CSARPPGRGRTGNTIYF	113	CTACACACCCTGCAGCCAGAAGACTCGGCCCTGTATCTCTGCGCCAGCAGCCAAGGTCGGGCCACCTACGAGCAGTACTTCGGGCCG	CASSQGRATYEQYF	17	AAGATCCAGCGCACAGAGCAGGAGGACTCCGCCGTGTATCTCTGTGCCAGCAGCTTAGGTCACACAGATACGCAGTATTTTGGCCCA	CASSLGHTDTQYF	75	CTGCAGCCAGAAGACTCGGCCCTGTATCTCTGTGCCAGCAGCCAAGATTTGGGAAGGGGAGCTGGAAACACCATATATTTTGGAGAG	CASSQDLGRGAGNTIYF	12	ACTCTCAAGATCCAGCCTGCAGAGCTTGGGGACTCGGCCGTGTATCTCTGTGCACGGAGACAGGCGGACGAGCAGTACTTCGGGCCG	CARRQADEQYF	26
	AAGATCCGGTCCACAAAGCTGGAGGACTCAGCCATGTACTTCTGTGCCAGCAGTGTGCAGGGCACCGGGGAGCTGTTTTTTGGAGAA	CASSVQGTGELFF	48	CAGAAGGAGGACTCCGCCGTGTATCTCTGTGCCAGCAGCTTAGCGACCGTGACAGTACTCTCCACAGATACGCAGTATTTTGGCCCA	CASSLATVTVLSTDTQYF	20	GTGAGCACCTTGGAGCTGGGGGACTCGGCCCTTTATCTTTGCGCCAGCAGCTTAAGCGGGCGCACAGATACGCAGTATTTTGGCCCA	CASSLSGRTDTQYF	5	NNNNNNNTGTCGGCTGCTCCCTCCCAGACATCTGTGTACTTCTGTGCCAGCAGGCGTCAGGCGGTCAATGAGCAGTTCTTCGGGCCA	CASRRQAVNEQFF	6	CTGGAGTCGCCCAGCCCCAACCAGACCTCTCTGTACTTCTGTGCCAGCAGCCCGTGGACAGGGGGACATGGCTACACCTTCGGTTCG	CASSPWTGGHGYTF	171	AACATGAGCTCCTTGGAGCTGGGGGACTCAGCCCTGTACTTCTGTGCCAGCAGCTCACAGGGACACACTGAAGCTTTCTTTGGACAA	CASSSQGHTEAFF	10	AGCTCTCTGGAGCTGGGGGACTCAGCTTTGTATTTCTGTGCCAGCAGCCCCCGGGACTTAGCCTACAATGAGCAGTTCTTCGGGCCA	CASSPRDLAYNEQFF	186	CTGACAGTGACCAGTGCCCATCCTGAAGACAGCAGCTTCTACATCTGCAGTGCTAGATCCGGGACAGATGGCTACACCTTCGGTTCG	CSARSGTDGYTF	77	CTGCAGCCAGAAGACTCGGCCCTGTATCTCTGCGCCAGCAGCCGCAACTTCGCGGGGGGGCCTTTAAACATTCAGTACTTCGGCGCC	CASSRNFAGGPLNIQYF	13	GAGTCCGCTACCAGCTCCCAGACATCTGTGTACTTCTGTGCCATCAGTGAGGGGCGGAGCTCCTACAATGAGCAGTTCTTCGGGCCA	CAISEGRSSYNEQFF	16	CTGCAGCCAGAAGACTCGGCCCTGTATCTCTGTGCCAGCAGCCAAGAAGGGTATCGACTAGCGGCAGATACGCAGTATTTTGGCCCA	CASSQEGYRLAADTQYF	13	AAGATCCAGCCTGCAGAGCTTGGGGACTCGGCCGTGTATCTCTGTGCCAGCAGCTATAGTTCATCCGGGGAGCTGTTTTTTGGAGAA	CASSYSSSGELFF	95
	CGGTCCACAAAGCTGGAGGACTCAGCCATGTACTTCTGTGCCAGCAGCCAAGAGGGACAGGAACAAGAGACCCAGTACTTCGGGCCA	CASSQEGQEQETQYF	76	CGCACACAGAAGGAGGACTCCGCCGTGTATCTCTGTGCCAGCAGCTTAAGGATGGGGGGTTTAGGGTATGGCTACACCTTCGGTTCG	CASSLRMGGLGYGYTF	192	GTGAGCACCTTGGAGCTGGGGGACTCGGCCCTTTATCTTTGCGCCAGCAGCCTCGACAGGGGGTTAACTGAAGCTTTCTTTGGACAA	CASSLDRGLTEAFF	21	NTGTCGGCTGCTCCCTCCCAGACATCTGTGTACTTCTGTGCCAGCCTTGGCCGACAGGAGATGTCCTATGGCTACACCTTCGGTTCG	CASLGRQEMSYGYTF	35	CTGGAGTCGCCCAGCCCCAACCAGACCTCTCTGTACTTCTGTGCCAGCAGTCTCCCGACAGGGTACCACGAGCAGTACTTCGGGCCG	CASSLPTGYHEQYF	6	AGTGCCCATCCTGAAGACAGCAGCTTCTACATCTGCAGTGCTAGTCCAAGTGTTAGCTCCTATAATTCACCCCTCCACTTTGGGAAT	CSASPSVSSYNSPLHF	7	AGCTCTCTGGAGCTGGGGGACTCAGCTTTGTATTTCTGTGCCAGCAGCCCAGGACAGGGGATCACCGGGGAGCTGTTTTTTGGAGAA	CASSPGQGITGELFF	249	ACCAGTGCCCATCCTGAAGACAGCAGCTTCTACATCTGCAGTGCTAGCTCCAAGCGGGGGGTTACCTACGAGCAGTACTTCGGGCCG	CSASSKRGVTYEQYF	57	ACCCTGCAGCCAGAAGACTCGGCCCTGTATCTCTGCGCCAGCAGCCAAGATCCGACTAGCGGGGGCTACGAGCAGTACTTCGGGCCG	CASSQDPTSGGYEQYF	38	CTCCTCACTCTGGAGTCCGCTACCAGCTCCCAGACATCTGTGTACTTCTGTGCCATCTTGGTTGCCGGGGAGCTGTTTTTTGGAGAA	CAILVAGELFF	24	CTGCAGCCAGAAGACTCGGCCCTGTATCTCTGTGCCAGCAGCGACCGCGGTGGGGGGGAGAAGAGCTATGGCTACACCTTCGGTTCG	CASSDRGGGEKSYGYTF	16	AAGATCCAGCCTGCAGAGCTTGGGGACTCGGCCGTGTATCTCTGTGCCAGCAGCATCAGTAGCTCCGGGGAGCTGTTTTTTGGAGAA	CASSISSSGELFF	161
	GCTGCTCCCTCCCAAACATCTGTGTACTTCTGTGCCAGCAGTTACTCCTTATCGGGGGCCCACACGGATACGCAGTATTTTGGCCCA	CASSYSLSGAHTDTQYF	11	ATCCAGCGCACACAGAAGGAGGACTCCGCCGTGTATCTCTGTGCCAGCAGCTTCGGGGACAGAGGCTACGAGCAGTACTTCGGGCCG	CASSFGDRGYEQYF	19	AGCACCTTGGAGCTGGGGGACTCGGCCCTTTATCTTTGCGCCAGCAGCTCCGGGACTAGGTTATACAATGAGCAGTTCTTCGGGCCA	CASSSGTRLYNEQFF	218	ATGAATGTGAGCACCTTGGAGCTGGGGGACTCGGCCCTTTATCTTTGCGCCAGCAGCCTCACTGATTATGGCTACACCTTCGGTTCG	CASSLTDYGYTF	10	ATCCGCTCACCAGGCCTGGGGGACGCAGCCATGTACCTGTGTGCCACCAGCAGAGGACTACTAGTCCCCCCGCAGTATTTTGGCCCA	CATSRGLLVPPQYF	65	TCCACTCTGACAGTGACCAGTGCCCATCCTGAAGACAGCAGCTTCTACATCTGCAGTGCGACGACAGGGGAAGCTTTCTTTGGACAA	CSATTGEAFF	20	TCTCTGGAGCTGGGGGACTCAGCTTTGTATTTCTGTGCCAGCAGCCCACGGACAGGGGGCGCGTCAGATACGCAGTATTTTGGCCCA	CASSPRTGGASDTQYF	741	CAGCCCTCAGAACCCAGGGACTCAGCTGTGTACTTCTGTGCCAGCAGTTTATCGGTCCAGGGGTCCTACGAGCAGTACTTCGGGCCG	CASSLSVQGSYEQYF	40	TCACCAGGCCTGGGGGACGCAGCCATGTACCTGTGTGCCACCAGCAGAGGGATCACAGGGGCGGGGGAGACCCAGTACTTCGGGCCA	CATSRGITGAGETQYF	17	AATGTGAGCACCTTGGAGCTGGGGGACTCGGCCCTTTATCTTTGCGCCAGCAGCTTGACGGAGAACTATGGCTACACCTTCGGTTCG	CASSLTENYGYTF	13	CACACCCTGCAGCCAGAAGACTCGGCCCTGTATCTCTGTGCCAGCAGCCAAGTTTCGGGGTCGGCCTACGAGCAGTACTTCGGGCCG	CASSQVSGSAYEQYF	148	CGCTCACCAGGCCTGGGGGACGCAGCCATGTACCTGTGTGCCACCAGCGGGGGGACAGGGGGAAACACTGAAGCTTTCTTTGGACAA	CATSGGTGGNTEAFF	9
	NNNNNNNNNNTGTCGGCTGCTCCCTCCCAAACATCTGTGTACTTCTGTGCCAGCAGTTCCCCCCCTACTGAAGCTTTCTTTGGACAA	CASSSPPTEAFF	13	ACACAGAAGGAGGACTCCGCCGTGTATCTCTGTGCCAGCAGGCGCACACAGGAACTCGGCCTACAAGAGACCCAGTACTTCGGGCCA	CASRRTQELGLQETQYF	203	NTGAAGATCCAGCCCTCAGAACCCAGGGACTCAGCTGTGTACTTCTGTGCCAGCACCACAGGGTTAGGGACCCAGCATTTTGGTGAT	CASTTGLGTQHF	10	AATGTGAACGCCTTGGAGCTGGACGACTCGGCCCTGTATCTCTGTGCCAGCAGCTTGAAACCTAACTATGGCTACACCTTCGGTTCG	CASSLKPNYGYTF	101	TCACCAGGCCTGGGGGACGCAGCCATGTACCTGTGTGCCACCAGCAGAGGGGGGACTAGCGGACAAGAGACCCAGTACTTCGGGCCA	CATSRGGTSGQETQYF	9	TTGTCCACTCTGACAGTGACCAGTGCCCATCCTGAAGACAGCAGCTTCTACATCTGCAGTGCTAACAATGAGCAGTTCTTCGGGCCA	CSANNEQFF	18	CACCTACACACCCTGCAGCCAGAAGACTCGGCCCTGTATCTCTGTGCCAGCAGCCAGGAGATACGGGTCGGGGCTTTCTTTGGACAA	CASSQEIRVGAFF	10	CTGACAGTGACCAGTGCCCATCCTGAAGACAGCAGCTTCTACATCTGCAGTGCTAGGGGGACAGTACTTGAAGCTTTCTTTGGACAA	CSARGTVLEAFF	76	GCCCTGCAGCCAGAAGACTCAGCCCTGTATCTCTGCGCCAGCAGCCAAGTGCAGGGGGCGGGCACCGGGGAGCTGTTTTTTGGAGAA	CASSQVQGAGTGELFF	70	AATGTGAGCACCTTGGAGCTGGGGGACTCGGCCCTTTATCTTTGCGCCAGCAGCTTGGACAGGGGGTATGAGCAGTTCTTCGGGCCA	CASSLDRGYEQFF	34	CTGCAGCCAGAAGACTCGGCCCTGTATCTCTGTGCCAGCAGCCAGGGGTCCCTAGGACAGCAAAATTCACCCCTCCACTTTGGGAAT	CASSQGSLGQQNSPLHF	255	CGCTCACCAGGCCTGGGGGACGCAGCCATGTACCTGTGTGCCACCAGCCAAGACAGGGGGCGCGCCGGGGAGCTGTTTTTTGGAGAA	CATSQDRGRAGELFF	8
	GCTCCCTCCCAAACATCTGTGTACTTCTGTGCCAGCAGTTCGACAGACCCCGTCGAGTTAATGAACACTGAAGCTTTCTTTGGACAA	CASSSTDPVELMNTEAFF	143	CAGCGCACACAGAAGGAGGACTCCGCCGTGTATCTCTGTGCCAGCAGCTTAGCGGCGGGCATGGCCTATGGCTACACCTTCGGTTCG	CASSLAAGMAYGYTF	14	AACGCCTTGGAGCTGGACGACTCGGCCCTGTATCTCTGTGCCAGCAGCATAGCCGGGACAGGGGGCATGGGATCGTTCTTCGGGCCA	CASSIAGTGGMGSFF	5	GAGTTGGCTGCTCCCTCCCAGACATCTGTGTACTTCTGTGCCAGCACCAACATGGGAGACGTATATCAGCCCCAGCATTTTGGTGAT	CASTNMGDVYQPQHF	17	GCAGCCATGTACCTGTGTGCCACCAGCAGAGCGGCGAGGTTCCGGACTAGCGGGACGAGTGTCGACAATGAGCAGTTCTTCGGGCCA	CATSRAARFRTSGTSVDNEQFF	9	GACTCGGCCCTGTATCTCTGCGCCAGCAGCCACCAAACGGGGCTAGCGGGCGGGACTGTAAGGCCCGGGGAGCTGTTTTTTGGAGAA	CASSHQTGLAGGTVRPGELFF	7	ACCCTGCAGCCAGAAGACTCGGCCCTGTATCTCTGTGCCAGCAGCCAAGATGGGACAGGGGGCGCAGATACGCAGTATTTTGGCCCA	CASSQDGTGGADTQYF	9	ACAGTGACCAGTGCCCATCCTGAAGACAGCAGCTTCTACATCTGCAGTGCTACAACGACTAGCCCAGATACGCAGTATTTTGGCCCA	CSATTTSPDTQYF	47	CAGCGCACAGAGCAGGAGGACTCGGCCGTGTATCTCTGTGCCAGCAGCACGACTAGCGGGGGGCACAATGAGCAGTTCTTCGGGCCA	CASSTTSGGHNEQFF	19	AGCACCTTGGAGCTGGGGGACTCGGCCCTTTATCTTTGCGCCAGCAGCTTAGAGACAGGGGACACCGGGGAGCTGTTTTTTGGAGAA	CASSLETGDTGELFF	19	AAGATCCAGCGCACAGAGCAGCGGGACTCGGCCATGTATCGCTGTGCCAGCAGCACCTCACAGGGGGGGACGCAGTATTTTGGCCCA	CASSTSQGGTQYF	11	ATCCGCTCACCAGGCCTGGGGGACGCAGCCATGTACCTGTGTGCCACCAGCTCCGGATCGGCTTACAATGAGCAGTTCTTCGGGCCA	CATSSGSAYNEQFF	23
	TCGGCTGCTCCCTCCCAAACATCTGTGTACTTCTGTGCCAGCAGTTACACGGTCGGGGGTCCGGATGAAAAACTGTTTTTTGGCAGT	CASSYTVGGPDEKLFF	351	CTGCAGCCAGAAGACTCGGCCCTGTATCTCTGTGCCAGCAGCCATGATTACAGGGGGCGTTGGGGCACTGAAGCTTTCTTTGGACAA	CASSHDYRGRWGTEAFF	8	AATGTGAACGCCTTGGAGCTGGACGACTCGGCCCTGTATCTCTGTGCCAGCAGCTTGAAACCTAACTATGGCTACACCTTCGGTTCG	CASSLKPNYGYTF	73	ACTGTGACATCGGCCCAAAAGAACCCGACAGCTTTCTATCTCTGTGCCAGTTCGGACAGGGTGGCCTACGAGCAGTACTTCGGGCCG	CASSDRVAYEQYF	6	ATCCGCTCACCAGGCCTGGGGGACGCAGCCATGTACCTGTGTGCCACCGAAACCGGGACAGGGGGATACGAGCAGTACTTCGGGCCG	CATETGTGGYEQYF	6	CTGCAGCCAGAAGACTCGGCCCTGTATCTCTGCGCCAGCAGCCAACTCAGACAGGGAATTTACACAGATACGCAGTATTTTGGCCCA	CASSQLRQGIYTDTQYF	36	CTACACACCCTGCAGCCAGAAGACTCGGCCCTGTATCTCTGTGCCAGCAAACAAGGGGAGGGGCATTCACCCCTCCACTTTGGGAAC	CASKQGEGHSPLHF	42	ACAGTGACCAGTGCCCATCCTGAAGACAGCAGCTTCTACATCTGCAGTGTGCCGAGACTCTCCACCGGGGAGCTGTTTTTTGGAGAA	CSVPRLSTGELFF	65	ATCCAGCGCACAGAGCAGGAGGACTCGGCCGTGTATCTCTGTGCCAGCAGCCCATGGACAGGGGGGACGGAGGCTTTCTTTGGACAA	CASSPWTGGTEAFF	45	ACCTTGGAGCTGGGGGACTCGGCCCTTTATCTTTGCGCCAGCAGCTTGTTAATAGGGAGTGGGAACACTGAAGCTTTCTTTGGACAA	CASSLLIGSGNTEAFF	37	CTGGAGTCAGCTACCCGCTCCCAGACATCTGTGTATTTCTGCGCCAGCACTCGACAGGACGGGAACACTGAAGCTTTCTTTGGACAA	CASTRQDGNTEAFF	29	CGCTCACCAGGCCTGGGGGACGCAGCCATGTACCTGTGTGCCACCGGAGGGGGGACAGGAGGCGGGGAGACCCAGTACTTCGGGCCA	CATGGGTGGGETQYF	1832
	NNNNNNNTGTCGGCTGCTCCCTCCCAAACATCTGTGTACTTCTGTGCCAGCAGTTACGATCCGCGAGATGGCTACACCTTCGGTTCG	CASSYDPRDGYTF	607	ACCCTGCAGCCAGAAGACTCGGCCCTGTATCTCTGTGCCAGCAGCCAAGACATAGTGGAGGCCCGTGGTGAGCAGTTCTTCGGGCCA	CASSQDIVEARGEQFF	11	CTGGAGTTGGCTGCTCCCTCCCAGACATCTGTGTACTTCTGTGCCAGCAGTTACTCCGAGGGGGCAAATGAGCAGTTCTTCGGGCCA	CASSYSEGANEQFF	4	GTGACATCGGCCCAAAAGAACCCGACAGCTTTCTATCTCTGTGCCAGTAGTAGTAGCGGACGGTACAATGAGCAGTTCTTCGGGCCA	CASSSSGRYNEQFF	39	ATCCAGTCCACGGAGTCAGGGGACACAGCACTGTATTTCTGTGCCAGCCACCGGGGCCGGGGGTATGAAAAACTGTTTTTTGGCAGT	CASHRGRGYEKLFF	8	CTGCAGCCAGAAGACTCGGCCCTGTATCTCTGCGCCAGCAGCCATGAATCTAGCGGGAGCTCCTACAATGAGCAGTTCTTCGGGCCA	CASSHESSGSSYNEQFF	24	CGCACAGAGCAGCGGGACTCGGCCATGTATCGCTGTGCCAGCAGCTTGCCAGCGGCAAACTCCTACAATGAGCAGTTCTTCGGGCCA	CASSLPAANSYNEQFF	6	GTGACCAGTGCCCATCCTGAAGACAGCAGCTTCTACATCTGCAGTGCTAGAGAAACCCCGGGCAATCAGCCCCAGCATTTTGGTGAT	CSARETPGNQPQHF	43	CGCACAGAGCAGGAGGACTCGGCCGTGTATCTCTGTGCCAGCAGCTCTTCCTCGGTTTTGAACACCGGGGAGCTGTTTTTTGGAGAA	CASSSSSVLNTGELFF	58	AGCACCTTGGAGCTGGGGGACTCGGCCCTTTATCTTTGCGCCAGCAGCTTGGGGGGGGCCGTTAATTCACCCCTCCACTTTGGGAAC	CASSLGGAVNSPLHF	165	TTGTTGCTGGGGGACTCGGCCCTCTATCTCTGTGCCAGCAGCTCATATTTGACAGGGGCCTCATTCTACGAGCAGTACTTCGGGCCG	CASSSYLTGASFYEQYF	5	CTGTCCTCAGAACCGGGAGACACGGCACTGTATCTCTGCGCCAGCAGTCAGTTGCCAATCAGTAGGTACGAGCAGTACTTCGGGCCG	CASSQLPISRYEQYF	10
	AATGTGAACGCCTTGGAGCTGGAGGACTCGGCCCTGTATCTCTGTGCCAGCAGCCGAGGAAGGGGAGCTGGCTACACCTTCGGTTCG	CASSRGRGAGYTF	14	ACCCTGCAGCCAGAAGACTCGGCCCTGTATCTCTGTGCCAGCAGCCACTCCCCAATAGGGGACACCGGGGAGCTGTTTTTTGGAGAA	CASSHSPIGDTGELFF	170	GTGACATCGGCCCAAAAGAACCCGACAGCTTTCTATCTCTGTGCCAGTACTTCCGGGACAGGGCCCACTGAAGCTTTCTTTGGACAA	CASTSGTGPTEAFF	4	AAGAACCCGACAGCTTTCTATCTCTGTGCCAGTAGTATTGTGGCAGGTATAGGACTAGCGGCGAACAATGAGCAGTTCTTCGGGCCA	CASSIVAGIGLAANNEQFF	75	GTGAACGCCTTGTTGCTGGGGGACTCGGCCCTGTATCTCTGTGCCAGCAGCTTTATCGGAGGGGACTATGGCTACACCTTCGGTTCG	CASSFIGGDYGYTF	24	AGGCTGGAGTTGGCTGCTCCCTCCCAGACATCTGTGTACTTCTGTGCCAGCAGTTACCCCTCCCAAGAGACCCAGTACTTCGGGCCA	CASSYPSQETQYF	39	AAGATCCAGCGCACAGAGCAGCGGGACTCGGCCATGTATCGCTGTGCCAGCAGCTTAAGCAGGAACACTGAAGCTTTCTTTGGACAA	CASSLSRNTEAFF	15	ACCAGTGCCCATCCTGAAGACAGCAGCTTCTACATCTGCAGTGCTCGCGGACTAGCGCTGAACACCGGGGAGCTGTTTTTTGGAGAA	CSARGLALNTGELFF	35	ATCCAGCGCACAGAGCAGGAGGACTCGGCCGTGTATCTCTGTGCCAGCAGCTCCGGGGCCAGGGCCCACGAGCAGTACTTCGGGCCG	CASSSGARAHEQYF	91	AATGTGAGCACCTTGGAGCTGGGGGACTCGGCCCTTTATCTTTGCGCCAGCAGCTTGGACGGAAACACTGAAGCTTTCTTTGGACAA	CASSLDGNTEAFF	978	GAGCTGAATGTGAACGCCTTGTTGCTGGGGGACTCGGCCCTCTATCTCTGTGCCAGCAGCGCCAACTATGGCTACACCTTCGGTTCG	CASSANYGYTF	7	GGAGACACGGCACTGTATCTCTGCGCCAGCAGTCAATCCCTAGAACTAGCGGGCCCTTACCACTCCTACGAGCAGTACTTCGGGCCG	CASSQSLELAGPYHSYEQYF	8
	AAGATCCAGCGCACAGAGCAGGAGGACTCCGCCGTGTATCTCTGTGCCAGCAGCTGGCGGACGAACACTGAAGCTTTCTTTGGACAA	CASSWRTNTEAFF	11	ATCCAGCGCACAGAGCAGCGGGACTCGGCCATGTATCGCTGTGCCAGCAGCCCGAGTCCGGGGGTGGGCGAGCAGTACTTCGGGCCG	CASSPSPGVGEQYF	22	CAAAAGAACCCGACAGCTTTCTATCTCTGTGCCAGTAGTGTTCGGTCCCTCAGGGGCCAGAACACCGGGGAGCTGTTTTTTGGAGAA	CASSVRSLRGQNTGELFF	10	CTGGAGCTGGGGGACTCAGCTTTGTATTTCTGTGCCAGCAGCCCGTCCCCGAGACTAGCGGGAGGGTATGAGCAGTTCTTCGGGCCA	CASSPSPRLAGGYEQFF	5	AATGTGAACGCCTTGTTGCTGGGGGACTCGGCCCTGTATCTCTGTGCCAGCACCTTACAGGGAGCCTATGGCTACACCTTCGGTTCG	CASTLQGAYGYTF	22	ATCCAGTCCACGGAGTCAGGGGACACAGCACTGTATTTCTGTGCCAGCCACCGGGGCCGGGGGTATGAAAAACTGTTTTTTGGCAGT	CASHRGRGYEKLFF	15	CAGCGGGACTCGGCCATGTATCGCTGTGCCAGCAGCTTAGATTGGGGGGGCTTCAGCTCTGGGGCCAACGTCCTGACTTTCGGGGCC	CASSLDWGGFSSGANVLTF	25	CCCTCAGAACCCAGGGACTCAGCTGTGTACTTCTGTGCCAGCAGTTTAGCGGGGGGGAGGGGCAATCAGCCCCAGCATTTTGGTGAT	CASSLAGGRGNQPQHF	43	AAGATCCAGCGCACAGAGCAGGAGGACTCGGCCGTGTATCTCTGTGCCAGCAGCTTAGTCTGGGGCACTGAAGCTTTCTTTGGACAA	CASSLVWGTEAFF	130	GCGTCTGCTGTACCCTCTCAGACATCTGTGTACTTCTGTGCCAGCAGTGACTCTAGCGGGGGGTACAATGAGCAGTTCTTCGGGCCA	CASSDSSGGYNEQFF	16	AACGCCTTGTTGCTGGGGGACTCGGCCCTCTATCTCTGTGCCAGCAGCTCTGAGGACACATTGAACACTGAAGCTTTCTTTGGACAA	CASSSEDTLNTEAFF	9	CAGCCAGAAGACTCGGCCCTGTATCTCTGTGCCAGCAGCCACCCTTGGGGTACGCGGGAGACCTCCTACGAGCAGTACTTCGGGCCG	CASSHPWGTRETSYEQYF	8
	ATCCAGCGCACACAGAAGGAGGACTCCGCCGTGTATCTCTGTGCCAGCAGCTACCATGAAACGAACACTGAAGCTTTCTTTGGACAA	CASSYHETNTEAFF	24	GCTACCCGCTCCCAGACATCTGTGTATTTCTGCGCCAGCAGTGAGTCGGGACTAGCGGGCGTCACCGGGGAGCTGTTTTTTGGAGAA	CASSESGLAGVTGELFF	115	ACTGTGACATCGGCCCAAAAGAACCCGACAGCTTTCTATCTCTGTGCCAGTTCGGACAGGGTGGCCTACGAGCAGTACTTCGGGCCG	CASSDRVAYEQYF	8	AACCTGAGCTCTCTGGAGCTGGGGGACTCAGCTTTGTATTTCTGTGCCAGCAGCGTAGGTTCTCCCGGGGAGCTGTTTTTTGGAGAA	CASSVGSPGELFF	4	ATCCAGCGCACAGAGCAGGAGGACTCCGCCGTGTATCTCTGTGCCAGCAGCTTAGTGGCAGGGGGCTATGGCTACACCTTCGGTTCG	CASSLVAGGYGYTF	32	NTGTCGGCTGCTCCCTCCCAGACATCTGTGTACTTCTGTGCCAGCAGTTACTCCCACAAGGGCCCAGATACGCAGTATTTTGGCCCA	CASSYSHKGPDTQYF	7	CGGTCCACAAAGCTGGAGGACTCAGCCATGTACTTCTGTGCCAGCAGGGGGGGACAGTATAGCAATCAGCCCCAGCATTTTGGTGAT	CASRGGQYSNQPQHF	10	ACAGTGACCAGTGCCCATCCTGAAGACAGCAGCTTCTACATCTGCAGTGCTAGGGCTACAAGTAACTATGGCTACACCTTCGGTTCG	CSARATSNYGYTF	36	ATCCAGCGCACAGAGCAGGAGGACTCCGCCGTGTATCTCTGTGCCAGCAGCTCCCTCAGGGTTGACTATGGCTACACCTTCGGTTCG	CASSSLRVDYGYTF	25	AACGCCTTGGAGCTGGACGACTCGGCCCTGTATCTCTGTGCCAGCAGCTTGGGGGACAAGGGGAACACTGAAGCTTTCTTTGGACAA	CASSLGDKGNTEAFF	13	AACGCCTTGTTGCTGGGGGACTCGGCCCTCTATCTCTGTGCCAGCAGCCGGGGGCAGGCACAAAATCAGCCCCAGCATTTTGGTGAT	CASSRGQAQNQPQHF	24	CTACACACCCTGCAGCCAGAAGACTCGGCCCTGTATCTCTGTGCCAGCAGCCAAGGACTGGGAGACTACGAGCAGTACTTCGGGCCG	CASSQGLGDYEQYF	12
	CAGAAGGAGGACTCCGCCGTGTATCTCTGTGCCAGCAGCTTAGCGACCGTGACAGTACTCTCCACAGATACGCAGTATTTTGGCCCA	CASSLATVTVLSTDTQYF	27	NNNNNNNTGTCGGCTGCTCCCTCCCAAACATCTGTGTACTTCTGTGCCAGCAGTTACGATCCGCGAGATGGCTACACCTTCGGTTCG	CASSYDPRDGYTF	458	GTGACATCGGCCCAAAAGAACCCGACAGCTTTCTATCTCTGTGCCAGTAGTAGTAGCGGACGGTACAATGAGCAGTTCTTCGGGCCA	CASSSSGRYNEQFF	25	CTGAGCTCTCTGGAGCTGGGGGACTCAGCTTTGTATTTCTGTGCCAGCAGCGGAAGGACAGATAACACTGAAGCTTTCTTTGGACAA	CASSGRTDNTEAFF	4	CTGGAGTCCGCTACCAGCTCCCAGACATCTGTGTACTTCTGTGCCATCAGTGCGGGACAGAGCACAGATACGCAGTATTTTGGCCCA	CAISAGQSTDTQYF	24	NNNNNNNNNNNNNTGTCGGCTGCTCCCTCCCAGACATCTGTGTACTTCTGTGCCAGCAGTTCCCCCTACGAGCAGTACTTCGGGCCG	CASSSPYEQYF	10	ATCCGGTCCACAAAGCTGGAGGACTCAGCCATGTACTTCTGTGCCAGCAGTGAGTTCCTAAAAACACAGCCCCAGCATTTTGGTGAT	CASSEFLKTQPQHF	19	GTGACCAGTGCCCATCCTGAAGACAGCAGCTTCTACATCTGCAGTGCTAGGCCGGGACAGTGGTTTGTCGAGCAGTACTTCGGGCCG	CSARPGQWFVEQYF	26	GAGTCCGCTACCAGCTCCCAGACATCTGTGTACTTCTGTGCCATCAGTGAGGGACGAAGCTCCTACAATGAGCAGTTCTTCGGGCCA	CAISEGRSSYNEQFF	13	AACGCCTTGGAGCTGGACGACTCGGCCCTGTATCTCTGTGCCAGCAGCCCGCTAGGAGGGGAATTTAATGAGCAGTTCTTCGGGCCA	CASSPLGGEFNEQFF	16	GTGAACGCCTTGTTGCTGGGGGACTCGGCCCTCTATCTCTGTGCCAGCAGCTTGGAGGTCAGCGACAATGAGCAGTTCTTCGGGCCA	CASSLEVSDNEQFF	89	CAGCCAGAAGACTCGGCCCTGTATCTCTGTGCCAGCAGCCAGGAGGTACTAGCGGGAGGGACCCCCTACGAGCAGTACTTCGGGCCG	CASSQEVLAGGTPYEQYF	71
	GAGCAGGAGGACTCCGCCGTGTATCTCTGTGCCAGCAGCCCCCCGTGGGGCTTGGTCTCTGGGGCCAACGTCCTGACTTTCGGGGCC	CASSPPWGLVSGANVLTF	23	NNNNNNNTGTCGGCTGCTCCCTCCCAAACATCTGTGTACTTCTGTGCCAGCAGTGAGTTGGGGGCCTACGAGCAGTACTTCGGGCCG	CASSELGAYEQYF	15	ACATCGGCCCAAAAGAACCCGACAGCTTTCTATCTCTGTGCCAGTAGTCCCTCGGGGGGGCTTGCCTATGGCTACACCTTCGGTTCG	CASSPSGGLAYGYTF	25	AACCTGAGCTCTCTGGAGCTGGGGGACTCAGCTTTGTATTTCTGTGCCAGCAGCCCCCTGGGGTCCTACGAGCAGTACTTCGGGCCG	CASSPLGSYEQYF	24	GAGTCCGCTACCAGCTCCCAGACATCTGTGTACTTCTGTGCCACCGAGGGGCAGAGCAACTCTGGAAACACCATATATTTTGGAGAG	CATEGQSNSGNTIYF	20	NNNNNNNTGTCGGCTGCTCCCTCCCAGACATCTGTGTACTTCTGTGCCAGCAGTTACTCTCAGTCCTACGAGCAGTACTTCGGGCCG	CASSYSQSYEQYF	9	TCCACAAAGCTGGAGGACTCAGCCATGTACTTCTGTGCCAGCAGTGAATTTGTAACAGGGGGATACAATGAGCAGTTCTTCGGGCCA	CASSEFVTGGYNEQFF	7	ACAGTGACCAGTGCCCATCCTGAAGACAGCAGCTTCTACATCTGCAGTGCTACGGGACAGTCCAACACTGAAGCTTTCTTTGGACAA	CSATGQSNTEAFF	27	GAGTCCGCTACCAGCTCCCAGACATCTGTGTACTTCTGTGCCATCAGTGAGGGGCGGAGCTCCTACAATGAGCAGTTCTTCGGGCCA	CAISEGRSSYNEQFF	14	AATGTGAACGCCTTGGAGCTGGACGACTCGGCCCTGTATCTCTGTGCCAGCAGGGGGGCCAACACCGGGGAGCTGTTTTTTGGAGAA	CASRGANTGELFF	71	GTGAACGCCTTGTTGCTGGGGGACTCGGCCCTCTATCTCTGTGCCAGCAGCTTGGTGTTCCCCCCAGATACGCAGTATTTTGGCCCA	CASSLVFPPDTQYF	247	GCCTTGGAGCTGGGGGACTCGGCCCTGTATCTCTGTGCCAGAAGCTTCCCGACAGGGGGCACGGATGAGACCCAGTACTTCGGGCCA	CARSFPTGGTDETQYF	12
	CAGCGCACAGAGCAGGAGGACTCCGCCGTGTATCTCTGTGCCAGCAGCTTACTGGTAGCAACGGGCGAAAAACTGTTTTTTGGCAGT	CASSLLVATGEKLFF	42	GCTCCCTCCCAAACATCTGTGTACTTCTGTGCCAGCAGTTCGACAGACCCCGTCGAGTTAATGAACACTGAAGCTTTCTTTGGACAA	CASSSTDPVELMNTEAFF	128	ACATCGGCCCAAAAGAACCCGACAGCTTTCTATCTCTGTGCCAGTAGAACCGGGACAGGGGGTGGGAATGAGCAGTTCTTCGGGCCA	CASRTGTGGGNEQFF	24	AACCTGAGCTCTCTGGAGCTGGGGGACTCAGCTTTGTATTTCTGTGCCAGCTCGGGACTAGCAAACAATGAGCAGTTCTTCGGGCCA	CASSGLANNEQFF	27	TCCGCTACCAGCTCCCAGACATCTGTGTACTTCTGTGCCACCGCCCTCCCTAGACAGACCAGATCCTACGAGCAGTACTTCGGGCCG	CATALPRQTRSYEQYF	6	NNNNTGTCGGCTGCTCCCTCCCAGACATCTGTGTACTTCTGTGCCAGCAGTTACACCCAGGGGTTTTACGAGCAGTACTTCGGGCCG	CASSYTQGFYEQYF	9	TCCACAAAGCTGGAGGACTCAGCCATGTACTTCTGTGCCAGCAGGGACGAGACAGGGTATCGCTACTACGAGCAGTACTTCGGGCCG	CASRDETGYRYYEQYF	15	ACTCTGAAGATCCAGCGCACAGAGCAGGAGGACTCGGCCGTGTATCTCTGTGCCAGCAGCTTAGGCGAGACCCAGTACTTCGGGCCA	CASSLGETQYF	15	CCCCTCACTCTGGAGTCAGCTACCCGCTCCCAGACATCTGTGTATTTCTGCGCCAGCAGCGACGCTGGGGAGCAGTACTTCGGGCCG	CASSDAGEQYF	26	TTGGCTGCTCCCTCCCAGACATCTGTGTACTTCTGTGCCAGCAGTTACTCGAAGGGACAGGCCAATCAGCCCCAGCATTTTGGTGAT	CASSYSKGQANQPQHF	43	AACGCCTTGTTGCTGGGGGACTCGGCCCTCTATCTCTGTGCCAGCAGCCTACAGGGGGGCTCTGGAAACACCATATATTTTGGAGAG	CASSLQGGSGNTIYF	807	CGCACAGAGCAGCGGGACTCGGCCATGTATCGCTGTGCCAGCAGCTTAGAAGGACAGAGCTCTGGAAACACCATATATTTTGGAGAG	CASSLEGQSSGNTIYF	16
	CGCACAGAGCAGGAGGACTCCGCCGTGTATCTCTGTGCCAGCAGCTTAGCGAACAGTGGGGCCTCCTACGAGCAGTACTTCGGGCCG	CASSLANSGASYEQYF	43	AATGTGAACGCCTTGGAGCTGGACGACTCGGCCCTGTATCTCTGTGCCAGCAGCTCCACTACTAGCGCAGAGCAGTTCTTCGGGCCA	CASSSTTSAEQFF	29	GTGACATCGGCCCAAAAGAACCCGACAGCTTTCTATCTCTGTGCCAGTAGTATGGGAGGGGCTGGCACTGAAGCTTTCTTTGGACAA	CASSMGGAGTEAFF	17	CTGGAGTCGCCCAGCCCCAACCAGACCTCTCTGTACTTCTGTGCCAGCAGGAAGGGGGCGCCATTAAATGAGCAGTTCTTCGGGCCA	CASRKGAPLNEQFF	6	AGCTCCCAGACATCTGTGTACTTCTGTGCCATCAGTCCCGGACAGGCGACACTAAGCTCCTATAATTCACCCCTCCACTTTGGGAAT	CAISPGQATLSSYNSPLHF	15	TCGGCTGCTCCCTCCCAGACATCTGTGTACTTCTGTGCCAGCAGTTACTCTGGAGCGCCTACGATATTTACCCAGTACTTCGGGCCG	CASSYSGAPTIFTQYF	9	CTGAAGATCCGGTCCACAAAGCTGGAGGACTCAGCCATGTACTTCTGTGCCAGCAGTGAAGGATACACTGAAGCTTTCTTTGGACAA	CASSEGYTEAFF	13	NNNNNNNTGTCGGCTGCTCCCTCCCAAACATCTGTGTACTTCTGTGCCACCCGAGGGTCTATGAACACTGAAGCTTTCTTTGGACAA	CATRGSMNTEAFF	17	CCCCTCACTCTGGAGTCAGCTACCCGCTCCCAGACATCTGTGTATTTCTGCGCCAGCAGTGATCTGAGTGGCTACACCTTCGGTTCG	CASSDLSGYTF	14	AGGCTGGAGTTGGCTGCTCCCTCCCAGACATCTGTGTACTTCTGTGCCAGCAGTTTCGGGGGCGATACTGAAGCTTTCTTTGGACAA	CASSFGGDTEAFF	70	CAGCGCACAGAGCAGGAGGACTCGGCCGTGTATCTCTGTGCCAGCAGCTTACAGGGATTGAACACCGGGGAGCTGTTTTTTGGAGAA	CASSLQGLNTGELFF	14	AAGATCCAGCGCACAGAGCAGCGGGACTCGGCCATGTATCGCTGTGCCAGCAGCACCTCACAGGGGGGGACGCAGTATTTTGGCCCA	CASSTSQGGTQYF	23
	ATCCAGCGCACAGAGCAGGAGGACTCCGCCGTGTATCTCTGTGCCAGCAGCTTAGGGGTCAGGGTCGCTGAAGCTTTCTTTGGACAA	CASSLGVRVAEAFF	113	AACGCCTTGGAGCTGGACGACTCGGCCCTGTATCTCTGTGCCAGCAGCTCCCCCGGGACAGGGTACAATGAGCAGTTCTTCGGGCCA	CASSSPGTGYNEQFF	24	AAGAACCCGACAGCTTTCTATCTCTGTGCCAGTAGTATTGTGGCAGGTATAGGACTAGCGGCGAACAATGAGCAGTTCTTCGGGCCA	CASSIVAGIGLAANNEQFF	67	CTGGAGTCGCCCAGCCCCAACCAGACCTCTCTGTACTTCTGTGCCAGCAGTTTAAGAAGGAGGGGTGATACGCAGTATTTTGGCCCA	CASSLRRRGDTQYF	5	ATCCAGCAGGTAGTGCGAGGAGATTCGGCAGCTTATTTCTGTGCCAGCTCACCTCCTTTCACGAACACTGAAGCTTTCTTTGGACAA	CASSPPFTNTEAFF	9	NNNNNNNTGTCGGCTGCTCCCTCCCAGACATCTGTGTACTTCTGTGCCAGCAGTTACGGGCGGGACGGTGAGCAGTTCTTCGGGCCA	CASSYGRDGEQFF	7	TCCACAAAGCTGGAGGACTCAGCCATGTACTTCTGTGCCAGCAGCGGGGGACTAGCGGGGGGCACAGATACGCAGTATTTTGGCCCA	CASSGGLAGGTDTQYF	34	GTGACCAGTGCCCATCCTGAAGACAGCAGCTTCTACATCTGCAGTGCTAGAGACGCAGCTTGGGGTTTTGAAGCTTTCTTTGGACAA	CSARDAAWGFEAFF	29	AATGTGAGCACCTTGGAGCTGGGGGACTCGGCCCTTTATCTTTGCGCCAGCAGCGACAGGGGCGGCGGGGAGCTGTTTTTTGGAGAA	CASSDRGGGELFF	12	AAGATCCAGCGCACAGAGCAGCGGGACTCGGCCATGTATCGCTGTGCCAGCAGCCTGGAGGGGGCGGGCGAGCAGTACTTCGGGCCG	CASSLEGAGEQYF	16	ATCCAGCGCACAGAGCAGGAGGACTCGGCCGTGTATCTCTGTGCCAGCAGCTTAGGGACAGGGAGCTACGAGCAGTACTTCGGGCCG	CASSLGTGSYEQYF	15	CAGCGCACAGAGCAGCGGGACTCGGCCATGTATCGCTGTGCCAGCAGCTTACTTGCGGGAGAAATCGGGGAGCTGTTTTTTGGAGAA	CASSLLAGEIGELFF	17
	CGCACAGAGCAGGAGGACTCCGCCGTGTATCTCTGTGCCAGCAGCACACTAGCGGGGAGCTCCTACAATGAGCAGTTCTTCGGGCCA	CASSTLAGSSYNEQFF	163	GTGAACGCCTTGGAGCTGGACGACTCGGCCCTGTATCTCTGTGCCAGCAGCTTGGGGATGGGGGAAACTGAAGCTTTCTTTGGACAA	CASSLGMGETEAFF	213	TCCCTGATTCTGGAGTCCGCCAGCACCAACCAGACATCTATGTACCTCTGTGCCAGCGGCCTGAGGGATGAGCAGTTCTTCGGGCCA	CASGLRDEQFF	17	GAGTCGCCCAGCCCCAACCAGACCTCTCTGTACTTCTGTGCCAGCGAATCAATCGGAGGAAAACGGGATGAGCAGTTCTTCGGGCCA	CASESIGGKRDEQFF	12	AGGATCCAGCAGGTAGTGCGAGGAGATTCGGCAGCTTATTTCTGTGCCAGCTCACCCCCAAGCTCCTACGAGCAGTACTTCGGGCCG	CASSPPSSYEQYF	6	NNNNTGTCGGCTGCTCCCTCCCAGACATCTGTGTACTTCTGTGCCAGCAGCAGAGACAGGGTTATTACTGAAGCTTTCTTTGGACAA	CASSRDRVITEAFF	17	AAGATCCGGTCCACAAAGCTGGAGGACTCAGCCATGTACTTCTGTGCCAGCAGTCTTGGGTTGGGGGAGACCCAGTACTTCGGGCCA	CASSLGLGETQYF	10	CAGCCTGCAGAGCTTGAGGACTCGGCCGTGTATCTCTGTGCCAGCAGCTCACCCGCCAAGGACAGCTACGAGCAGTACTTCGGGCCG	CASSSPAKDSYEQYF	25	GTGAGCACCTTGGAGCTGGGGGACTCGGCCCTTTATCTTTGCGCCACCTCCTCGGGGCCCGAGTTAAGTGGCTACACCTTCGGTTCG	CATSSGPELSGYTF	54	CCCCTCACTCTGGAGTCCGCTACCCGCTCCCAGACATCTGTGTATTTCTGCGCCAGCAGTGATCTGAGTGGCTACACCTTCGGTTCG	CASSDLSGYTF	13	AAGATCCAGCGCACAGAGCAGGAGGACTCGGCCGTGTATCTCTGTGCCAGCAGCTCCCAACTCACCGGGGAGCTGTTTTTTGGAGAA	CASSSQLTGELFF	23	AAGATCCAGCGCACAGAGCAGCGGGACTCGGCCATGTATCGCTGTGCCAGCAGCTTAATTGTGGCAGATACGCAGTATTTTGGCCCA	CASSLIVADTQYF	36
	CGCACACAGAAGGAGGACTCCGCCGTGTATCTCTGTGCCAGCAGCTTAAGGATGGGGGGTTTAGGGTATGGCTACACCTTCGGTTCG	CASSLRMGGLGYGYTF	431	GCCTTGGAGCTGGACGACTCGGCCCTGTATCTCTGTGCCAGCAGCTTGGTACGGGGCTCGGATGGCTATGGCTACACCTTCGGTTCG	CASSLVRGSDGYGYTF	76	ACAGTGACCAGTGCCCATCCTGAAGACAGCAGCTTCTACATCTGCAGTGCTAGGGGGACTCTGAACACTGAAGCTTTCTTTGGACAA	CSARGTLNTEAFF	10	CTGATCCTGGAGTCGCCCAGCCCCAACCAGACCTCTCTGTACTTCTGTGCCAGCCAGGGGGGCTACAATGAGCAGTTCTTCGGGCCA	CASQGGYNEQFF	5	CTGAAGATCCGGTCCACAAAGCTGGAGGACTCAGCCATGTACTTCTGTGCCAGTCAGATAGGGTTTTCACCCCTCCACTTTGGGAAT	CASQIGFSPLHF	14	NNNNNNNTGTCGGCTGCTCCCTCCCAGACATCTGTGTACTTCTGTGCCAGCAGGCACCTCGGGCCCTCACCCCTCCACTTTGGGAAT	CASRHLGPSPLHF	60	CGGTCCACAAAGCTGGAGGACTCAGCCATGTACTTCTGTGCCAGCAGTTCGGAGGGGACAAGACGGACTGAAGCTTTCTTTGGACAA	CASSSEGTRRTEAFF	92	ACAGTGACCAGTGCCCATCCTGAAGACAGCAGCTTCTACATCTGCAGTGCCTCCCGGGGGGAGTACTACGAGCAGTACTTCGGGCCG	CSASRGEYYEQYF	25	ACCTTGGAGCTGGGGGACTCGGCCCTTTATCTTTGCGCCAGCAGCTTGTTAATAGGGAGTGGGAACACTGAAGCTTTCTTTGGACAA	CASSLLIGSGNTEAFF	45	CCCCTCACTCTGGAGTCAGCTACCCGCTCCCAGACATCTGTGTATTTCTGCGCCAGCAGCGACGCTGGGGAGCAGTACTTCGGGCCG	CASSDAGEQYF	56	CGCACAGAGCAGGAGGACTCGGCCGTGTATCTCTGTGCCAGCAGCCTCACTAGCGGGAGGCCGGGAGGCGAGCAGTACTTCGGGCCG	CASSLTSGRPGGEQYF	12	CTGGAGTCCGCTACCCGCTCCCAGACATCTGTGTATTTCTGCGCCAGCAGCAGGGGGCTTGATGGAAACACCATATATTTTGGAGAG	CASSRGLDGNTIYF	8
	CTAAACCTGAGCTCTCTGGAGCTGGGGGACTCAGCTTTGTATTTCTGTGCCAGCAGCGTAACGGGAGGCGAGCAGTACTTCGGGCCG	CASSVTGGEQYF	7	GAGCTGAATGTGAACGCCTTGGAGCTGGACGACTCGGCCCTGTATCTCTGTGCCAGCAGCTTGGGACTTGAAGCTTTCTTTGGACAA	CASSLGLEAFF	12	ACAGTGACCAGTGCCCATCCTGAAGACAGCAGCTTCTACATCTGCAGTGCGCGCACGGGGCTAGGAAGAAAACTGTTTTTTGGCAGT	CSARTGLGRKLFF	6	ATCCTGGAGTCGCCCAGCCCCAACCAGACCTCTCTGTACTTCTGTGCCAGCAGTTTAGTGGGCACCGGGGAGCTGTTTTTTGGAGAA	CASSLVGTGELFF	5	TCCACAAAGCTGGAGGACTCAGCCATGTACTTCTGTGCCAGCAGTGGCCTAGCGGGAGGGGTCGGGTACGAGCAGTACTTCGGGCCG	CASSGLAGGVGYEQYF	6	CAGCAGGTAGTGCGAGGAGATTCGGCAGCTTATTTCTGTGCCAGCTCACCACCGGGAACTAACACCGGGGAGCTGTTTTTTGGAGAA	CASSPPGTNTGELFF	8	CTGCAGCCAGAAGACTCAGCCCTGTATCTCTGCGCCAGCAGCCAACCCCTTAGAGGGGTCTCCTACAATGAGCAGTTCTTCGGGCCA	CASSQPLRGVSYNEQFF	18	GCTGCTCCCTCCCAGACATCTGTGTACTTCTGTGCCAGCAGTTTAACGGGGGCGGCGTCGTATAATTCACCCCTCCACTTTGGGAAC	CASSLTGAASYNSPLHF	8	AATGTGAGCACCTTGGAGCTGGGGGACTCGGCCCTTTATCTTTGCGCCAGCAGCTGGGAAGGAGCTCCCGAGCAGTACTTCGGGCCG	CASSWEGAPEQYF	1256	ATCCGGTCCACAAAGCTGGAGGACTCAGCCATGTACTTCTGTGCCAGCAAGGGGGCCTCTTGGAACACTGAAGCTTTCTTTGGACAA	CASKGASWNTEAFF	24	ACAGAGCAGGAGGACTCGGCCGTGTATCTCTGTGCCAGCAGCTTGAAGGTAGCGGGGATAGTTCCCTACGAGCAGTACTTCGGGCCG	CASSLKVAGIVPYEQYF	112	ACTCTGGAGTCCGCTACCCGCTCCCAGACATCTGTGTATTTCTGCGCCAGCAGTCGAGGGGGGGGCTATGAGCAGTTCTTCGGGCCA	CASSRGGGYEQFF	24
	CTGGAGCTGGGGGACTCAGCTTTGTATTTCTGTGCCAGCAGCGTAGTCTTGTTTCCAGGGATGAACACTGAAGCTTTCTTTGGACAA	CASSVVLFPGMNTEAFF	15	AATGTGAACGCCTTGGAGCTGGACGACTCGGCCCTGTATCTCTGTGCCAGCAGCTTGAACAGGGTCACTGAAGCTTTCTTTGGACAA	CASSLNRVTEAFF	103	AGTGCCCATCCTGAAGACAGCAGCTTCTACATCTGCAGTGCTAGAGATATGGGGGGACTAGCATACAATGAGCAGTTCTTCGGGCCA	CSARDMGGLAYNEQFF	4	CTGGAGTCGCCCAGCCCCAACCAGACCTCTCTGTACTTCTGTGCCAGCAACCTTGCGGGGGGCGGAATTGAGCAGTTCTTCGGGCCA	CASNLAGGGIEQFF	10	CTGAAGATCCGGTCCACAAAGCTGGAGGACTCAGCCATGTACTTCTGTGCCAGCAGTGGACAGAACTATGGCTACACCTTCGGTTCG	CASSGQNYGYTF	6	CAGCAGGTAGTGCGAGGAGATTCGGCAGCTTATTTCTGTGCCAGCTCACCGACCGAGACTAGCAGCAATGAGCAGTTCTTCGGGCCA	CASSPTETSSNEQFF	8	GCCCTGCAGCCAGAAGACTCAGCCCTGTATCTCTGCGCCAGCAGCCAAGAGCCCGCCTCTGGGGCCAACGTCCTGACTTTCGGGGCC	CASSQEPASGANVLTF	6	GCCCATCCTGAAGACAGCAGCTTCTACATCTGCAGTGCTAGAGATTCGGGACAGGGCACTATGGATTCACCCCTCCACTTTGGGAAC	CSARDSGQGTMDSPLHF	15	GCGTCTGCTGTACCCTCTCAGACATCTGTGTACTTCTGTGCCAGCAGTGAACTAGCGGGGGGCACAGATACGCAGTATTTTGGCCCA	CASSELAGGTDTQYF	12	CGGTCCACAAAGCTGGAGGACTCAGCCATGTACTTCTGTGCCAGCACAGAATATGGTAGTCTCCAAGAGACCCAGTACTTCGGGCCA	CASTEYGSLQETQYF	26	AAGGTGCAGCCTGCAGAACTGGAGGATTCTGGAGTTTATTTCTGTGCCAGCAGCCTTGTGCGGGGCACTGAAGCTTTCTTTGGACAA	CASSLVRGTEAFF	8	CTGGAGTCAGCTACCCGCTCCCAGACATCTGTGTATTTCTGCGCCAGCACTCGACAGGACGGGAACACTGAAGCTTTCTTTGGACAA	CASTRQDGNTEAFF	14
	AGCTCTCTGGAGCTGGGGGACTCAGCTTTGTATTTCTGTGCCAGCAGCGCCGGGACAGGGCACACCGGGGAGCTGTTTTTTGGAGAA	CASSAGTGHTGELFF	18	CTCAGGCTGGAGTTGGCTGCTCCCTCCCAGACATCTGTGTACTTCTGTGCCAGCTCCCTCTCTGGAAACACCATATATTTTGGAGAG	CASSLSGNTIYF	197	ATCCAGCCCTCAGAACCCAGGGACTCAGCTGTGTACTTCTGTGCCAGCAGTTTAGACAGGCGCAATTCACCCCTCCACTTTGGGAAT	CASSLDRRNSPLHF	7	ATCCAGCCCTCAGAACCCAGGGACTCAGCTGTGTACTTCTGTGCCAGCAGTTTAAGACAGGGGGTTTCACCCCTCCACTTTGGGAAT	CASSLRQGVSPLHF	5	CTACACGCCCTGCAGCCAGAAGACTCAGCCCTGTATCTCTGCGCCAGCAGCCAAGGCGGGGCGGGTGAAAAACTGTTTTTTGGCAGT	CASSQGGAGEKLFF	89	ATCCAGCAGGTAGTGCGAGGAGATTCGGCAGCTTATTTCTGTGCCAGCTCACCACAGGGGCCTGGAAACACCATATATTTTGGAGAG	CASSPQGPGNTIYF	9	CACGCCCTGCAGCCAGAAGACTCAGCCCTGTATCTCTGCGCCAGCAGCCAAAGGACAGACTCCACAGATACGCAGTATTTTGGCCCA	CASSQRTDSTDTQYF	12	GTGACCAGTGCCCATCCTGAAGACAGCAGCTTCTACATCTGCAGTGCTACCAGGACAGCAAGGAATCAGCCCCAGCATTTTGGTGAT	CSATRTARNQPQHF	14	TTGGCGTCTGCTGTACCCTCTCAGACATCTGTGTACTTCTGTGCCAGCAGCCCAGCGGGGGGCACAGATACGCAGTATTTTGGCCCA	CASSPAGGTDTQYF	15	TCCACAAAGCTGGAGGACTCAGCCATGTACTTCTGTGCCAGCAGGGGACAGGGACGTGTGGTTAACACTGAAGCTTTCTTTGGACAA	CASRGQGRVVNTEAFF	15	GAACTGGAGGATTCTGGAGTTTATTTCTGTGCCAGCAGCCCCCGTCCCGGGACTAGCGGGCGCTACAATGAGCAGTTCTTCGGGCCA	CASSPRPGTSGRYNEQFF	13	CTGGAGTCAGCTACCCGCTCCCAGACATCTGTGTATTTCTGCGCCAGCAGCAGGGGGCTTGATGGAAACACCATATATTTTGGAGAG	CASSRGLDGNTIYF	22
	AACCTGAGCTCTCTGGAGCTGGGGGACTCAGCTTTGTATTTCTGTGCCAGCAGCCCCCGGCCATCGGAAAAACTGTTTTTTGGCAGT	CASSPRPSEKLFF	51	TTGCTGGGGGACTCGGCCCTCTATCTCTGTGCCAGCAGCTCACTCACCGGGACAGGGGGCTTCGATGAAAAACTGTTTTTTGGCAGT	CASSSLTGTGGFDEKLFF	26	GTGACCAGTGCCCATCCTGAAGACAGCAGCTTCTACATCTGCAGTGGCCTCCCGACAGGGGCCCAAGAGACCCAGTACTTCGGGCCA	CSGLPTGAQETQYF	9	CATCCTGAAGACAGCAGCTTCTACATCTGCAGTGCTAGAGATAGGACAGGGAGTACCTATAAGAACACTGAAGCTTTCTTTGGACAA	CSARDRTGSTYKNTEAFF	17	NNNNNNNTGTCGGCTGCTCCCTCCCAGACATCTGTGTACTTCTGTGCCAGCAGGCACCTCGGGCCCTCACCCCTCCACTTTGGGAAT	CASRHLGPSPLHF	27	CAGGTAGTGCGAGGAGATTCGGCAGCTTATTTCTGTGCCAGCTCAAACCCTTTTTGGTTTAGCTCCTACGAGCAGTACTTCGGGCCG	CASSNPFWFSSYEQYF	10	CTACACGCCCTGCAGCCAGAAGACTCAGCCCTGTATCTCTGCGCCAGCAGCCCTGAGGGGAATGGGTATGAAGCTTTCTTTGGACAA	CASSPEGNGYEAFF	6	ACCAGTGCCCATCCTGAAGACAGCAGCTTCTACATCTGCAGTGCTAGCCCGATTCCGGGGGCAGTTTACGAGCAGTACTTCGGGCCG	CSASPIPGAVYEQYF	36	GCTGTACCCTCTCAGACATCTGTGTACTTCTGTGCCAGCAGTGACCCCGGTAGTAGCGGGGGCACAGATACGCAGTATTTTGGCCCA	CASSDPGSSGGTDTQYF	16	ATCCGGTCCACAAAGCTGGAGGACTCAGCCATGTACTTCTGTGCCAGCAGCCCCCCTGGGACACAGCAGCCCCAGCATTTTGGTGAT	CASSPPGTQQPQHF	23	AAGATCCGGTCCACAAAGCTGGAGGACTCAGCCATGTACTTCTGTGCCAGCAGTGCTCTCCAGCTTGAGACCCAGTACTTCGGGCCA	CASSALQLETQYF	6	ACTCTGGAGTCAGCTACCCGCTCCCAGACATCTGTGTATTTCTGCGCCAGCAGTCGAGGGGGGGGCTATGAGCAGTTCTTCGGGCCA	CASSRGGGYEQFF	64
	CTAAACCTGAGCTCTCTGGAGCTGGGGGACTCAGCTTTGTATTTCTGTGCCAGCAGGGGTTCTGGAAACACCATATATTTTGGAGAG	CASRGSGNTIYF	14	GCCTTGTTGCTGGGGGACTCGGCCCTCTATCTCTGTGCCAGCAGCCTCCCTCGGGACAGGGACACAGATACGCAGTATTTTGGCCCA	CASSLPRDRDTDTQYF	179	ACCAGTGCCCATCCTGAAGACAGCAGCTTCTACATCTGCAGTGCTAGCCCCCCGACAGGGGGCGGTGAAAAACTGTTTTTTGGCAGT	CSASPPTGGGEKLFF	14	CCCTCAGAACCCAGGGACTCAGCTGTGTACTTCTGTGCCAGTGGTTGGCCCGGGACAGGGGGCTATCATGGCTACACCTTCGGTTCG	CASGWPGTGGYHGYTF	7	NNNNTGTCGGCTGCTCCCTCCCAGACATCTGTGTACTTCTGTGCCAGCAGCAGAGACAGGGTTATTACTGAAGCTTTCTTTGGACAA	CASSRDRVITEAFF	13	AGGATCCAGCAGGTAGTGCGAGGAGATTCGGCAGCTTATTTCTGTGCCAGCTCACCAGGGTTCACAGATACGCAGTATTTTGGCCCA	CASSPGFTDTQYF	14	GCCCTGCAGCCAGAAGACTCAGCCCTGTATCTCTGCGCCAGCAGCCAAGATCGAACACAGGTTGACTATGGCTACACCTTCGGTTCG	CASSQDRTQVDYGYTF	17	ATCCAGCGCACAGAGCAGCGGGACTCAGCCATGTATCGCTGTGCCAGCAGCCCAACCGGAGGCACAGATACGCAGTATTTTGGCCCA	CASSPTGGTDTQYF	17	TTGGCGTCTGCTGTACCCTCTCAGACATCTGTGTACTTCTGTGCCAGCGCCGGGACAGGGGATGGAAATACGCAGTATTTTGGCCCA	CASAGTGDGNTQYF	17	ATCCGGTCCACAAAGCTGGAGGACTCAGCCATGTACTTCTGTGCCAGCATCGACGGCAGGGGTTCCTACGAGCAGTACTTCGGGCCG	CASIDGRGSYEQYF	40	CGGTCCACAAAGCTGGAGGACTCAGCCATGTACTTCTGTGCCAGCAGTGAAGTTCTGGGGGCAGGGGATACGCAGTATTTTGGCCCA	CASSEVLGAGDTQYF	6	GCCTTGGAGCTGGACGACTCGGCCCTGTATCTCTGTGCCAGCAGCTTGGGTGGTAGAGGGGCGACAGATACGCAGTATTTTGGCCCA	CASSLGGRGATDTQYF	11
	CTGGAGCTGGGGGACTCAGCTTTGTATTTCTGTGCCAGCACCCAGAGCCCGGGACAGCTGATGAACACTGAAGCTTTCTTTGGACAA	CASTQSPGQLMNTEAFF	12	GTGAACGCCTTGTTGCTGGGGGACTCGGCCCTCTATCTCTGTGCCAGCAGCTATGGGACACCTTTAGATACGCAGTATTTTGGCCCA	CASSYGTPLDTQYF	12	CTGACAGTGACCAGTGCCCATCCTGAAGACAGCAGCTTCTACATCTGCAGTGCTAGGCCGGGGCTGTCTGGCTACACCTTCGGTTCG	CSARPGLSGYTF	13	ACAGTGACCAGTGCCCATCCTGAAGACAGCAGCTTCTACATCTGCAGTGCTGGAGGGGCTTCAGGCACTGAGCAGTTCTTCGGGCCA	CSAGGASGTEQFF	8	NNNNNNNTGTCGGCTGCTCCCTCCCAGACATCTGTGTACTTCTGTGCCAGCAGTTACGGGCGGGACGGTGAGCAGTTCTTCGGGCCA	CASSYGRDGEQFF	8	AGGATCCAGCAGGTAGTGCGAGGAGATTCGGCAGCTTATTTCTGTGCCAGCTCACCGTCGGGGGATTCACCCCTCCACTTTGGGAAT	CASSPSGDSPLHF	76	GCCCTGCAGCCAGAAGACTCAGCCCTGTATCTCTGCGCCAGCAGCCAACAACTAGCGGGGGGGCTCATTGAGCAGTTCTTCGGGCCA	CASSQQLAGGLIEQFF	27	GCTGCTCCCTCCCAGACATCTGTGTACTTCTGTGCCAGCAGTTCGTCTCGGCGGGCGACCGGGGCCAACGTCCTGACTTTCGGGGCC	CASSSSRRATGANVLTF	25	ACGTTGGCGTCTGCTGTACCCTCTCAGACATCTGTGTACTTCTGTGCCAGCAGTGACTCGGACTACAATGAGCAGTTCTTCGGGCCA	CASSDSDYNEQFF	22	ATCCGGTCCACAAAGCTGGAGGACTCAGCCATGTACTTCTGTGCCAGCAACAGACAGGGGGCACAAGAGACCCAGTACTTCGGGCCA	CASNRQGAQETQYF	79	AAGATCCGGTCCACAAAGCTGGAGGACTCAGCCATGTACTTCTGTGCCAGCGGGGCGGGAGGGGGGAGCGAGCAGTACTTCGGGCCG	CASGAGGGSEQYF	5	TTGGAGCTGGACGACTCGGCCCTGTATCTCTGTGCCAGCAGCTTGGCCCTCGAGGCTACCTTCACCGGGGAGCTGTTTTTTGGAGAA	CASSLALEATFTGELFF	7
	CTGAGCTCTCTGGAGCTGGGGGACTCAGCTTTGTATTTCTGTGCCAGCAGCGTATTCGATTCCCCCACTGAAGCTTTCTTTGGACAA	CASSVFDSPTEAFF	17	CTGAATGTGAACGCCTTGTTGCTGGGGGACTCGGCCCTCTATCTCTGTGCCAGCAGCCCCGGGCCAGATACGCAGTATTTTGGCCCA	CASSPGPDTQYF	32	GTGACCAGTGCCCATCCTGAAGACAGCAGCTTCTACATCTGCAGTGCTAGAGTCACAACGAAGGTACAAGCCCAGCATTTTGGTGAT	CSARVTTKVQAQHF	8	CAGCCCTCAGAACCCAGGGACTCAGCTGTGTACTTCTGTGCCAGCAGTTTAGGGAGCGCGGGAGAAGATACGCAGTATTTTGGCCCA	CASSLGSAGEDTQYF	6	NNNNNNNNNNNNNTGTCGGCTGCTCCCTCCCAGACATCTGTGTACTTCTGTGCCAGCAGTTCCCCCTACGAGCAGTACTTCGGGCCG	CASSSPYEQYF	11	ATCCAGCAGGTAGTGCGAGGAGATTCGGCAGCTTATTTCTGTGCCAGCTCGTCTTCGGGGGAGGGCTACGAGCAGTACTTCGGGCCG	CASSSSGEGYEQYF	16	GCCTTGTTGCTGGGGGACTCGGCCCTCTATCTCTGTGCCAGCAGCTGGGGAACCGGGTCAGAGAGGTACGAGCAGTACTTCGGGCCG	CASSWGTGSERYEQYF	6	AGTGCCCATCCTGAAGACAGCAGCTTCTACATCTGCAGTGCTAGAGATAGTGAGAGACTTAATAATTCACCCCTCCACTTTGGGAAC	CSARDSERLNNSPLHF	13	TCTCTGGAGCTGGGGGACTCAGCTTTGTATTTCTGTGCCAGCAGCGTAGCGGTCGACGGTTCTAACTATGGCTACACCTTCGGTTCG	CASSVAVDGSNYGYTF	17	AGCTCTCTGGAGCTGGGGGACTCAGCTTTGTATTTCTGTGCCAGCAGCGTTACCGGGACAGGGAACTATGGCTACACCTTCGGTTCG	CASSVTGTGNYGYTF	17	NCTCTGAAGATCCGGTCCACAAAGCTGGAGGACTCAGCCATGTACTTCTGTGCCAGCAGTAAACGGGACGAAGCTTTCTTTGGACAA	CASSKRDEAFF	10	TTGGAGCTGGACGACTCGGCCCTGTATCTCTGTGCCAGCAGCTTCGGGGCGGGAGGCGGTAGAACAGATACGCAGTATTTTGGCCCA	CASSFGAGGGRTDTQYF	20
	AGCTCTCTGGAGCTGGGGGACTCAGCTTTGTATTTCTGTGCCAGCAGCCGGACTAGCGGGGGCACAGATACGCAGTATTTTGGCCCA	CASSRTSGGTDTQYF	34	AATGTGAACGCCTTGTTGCTGGGGGACTCGGCCCTCTATCTCTGTGCCAGCAGCTTCGTCACGGTGGAGACCCAGTACTTCGGGCCA	CASSFVTVETQYF	11	AAGATCCAGCCTGCAGAGCTTGAGGACTCGGCCGTGTATCTCTGTGCCAGCACGCGCGGATTGAACACTGAAGCTTTCTTTGGACAA	CASTRGLNTEAFF	7	CTGACAGTGACCAGTGCCCATCCTGAAGACAGCAGCTTCTACATCTGCAGTGCTACTCGCCGGTCCTTGGGGGTTTTCTTTGGACAA	CSATRRSLGVFF	7	NNNNNNNTGTCGGCTGCTCCCTCCCAGACATCTGTGTACTTCTGTGCCAGCAGTTACTCGATCGTGGACGAGCAGTACTTCGGGCCG	CASSYSIVDEQYF	7	AGCACCTTGGAGCTGGGGGACTCGGCCCTTTATCTTTGCGCCAGCAGCTTGGGGGACAGCCAGAATCAGCCCCAGCATTTTGGTGAT	CASSLGDSQNQPQHF	35	GAGCTGAATGTGAACGCCTTGTTGCTGGGGGACTCGGCCCTCTATCTCTGTGCCAGCAGCACCGGGACAGGGGCTTTCTTTGGACAA	CASSTGTGAFF	6	GTGACCAGTGCCCATCCTGAAGACAGCAGCTTCTACATCTGCAGTGCCTTTTCGGTCACCATGAACACTGAAGCTTTCTTTGGACAA	CSAFSVTMNTEAFF	12	AGCTCTCTGGAGCTGGGGGACTCAGCTTTGTATTTCTGTGCCAGCAGCGTACGGGGGACCCCCAGGAATGAGCAGTTCTTCGGGCCA	CASSVRGTPRNEQFF	17	AGCTCTCTGGAGCTGGGGGACTCAGCTTTGTATTTCTGTGCCAGCAGCGTACGGGGGACCCCCAGGAATGAGCAGTTCTTCGGGCCA	CASSVRGTPRNEQFF	14	TCCACAAAGCTGGAGGACTCAGCCATGTACTTCTGTGCCAGCAGCCTTAGCGGGACCGCGAACACCGGGGAGCTGTTTTTTGGAGAA	CASSLSGTANTGELFF	7	AACGCCTTGGAGCTGGACGACTCGGCCCTGTATCTCTGTGCCAGCAGCTCAACAGGAGTATCTAACTATGGCTACACCTTCGGTTCG	CASSSTGVSNYGYTF	20
	CAGCCAGAAGACTCGGCCCTGTATCTCTGTGCCAGCAGCCAGCAATACCGGGACTCACCCGGCTACACTGAAGCTTTCTTTGGACAA	CASSQQYRDSPGYTEAFF	7	ACAGAGCAGGAGGACTCGGCCGTGTATCTCTGTGCCAGCAGCTTTGGGACAGGAGCCCCTGGGGCCAACGTCCTGACTTTCGGGGCC	CASSFGTGAPGANVLTF	8	CTGACAGTGACCAGTGCCCATCCTGAAGACAGCAGCTTCTACATCTGCAGTGCTAGCTCCTCTGGAAACACCATATATTTTGGAGAG	CSASSSGNTIYF	43	AAGATCCAGCCTGCAGAGCTTGAGGACTCGGCCGTGTATCTCTGTGCCAGCACGCGCGGATTGAACACTGAAGCTTTCTTTGGACAA	CASTRGLNTEAFF	21	NNNNTGTCGGCTGCTCCCTCCCAGACATCTGTGTACTTCTGTGCCAGCAGTTACTCTGGCAGGGACACTGAAGCTTTCTTTGGACAA	CASSYSGRDTEAFF	9	AGCACCTTGGAGCTGGGGGACTCGGCCCTTTATCTTTGCGCCAGCAGCGACCCTTCCCAGGGTAACACTGAAGCTTTCTTTGGACAA	CASSDPSQGNTEAFF	63	GCCTTGTTGCTGGGGGACTCGGCCCTCTATCTCTGTGCCAGCAGCTTTACGGATAGCTCCTATAATTCACCCCTCCACTTTGGGAAC	CASSFTDSSYNSPLHF	12	GTGACCAGTGCCCATCCTGAAGACAGCAGCTTCTACATCTGCAGTGCTAGAGACACTGACCGGTTCTATGGCTACACCTTCGGTTCG	CSARDTDRFYGYTF	12	CTGAGCTCTCTGGAGCTGGGGGACTCAGCTTTGTATTTCTGTGCCAGCAGCCCCGACGATCCGAACACTGAAGCTTTCTTTGGACAA	CASSPDDPNTEAFF	15	GAACTAAACCTGAGCTCTCTGGAGCTGGGGGACTCAGCTTTGTATTTCTGTGCCAGCAGCAGGGGGCACGAGCAGTACTTCGGGCCG	CASSRGHEQYF	17	NCTCTGAAGATCCGGTCCACAAAGCTGGAGGACTCAGCCATGTACTTCTGTGCCAGCAGTGGACAAGATACGCAGTATTTTGGCCCA	CASSGQDTQYF	15	AACGCCTTGGAGCTGGACGACTCGGCCCTGTATCTCTGTGCCAGCAGCGAACCGGGGAGGGGGCGAGAGACCCAGTACTTCGGGCCA	CASSEPGRGRETQYF	24
	CACCTACACACCCTGCAGCCAGAAGACTCGGCCCTGTATCTCTGTGCCAGCAGCCACCCGGCGGTCTATGGCTACACCTTCGGTTCG	CASSHPAVYGYTF	144	AAGATCCAGCGCACAGAGCAGGAGGACTCGGCCGTGTATCTCTGTGCCAGCAGCTTAGCCCAGCGATACGAGCAGTACTTCGGGCCG	CASSLAQRYEQYF	156	CAGCCCTCAGAACCCAGGGACTCAGCTGTGTACTTCTGTGCCAGCAGTTTAGATCGGGGAAGCAATCAGCCCCAGCATTTTGGTGAT	CASSLDRGSNQPQHF	94	ATCCAGCCCTCAGAACCCAGGGACTCAGCTGTGTACTTCTGTGCCAGCAGAACCGGGACTAGCGTATCCGAGCAGTACTTCGGGCCG	CASRTGTSVSEQYF	23	CTGCAGCCAGAAGACTCGGCCCTGTATCTCTGCGCCAGCAGCCAACTCAGACAGGGAATTTACACAGATACGCAGTATTTTGGCCCA	CASSQLRQGIYTDTQYF	21	GTACCCTCTCAGACATCTGTGTACTTCTGTGCCAGCAGTCAAGAAGGACAGGGGGCGGCAGAACGGGATGGCTACACCTTCGGTTCG	CASSQEGQGAAERDGYTF	10	GCCTTGTTGCTGGGGGACTCGGCCCTCTATCTCTGTGCCAGCAGCTTGTGGTTAGCGGGGCGCACAGATACGCAGTATTTTGGCCCA	CASSLWLAGRTDTQYF	20	AGTGCCCATCCTGAAGACAGCAGCTTCTACATCTGCAGTGCTAGAGATGCGTTGGGGGGCCTTTCCTACGAGCAGTACTTCGGGCCG	CSARDALGGLSYEQYF	18	TCTCTGGAGCTGGGGGACTCAGCTTTGTATTTCTGTGCCAGCAGCGTAGCTGCGACAGGGGAGCACTATGGCTACACCTTCGGTTCG	CASSVAATGEHYGYTF	17	TCTCTGGAGCTGGGGGACTCAGCTTTGTATTTCTGTGCCAGCAGCGTAGTGGCGGGGACAGGGGGCCATGAGCAGTTCTTCGGGCCA	CASSVVAGTGGHEQFF	13	AAGATCCGGTCCACAAAGCTGGAGGACTCAGCCATGTACTTCTGTGCCAGCAGTTTAAAACGGACCGGGGAGCTGTTTTTTGGAGAA	CASSLKRTGELFF	10	GAGCTGGACGACTCGGCCCTGTATCTCTGTGCCAGCAGCTTAGGGGGACTAGCGGGAGCGACATCCTACGAGCAGTACTTCGGGCCG	CASSLGGLAGATSYEQYF	57
	ATCCAGCGCACAGAGCAGCGGGACTCGGCCATGTATCGCTGTGCCAGCAGCTTAGGGCATAGGAACTATGGCTACACCTTCGGTTCG	CASSLGHRNYGYTF	9	CAGCGCACAGAGCAGGAGGACTCGGCCGTGTATCTCTGTGCCAGCAGCTTAGGGGGTTGGGGAAACACTGAAGCTTTCTTTGGACAA	CASSLGGWGNTEAFF	12	CTGACAGTGACCAGTGCCCATCCTGAAGACAGCAGCTTCTACATCTGCAGTGCCAAGAGAGGGTACACTGAAGCTTTCTTTGGACAA	CSAKRGYTEAFF	177	ACAGTGACCAGTGCCCATCCTGAAGACAGCAGCTTCTACATCTGCAGTGCTATTTTTAGCGGGGGGGCCAAGCAGTTCTTCGGGCCA	CSAIFSGGAKQFF	46	CCAGAAGACTCGGCCCTGTATCTCTGCGCCAGCAGCCAAGAAGGGTCTAGCGGGAGGGATACCACAGATACGCAGTATTTTGGCCCA	CASSQEGSSGRDTTDTQYF	9	TCCTCAGAACCGGGAGACACGGCACTGTATCTCTGCGCCAGCAGTGAAGCCCCCGGTCAGGGGAAGACTGAAGCTTTCTTTGGACAA	CASSEAPGQGKTEAFF	7	GAGCTGAATGTGAACGCCTTGTTGCTGGGGGACTCGGCCCTCTATCTCTGTGCCAGCAGCTTTCTTAATGGCTACACCTTCGGTTCG	CASSFLNGYTF	21	TCGGCTGCTCCCTCCCAGACATCTGTGTACTTCTGTGCCAGCAGTAGGGGAGGGTGGCAGGGGGGGTACGAGCAGTACTTCGGGCCG	CASSRGGWQGGYEQYF	14	AACCTGAGCTCTCTGGAGCTGGGGGACTCAGCTTTGTATTTCTGTGCCAGCAGCCCGAGTTCCTGGACTGAAGCTTTCTTTGGACAA	CASSPSSWTEAFF	17	AGCTCTCTGGAGCTGGGGGACTCAGCTTTGTATTTCTGTGCCAGCAGCGAGGGGGGTTTCACGGATCAGCCCCAGCATTTTGGTGAT	CASSEGGFTDQPQHF	15	ATCCGGTCCACAAAGCTGGAGGACTCAGCCATGTACTTCTGTGCCAGCAGTGAGATCCTTAGCACAGATACGCAGTATTTTGGCCCA	CASSEILSTDTQYF	16	AACGCCTTGGAGCTGGACGACTCGGCCCTGTATCTCTGTGCCAGCAGCTTCCTGGGGACAGGAGGCTACGAGCAGTACTTCGGGCCG	CASSFLGTGGYEQYF	78
	AAGATCCAGCGCACAGAGCAGCGGGACTCGGCCATGTATCGCTGTGCCAGCAGCCAACAGGAGAACACTGAAGCTTTCTTTGGACAA	CASSQQENTEAFF	21	ATCCAGCGCACAGAGCAGGAGGACTCGGCCGTGTATCTCTGTGCCTCTCAGCGGGAGGCAGGCAACTACGAGCAGTACTTCGGGCCG	CASQREAGNYEQYF	69	AGCTCTCTGGAGCTGGGGGACTCAGCTTTGTATTTCTGTGCCAGCAGCGTAGACTTCGGACCCTACAATGAGCAGTTCTTCGGGCCA	CASSVDFGPYNEQFF	7	CTGAAGATCCAGCGCACAGAGCAGGAGGACTCGGCCGTGTATCTCTGTGCCAGCAGTTTCCTCGGCTATGGCTACACCTTCGGTTCG	CASSFLGYGYTF	61	CTGCAGCCAGAAGACTCGGCCCTGTATCTCTGCGCCAGCAGCCAAGATTCCCGCGGGAGGGACACCGGGGAGCTGTTTTTTGGAGAA	CASSQDSRGRDTGELFF	7	TCTAAGAAGCTCCTTCTCAGTGACTCTGGCTTCTATCTCTGTGCCTGGAGTCGGACGGGACCTATTTACGCGCAGTACTTCGGGCCG	CAWSRTGPIYAQYF	8	ATCCAGCGCACAGAGCGGGGGGACTCAGCCGTGTATCTCTGTGCCAGCAGCTCTCAGGGTAGGGGTTCACCCCTCCACTTTGGGAAT	CASSSQGRGSPLHF	7	GCCCATCCTGAAGACAGCAGCTTCTACATCTGCAGTGCGGGAAACCGGGACACCAGGGAGTATGGAAACACCATATATTTTGGAGAG	CSAGNRDTREYGNTIYF	13	CTGAGCTCTCTGGAGCTGGGGGACTCAGCTTTGTATTTCTGTGCCAGCAGCGTAGTAGGGACAGCATATGGCTACACCTTCGGTTCG	CASSVVGTAYGYTF	63	AACCTGAGCTCTCTGGAGCTGGGGGACTCAGCTTTGTATTTCTGTGCCAGCAGCCCGAGTTCCTGGACTGAAGCTTTCTTTGGACAA	CASSPSSWTEAFF	28	ATCCGGTCCACAAAGCTGGAGGACTCAGCCATGTACTTCTGTGCCAGCAGTGAAAGAGGGGTGAGCTACGAGCAGTACTTCGGGCCG	CASSERGVSYEQYF	16	AACGCCTTGGAGCTGGACGACTCGGCCCTGTATCTCTGTGCCAGCAGCTTAGGGGACAGCCCTAACAATGAGCAGTTCTTCGGGCCA	CASSLGDSPNNEQFF	515
	ATCCAGCGCACAGAGCAGCGGGACTCGGCCATGTATCGCTGTGCCAGCAGCCTGCTAGGGGAGAGCACTGAAGCTTTCTTTGGACAA	CASSLLGESTEAFF	16	ATCCAGCGCACAGAGCAGGAGGACTCGGCCGTGTATCTCTGTGCCAGCAGCTCCCAAACCCCTTCTAGCGAGCAGTACTTCGGGCCG	CASSSQTPSSEQYF	76	AACCTGAGCTCTCTGGAGCTGGGGGACTCAGCTTTGTATTTCTGTGCCAGCTCGGGACTAGCAAACAATGAGCAGTTCTTCGGGCCA	CASSGLANNEQFF	22	AGTGCCCATCCTGAAGACAGCAGCTTCTACATCTGCAGTGCCACCCCACTAGCGGGAGACCTCACAGATACGCAGTATTTTGGCCCA	CSATPLAGDLTDTQYF	31	AGGCTGGAGTTGGCTGCTCCCTCCCAGACATCTGTGTACTTCTGTGCCAGCAGTTTACCTGGTGCCTACGAGCAGTACTTCGGGCCG	CASSLPGAYEQYF	7	CAGCGCACAGAGCAGGAGGACTCGGCCGTGTATCTCTGTGCCAGCAGCTTAGCGCTTTCAGGGAGCTATGGCTACACCTTCGGTTCG	CASSLALSGSYGYTF	11	CAGCGCACAGAGCGGGGGGACTCAGCCGTGTATCTCTGTGCCAGCAGCCCTAGCGGGGGAGCGCAAGAGACCCAGTACTTCGGGCCA	CASSPSGGAQETQYF	6	ATCCAGCCTGCAGAGCTTGAGGACTCGGCCGTGTATCTCTGTGCCAGCAGCCCGCTATCAGCTAACTATGGCTACACCTTCGGTTCG	CASSPLSANYGYTF	15	CTGAGCTCTCTGGAGCTGGGGGACTCAGCTTTGTATTTCTGTGCCAGCAGCGTCGCGGGGACCTCCTACGAGCAGTACTTCGGGCCG	CASSVAGTSYEQYF	31	CTGAGCTCTCTGGAGCTGGGGGACTCAGCTTTGTATTTCTGTGCCAGCAGCGTCGCGGGGACCTCCTACGAGCAGTACTTCGGGCCG	CASSVAGTSYEQYF	23	TCCACAAAGCTGGAGGACTCAGCCATGTACTTCTGTGCCAGCTCGGGGGGCAACTTGGGAGGTGTATTGGAGCAGTTCTTCGGGCCA	CASSGGNLGGVLEQFF	18	GAGTTGGCTGCTCCCTCCCAGACATCTGTGTACTTCTGTGCCAGCAGTTACGGACAGGTCGAGGCCTACGAGCAGTACTTCGGGCCG	CASSYGQVEAYEQYF	7
	GTGAACGCCTTGGAGCTGGACGACTCGGCCCTGTATCTCTGTGCCAGCAGCTTTGACGGGGAAAACTATGGCTACACCTTCGGTTCG	CASSFDGENYGYTF	7	AACCTGAGCTCTCTGGAGCTGGGGGACTCAGCTTTGTATTTCTGTGCCAGCAGCGTCGGGGGCGCCGACACCATATATTTTGGAGAG	CASSVGGADTIYF	7	CTGAGCTCTCTGGAGCTGGGGGACTCAGCTTTGTATTTCTGTGCCAGCAGCGTAGGGCAGGGGGCTCGTGGCTACACCTTCGGTTCG	CASSVGQGARGYTF	7	ACAGTGACCAGTGCCCATCCTGAAGACAGCAGCTTCTACATCTGCAGTGCTAGAGAGCTAGGAATCGGGGAGCTGTTTTTTGGAGAA	CSARELGIGELFF	35	CTCAGGCTGGAGTTGGCTGCTCCCTCCCAGACATCTGTGTACTTCTGTGCCAGCAGGTGGCAGGCGGATGGCTACACCTTCGGTTCG	CASRWQADGYTF	10	CAGCGCACAGAGCAGGAGGACTCGGCCGTGTATCTCTGTGCCAGCAGCCCGGGTCGCTTTGGCTCCTACGAGCAGTACTTCGGGCCG	CASSPGRFGSYEQYF	13	GAGCGGGGGGACTCAGCCGTGTATCTCTGTGCCAGCAGCTTAAATCCGGCAGGTTCCTCTGGGGCCAACGTCCTGACTTTCGGGGCC	CASSLNPAGSSGANVLTF	52	ACTCTCAAGATCCAGCCTGCAGAGCTTGAGGACTCGGCCGTGTATCTCTGTGCCAGCAGCTTAGCGGGCGAGCAGTACTTCGGGCCG	CASSLAGEQYF	11	CTGAGCTCTCTGGAGCTGGGGGACTCAGCTTTGTATTTCTGTGCCAGCTCTGGGGGGTTGAGAGAATCACCCCTCCACTTTGGGAAC	CASSGGLRESPLHF	45	TCTCTGGAGCTGGGGGACTCAGCTTTGTATTTCTGTGCCAGCAGCGTAGGACGGTCCCTGAACACCGGGGAGCTGTTTTTTGGAGAA	CASSVGRSLNTGELFF	13	ATCCGGTCCACAAAGCTGGAGGACTCAGCCATGTACTTCTGTGCCAGCAGTGAAGGGGACTCTGGAAACACCATATATTTTGGAGAG	CASSEGDSGNTIYF	44	CTGGAGTTGGCTGCTCCCTCCCAGACATCTGTGTACTTCTGTGCCAGCAGTTCCCTCGGCGGGGGTGGGGAGCAGTACTTCGGGCCG	CASSSLGGGGEQYF	8
	AACGCCTTGGAGCTGGACGACTCGGCCCTGTATCTCTGTGCCAGCAGCTCCCCCGGGACAGGGTACAATGAGCAGTTCTTCGGGCCA	CASSSPGTGYNEQFF	34	AACCTGAGCTCTCTGGAGCTGGGGGACTCAGCTTTGTATTTCTGTGCCAGCAGCGTAGGTCTTATCACTGAAGCTTTCTTTGGACAA	CASSVGLITEAFF	27	AACCTGAGCTCTCTGGAGCTGGGGGACTCAGCTTTGTATTTCTGTGCCAGCAGCCCCCTGGGGTCCTACGAGCAGTACTTCGGGCCG	CASSPLGSYEQYF	16	ACAGTGACCAGTGCCCATCCTGAAGACAGCAGCTTCTACATCTGCAGTGCTCAGCAAGGGGGTACCACTGAAGCTTTCTTTGGACAA	CSAQQGGTTEAFF	286	GTGACATCGGCCCAAAAGAACCCGACAGCTTTCTATCTCTGTGCCAGTAGTTCCCGACAGGGGGCCTACGAGCAGTACTTCGGGCCG	CASSSRQGAYEQYF	43	CGCACAGAGCAGGAGGACTCGGCCGTGTATCTCTGTGCCAGCAGCCTTAGCGGGAGGGCCACGGGGAATGAGCAGTTCTTCGGGCCA	CASSLSGRATGNEQFF	15	CAGCGCACAGAGCGGGGGGACTCAGCCGTGTATCTCTGTGCCAGCAGCTTAGATGGGGCGAACACCGGGGAGCTGTTTTTTGGAGAA	CASSLDGANTGELFF	50	GTGACCAGTGCCCATCCTGAAGACAGCAGCTTCTACATCTGCAGTGCTAGGGGGTTGTCCGGACATCAGCCCCAGCATTTTGGTGAT	CSARGLSGHQPQHF	15	TCTCTGGAGCTGGGGGACTCAGCTTTGTATTTCTGTGCCAGCAGCCCGACTAGCGGGGCGGGCACCGGGGAGCTGTTTTTTGGAGAA	CASSPTSGAGTGELFF	46	CTGAGCTCTCTGGAGCTGGGGGACTCAGCTTTGTATTTCTGTGCCAGCAGCCCCGACGATCCGAACACTGAAGCTTTCTTTGGACAA	CASSPDDPNTEAFF	21	CGGTCCACAAAGCTGGAGGACTCAGCCATGTACTTCTGTGCCAGCAGACTTCAGGGGCTTAGCTCCTACGAGCAGTACTTCGGGCCG	CASRLQGLSSYEQYF	16	GCTGCTCCCTCCCAGACATCTGTGTACTTCTGTGCCAGCAGTCCCGGCCGGGGTGAGCTTATTAACTATGGCTACACCTTCGGTTCG	CASSPGRGELINYGYTF	7
	AACGCCTTGGAGCTGGACGACTCGGCCCTGTATCTCTGTGCCAGCAGCTTTCCTTCTAGCGGGAGCTACGAGCAGTACTTCGGGCCG	CASSFPSSGSYEQYF	18	GAGCTGGGGGACTCAGCTTTGTATTTCTGTGCCAGCAGCGTAGAGATAGCGGGGGCAAAGAACACCGGGGAGCTGTTTTTTGGAGAA	CASSVEIAGAKNTGELFF	29	AGCTCTCTGGAGCTGGGGGACTCAGCTTTGTATTTCTGTGCCAGCAGCGTAGATCTGGGGACCCGCCGGGAGCAGTTCTTCGGGCCA	CASSVDLGTRREQFF	55	AATTCCCTGGAGCTTGGTGACTCTGCTGTGTATTTCTGTGCCAGCAGCCATCCTCGGGGGGCGAACACTGAAGCTTTCTTTGGACAA	CASSHPRGANTEAFF	14	TCGGCCCAAAAGAACCCGACAGCTTTCTATCTCTGTGCCAGTAGTATAGATCGGGGGGTGATCGCTCAGCCCCAGCATTTTGGTGAT	CASSIDRGVIAQPQHF	16	ACAGAGCAGGAGGACTCGGCCGTGTATCTCTGTGCCAGCAGTTATGCGAGGGGCGGGAGAATTTCGAATGAGCAGTTCTTCGGGCCA	CASSYARGGRISNEQFF	21	CGCACAGAGCGGGGGGACTCAGCCGTGTATCTCTGTGCCAGCAGCTTAATGGGTTTGGGCAGGGAAGAGACCCAGTACTTCGGGCCA	CASSLMGLGREETQYF	84	ACAGTGACCAGTGCCCATCCTGAAGACAGCAGCTTCTACATCTGCAGTGCTAGAGATGAGGAAGGAATGACCCAGTACTTCGGGCCA	CSARDEEGMTQYF	13	AGCTCCTTGGAGCTGGGGGACTCAGCCCTGTACTTCTGTGCCAGCAGGACCGGGGGGGACAGAAATTCACCCCTCCACTTTGGGAAC	CASRTGGDRNSPLHF	14	AGCTCTCTGGAGCTGGGGGACTCAGCTTTGTATTTCTGTGCCAGCAGCCCCGAATGGACAGCGACTGAAAAACTGTTTTTTGGCAGT	CASSPEWTATEKLFF	15	ACAAAGCTGGAGGACTCAGCCATGTACTTCTGTGCCAGCAGTCCTAACGGACTAGCGGGAGTCCCAGATACGCAGTATTTTGGCCCA	CASSPNGLAGVPDTQYF	41	CTGGAGTTGGCTGCTCCCTCCCAGACATCTGTGTACTTCTGTGCCAGCAGCTTCCAGGGACAGGGAGGTGGCTACACCTTCGGTTCG	CASSFQGQGGGYTF	32
	AACGCCTTGGAGCTGGACGACTCGGCCCTGTATCTCTGTGCCAGCAGCTTGGAAGCGGGAGCTACCGGGGAGCTGTTTTTTGGAGAA	CASSLEAGATGELFF	18	TCTCTGGAGCTGGGGGACTCAGCTTTGTATTTCTGTGCCACCGCGGGGGGGGCATCTCCGAACACCGGGGAGCTGTTTTTTGGAGAA	CATAGGASPNTGELFF	23	CTGGAGTCGCCCAGCCCCAACCAGACCTCTCTGTACTTCTGTGCCAGCAGGAAGGGGGCGCCATTAAATGAGCAGTTCTTCGGGCCA	CASRKGAPLNEQFF	5	CACATCAATTCCCTGGAGCTTGGTGACTCTGCTGTGTATTTCTGTGCCACCGAGGGAAGGGGACAAGAGACCCAGTACTTCGGGCCA	CATEGRGQETQYF	8	ACATCGGCCCAAAAGAACCCGACAGCTTTCTATCTCTGTGCCAGTAGCCTGACAGGGGGAGCTAACTATGGCTACACCTTCGGTTCG	CASSLTGGANYGYTF	15	CCCAGCCCCAACCAGACCTCTCTGTACTTCTGTGCCAGCAGTTTCTACCGGGACAGGGGACAAACCTACGAGCAGTACTTCGGGCCG	CASSFYRDRGQTYEQYF	7	CAGCCTGCAGAGCTTGGGGACTCGGCCGTGTATCTCTGTGCCAGCAGCCGGAGGGACAGGGGTTACAATGAGCAGTTCTTCGGGCCA	CASSRRDRGYNEQFF	12	GTGACCAGTGCCCATCCTGAAGACAGCAGCTTCTACATCTGCAGTGTCCCGAGGACGCTCGAGAATGAAAAACTGTTTTTTGGCAGT	CSVPRTLENEKLFF	11	ATGAGCTCCTTGGAGCTGGGGGACTCAGCCCTGTACTTCTGTGCCAGCAGCCCCCGGACTAGAGGAGAGACCCAGTACTTCGGGCCA	CASSPRTRGETQYF	15	TCTCTGGAGCTGGGGGACTCAGCTTTGTATTTCTGTGCCAGCAGCGTAGCGGTCGACGGTTCTAACTATGGCTACACCTTCGGTTCG	CASSVAVDGSNYGYTF	23	ATCCGGTCCACAAAGCTGGAGGACTCAGCCATGTACTTCTGTGCCAGCAGAGCAGGATTCAGCTCCTACGAGCAGTACTTCGGGCCG	CASRAGFSSYEQYF	45	AACGCCTTGTTGCTGGGGGACTCGGCCCTGTATCTCTGTGCCAGCAGCTTGGCCCAGGGGAGCTCCTACGAGCAGTACTTCGGGCCG	CASSLAQGSSYEQYF	6
	GAGCTGAATGTGAACGCCTTGGAGCTGGACGACTCGGCCCTGTATCTCTGTGCCAGCAGCTTGGGACTTGAAGCTTTCTTTGGACAA	CASSLGLEAFF	24	AGCTCTCTGGAGCTGGGGGACTCAGCTTTGTATTTCTGTGCCAGCAGCGTAGGGGCTGGGCTCGGCGGGGAGCTGTTTTTTGGAGAA	CASSVGAGLGGELFF	46	CTGGAGTCGCCCAGCCCCAACCAGACCTCTCTGTACTTCTGTGCCAGCAGTTTGAGGGATAGCAATCAGCCCCAGCATTTTGGTGAT	CASSLRDSNQPQHF	4	AATTCCCTGGAGCTTGGTGACTCTGCTGTGTATTTCTGTGCCAGCAGCCCCGATGCAGCCCTCTCCTACGAGCAGTACTTCGGGCCG	CASSPDAALSYEQYF	14	ACATCGGCCCAAAAGAACCCGACAGCTTTCTATCTCTGTGCCAGTAGCGTGACTTCCGGCTCCTACAATGAGCAGTTCTTCGGGCCA	CASSVTSGSYNEQFF	18	TCGCCCAGCCCCAACCAGACCTCTCTGTACTTCTGTGCCAGCAGTTTATCGGCCGGACACCCTAATTCACCCCTCCACTTTGGGAAT	CASSLSAGHPNSPLHF	9	ATCCAGCCTGCAGAGCTTGGGGACTCGGCCGTGTATCTCTGTGCCAGCAGCTTGCCGGGGCGGGCCGGGGAGCTGTTTTTTGGAGAA	CASSLPGRAGELFF	112	CAGCCTGCAGAGCTTGAGGACTCGGCCGTGTATCTCTGTGCCAGCAGCCCCCGGAGTCGGGGAAACACTGAAGCTTTCTTTGGACAA	CASSPRSRGNTEAFF	8	AGGCTGGAGTTGGCTGCTCCCTCCCAGACATCTGTGTACTTCTGTGCCAGCAGTTTCGGGGGCGATACTGAAGCTTTCTTTGGACAA	CASSFGGDTEAFF	57	AACCTGAGCTCTCTGGAGCTGGGGGACTCAGCTTTGTATTTCTGTGCCAGCAGCGTAGAGGCCACCGGCAAGCAGTTCTTCGGGCCA	CASSVEATGKQFF	15	AAGATCCGGTCCACAAAGCTGGAGGACTCAGCCATGTACTTCTGTGCCAGCAGTGAACAATATCCAGATACGCAGTATTTTGGCCCA	CASSEQYPDTQYF	41	AACGCCTTGTTGCTGGGGGACTCGGCCCTGTATCTCTGTGCCAGCAGCTCGGGACTAGCGGATATATACGAGCAGTACTTCGGGCCG	CASSSGLADIYEQYF	12
	AACGCCTTGGAGCTGGACGACTCGGCCCTGTATCTCTGTGCCAGCAGCTTGGCGACACGGGGAGGGACTGAAGCTTTCTTTGGACAA	CASSLATRGGTEAFF	43	AGCTCTCTGGAGCTGGGGGACTCAGCTTTGTATTTCTGTGCCAGCAGCGAAGGAGACAGGGTCAATCAGCCCCAGCATTTTGGTGAT	CASSEGDRVNQPQHF	104	CTGGAGTCGCCCAGCCCCAACCAGACCTCTCTGTACTTCTGTGCCAGCAACCTTGCGGGGGGCGGAATTGAGCAGTTCTTCGGGCCA	CASNLAGGGIEQFF	5	ACTCTGAAGATCCAGCGCACAGAGCAGGGGGACTCGGCCATGTATCTCTGTGCCAGCAGCAATCCCGGGGCCGCTTTCTTTGGACAA	CASSNPGAAFF	14	ACATCGGCCCAAAAGAACCCGACAGCTTTCTATCTCTGTGCCAGTAGTATTGCACGGAGCTCTGGAAACACCATATATTTTGGAGAG	CASSIARSSGNTIYF	10	GAGTCGCCCAGCCCCAACCAGACCTCTCTGTACTTCTGTGCCAGCAGTTCTCGAATCTCTGGGGCCAACGTCCTGACTTTCGGGGCC	CASSSRISGANVLTF	39	CCAGGCCTGGGGGACGCAGCCATGTACCTGTGTGCCACCAGCATTTGGCCGGCTAGCGGGAGAGGAGATGAGCAGTTCTTCGGGCCA	CATSIWPASGRGDEQFF	111	AGTGCCCATCCTGAAGACAGCAGCTTCTACATCTGCAGTGCTAGAGATCCCCTGCGGGGCCGGATGTATGAGCAGTTCTTCGGGCCA	CSARDPLRGRMYEQFF	15	CTGGAGTTGGCTGCTCCCTCCCAGACATCTGTGTACTTCTGTGCCAGCACCGACCCGCCGGGCCCCGGGGAGCTGTTTTTTGGAGAA	CASTDPPGPGELFF	107	AGCTCTCTGGAGCTGGGGGACTCAGCTTTGTATTTCTGTGCCAGCAGCCCTTCACCAGCGGGCCACTACGAGCAGTACTTCGGGCCG	CASSPSPAGHYEQYF	263	CTACACGCCCTGCAGCCAGAAGACTCAGCCCTGTATCTCTGCGCCAGCAGCCCTTTTGGCGGGTCGGAGACCCAGTACTTCGGGCCA	CASSPFGGSETQYF	10	AACGCCTTGTTGCTGGGGGACTCGGCCCTGTATCTCTGTGCCAGCAGCTACCGGCAGGACAGTCTGCAGCCCCAGCATTTTGGTGAT	CASSYRQDSLQPQHF	13
	AACGCCTTGGAGCTGGACGACTCGGCCCTGTATCTCTGTGCCAGCAGCTTCCGCTTGGGGGAAACCTACGAGCAGTACTTCGGGCCG	CASSFRLGETYEQYF	33	TCTCTGGAGCTGGGGGACTCAGCTTTGTATTTCTGTGCCAGCAGCCCCCCCGGCAGGGGAGTGGGGGAGACCCAGTACTTCGGGCCA	CASSPPGRGVGETQYF	44	ATCCTGGAGTCGCCCAGCCCCAACCAGACCTCTCTGTACTTCTGTGCCAGCAGTTTAGTGGGCACCGGGGAGCTGTTTTTTGGAGAA	CASSLVGTGELFF	91	GAACCCAGGGACTCAGCTGTGTATTTTTGTGCTAGTGGTTTGGTACCTGGGTTTGGAACTCGCACAGATACGCAGTATTTTGGCCCA	CASGLVPGFGTRTDTQYF	106	ACTGTGACATCGGCCCAAAAGAACCCGACAGCTTTCTATCTCTGTGCCACCTCCATGTCAGGGTTAGAGACCCAGTACTTCGGGCCA	CATSMSGLETQYF	9	CTGGAGTCGCCCAGCCCCAACCAGACCTCTCTGTACTTCTGTGCCAGCAGCCCGTGGACAGGGGGACATGGCTACACCTTCGGTTCG	CASSPWTGGHGYTF	208	CTGAATGTGAACGCCTTGTTGCTGGGGGACTCGGCCCTGTATCTCTGTGCCAGCAGCGCCACAGGGGGCGAAGCTTTCTTTGGACAA	CASSATGGEAFF	19	GTGACCAGTGCCCATCCTGAAGACAGCAGCTTCTACATCTGCAGTGCTAGAGCCGTAGGGCGGGCCGGCGAGCAGTACTTCGGGCCG	CSARAVGRAGEQYF	9	AGTTCTAAGAAGCTCCTCCTCAGTGACTCTGGCTTCTATCTCTGTGCCTGGAGTCACAGGGGTGAAACTGAAGCTTTCTTTGGACAA	CAWSHRGETEAFF	23	ATGAGCTCCTTGGAGCTGGGGGACTCAGCCCTGTACTTCTGTGCCAGCAGCCCCCGGACTAGAGGAGAGACCCAGTACTTCGGGCCA	CASSPRTRGETQYF	15	AACCTGAGCTCTCTGGAGCTGGGGGACTCAGCTTTGTATTTCTGTGCCAGCAGCGTAGCCCCTAAAGAGACCCAGTACTTCGGGCCA	CASSVAPKETQYF	6	AACGCCTTGTTGCTGGGGGACTCGGCCCTGTATCTCTGTGCCAGCAGCCAAAGAGGTGGAATTAACGCTGAAGCTTTCTTTGGACAA	CASSQRGGINAEAFF	38
	GCCTTGGAGCTGGACGACTCGGCCCTGTATCTCTGTGCCAGCAGCCACAGACAGGGTACGGCTAATGAAAAACTGTTTTTTGGCAGT	CASSHRQGTANEKLFF	286	AGCTCTCTGGAGCTGGGGGACTCAGCTTTGTATTTCTGTGCCAGCAGCGTAGGACAGGGGAGCTCCTACGAGCAGTACTTCGGGCCG	CASSVGQGSSYEQYF	31	TTGGAGATCCAGTCCACGGAGTCAGGGGACACAGCACTGTATTTCTGTGCCCCGGACAGGGTCCACACTGAAGCTTTCTTTGGACAA	CAPDRVHTEAFF	5	AACGCCTTGTTGCTGGGGGACTCGGCCCTCTATCTCTGTGCCAGCAGAACCCACGACAGGGGGTTCTACGAGCAGTACTTCGGGCCG	CASRTHDRGFYEQYF	5	CTCACTGTGACATCGGCCCAAAAGAACCCGACAGCTTTCTATCTCTGTGCCAGTAGTATTCGGGGTCAGCCCCAGCATTTTGGTGAT	CASSIRGQPQHF	21	GTGACATCGGCCCAAAAGAACCCGACAGCTTTCTATCTCTGTGCCAGTAGTATCAGAGGGGTCGGAAACACCATATATTTTGGAGAG	CASSIRGVGNTIYF	8	AACGCCTTGTTGCTGGGGGACTCGGCCCTGTATCTCTGTGCCAGCAGCTTACTGGGACCAAGGGATGAAAAACTGTTTTTTGGCAGT	CASSLLGPRDEKLFF	284	NTGTCGGCTGCTCCCTCCCAGACATCTGTGTACTTCTGTGCCAGCAGTGGTACTAGCGGGAGGGTGGATGAGCAGTTCTTCGGGCCA	CASSGTSGRVDEQFF	22	NTGTCGGCTGCTCCCTCCCAGACATCTGTGTACTTCTGTGCCAGCAGTTACTCAGCGGGGGGGTACAATGAGCAGTTCTTCGGGCCA	CASSYSAGGYNEQFF	15	ATGAGCTCCTTGGAGCTGGGGGACTCAGCCCTGTACTTCTGTGCCAGTAAGGAACAGGGGGTGAACACTGAAGCTTTCTTTGGACAA	CASKEQGVNTEAFF	16	AACATGAGCTCCTTGGAGCTGGGGGACTCAGCCCTGTACTTCTGTGCCAGCAGCCCCGGTCCAAGAAACACCATATATTTTGGAGAG	CASSPGPRNTIYF	5	GCCTTGGAGCTGGAGGACTCGGCCCTGTATCTCTGTGCCAGCAGCCCGGGTGGGTCAGGGGCGTACAATGAGCAGTTCTTCGGGCCA	CASSPGGSGAYNEQFF	6
	CAGCGCACAGAGCAGGAGGACTCGGCCGTGTATCTCTGTGCCAGCAGCTTAGGGGGTTGGGGAAACACTGAAGCTTTCTTTGGACAA	CASSLGGWGNTEAFF	18	CTGAGCTCTCTGGAGCTGGGGGACTCAGCTTTGTATTTCTGTGCCAGCAGCGTAGCGGGAGGGGTAGAGACCCAGTACTTCGGGCCA	CASSVAGGVETQYF	84	ACAGAGCAGGGGGACTCGGCCATGTATCTCTGTGCCAGCAGCCCGTCAGTCCTGGGGGACCCGAACACTGAAGCTTTCTTTGGACAA	CASSPSVLGDPNTEAFF	6	CAGCGCACAGAGCAGGAGGACTCGGCCGTGTATCTCTGTGCCAGCAGCACCCATAGGGCTGGGGCCAACGTCCTGACTTTCGGGGCC	CASSTHRAGANVLTF	4	ACATCGGCCCAAAAGAACCCGACAGCTTTCTATCTCTGTGCCAGTAGGATAACGGGGACTATGCTCGATGAGCAGTTCTTCGGGCCA	CASRITGTMLDEQFF	15	ACTGTGACATCGGCCCAAAAGAACCCGACAGCTTTCTATCTCTGTGCCAGTACTAGCGGGAGTACCGTTACGCAGTATTTTGGCCCA	CASTSGSTVTQYF	11	CGCACAGAGCAGGAGGACTCCGCCGTGTATCTCTGTGCCAGCAGCTCCCCTAGGGGCCTACCCTCCTACGAGCAGTACTTCGGGCCG	CASSSPRGLPSYEQYF	15	ACAGTGACCAGTGCCCATCCTGAAGACAGCAGCTTCTACATCTGCAGTGCTAGAGGACAGGGGTTTGTGCCCCAGCATTTTGGTGAT	CSARGQGFVPQHF	9	NNNNTGTCGGCTGCTCCCTCCCAGACATCTGTGTACTTCTGTGCCAGCAGTCCCCGGACAAACTCCTACGAGCAGTACTTCGGGCCG	CASSPRTNSYEQYF	16	AGTTCTAAGAAGCTCCTCCTCAGTGACTCTGGCTTCTATCTCTGTGCCTGGAGTCACAGGGGTGAAACTGAAGCTTTCTTTGGACAA	CAWSHRGETEAFF	36	ACAGTGACCAGTGCCCATCCTGAAGACAGCAGCTTCTACATCTGCAGTGCTAGTGGGGGGAGCGCAGATACGCAGTATTTTGGCCCA	CSASGGSADTQYF	6	AACGCCTTGGAGCTGGAGGACTCGGCCCTGTATCTCTGTGCCAGCAGCGTAACCGGGACAGGGAACTATGGCTACACCTTCGGTTCG	CASSVTGTGNYGYTF	10
	CAGCGCACAGAGCAGGAGGACTCGGCCGTGTATCTCTGTGCCAGCAGCCCATTCCTAGCGGGGGGAGAGACCCAGTACTTCGGGCCA	CASSPFLAGGETQYF	38	CTGAGCTCTCTGGAGCTGGGGGACTCAGCTTTGTATTTCTGTGCCAGCAGCCCACGGTCGGTGAACACTGAAGCTTTCTTTGGACAA	CASSPRSVNTEAFF	119	AAGATCCAGCGCACAGAGCAGGGGGACTCGGCCATGTATCTCTGTGCCAGCAGCCGAGGACCGATCGGTGAAGCTTTCTTTGGACAA	CASSRGPIGEAFF	13	ACAGAGCAGGAGGACTCGGCCGTGTATCTCTGTGCCAGCAGTCCCCCCTATGGGCGGGCAAACCAAGAGACCCAGTACTTCGGGCCA	CASSPPYGRANQETQYF	7	ACATCGGCCCAAAAGAACCCGACAGCTTTCTATCTCTGTGCCAGTAGTATCTCTGCGGGAGGGCCGAACGAGCAGTACTTCGGGCCG	CASSISAGGPNEQYF	6	ACATCGGCCCAAAAGAACCCGACAGCTTTCTATCTCTGTGCCAGTAGGACCGGGACAGGGTATACTAGGGAGCAGTTCTTCGGGCCA	CASRTGTGYTREQFF	7	AAGATCCAGCGCACAGAGCAGGAGGACTCCGCCGTGTATCTCTGTGCCAGCAGCTTAGGACTTGCTAGTGAGCAGTTCTTCGGGCCA	CASSLGLASEQFF	40	NNNNNNNTGTCGGCTGCTCCCTCCCAGACATCTGTGTACTTCTGTGCCAGCAGTGTTAGCAGCCGTGGTGGGTCTTTCTTTGGACAA	CASSVSSRGGSFF	16	CCTGCAGAACTGGAGGATTCTGGAGTTTATTTCTGTGCCAGCAGCCAAGCCGGGACAGGGGGCACCTACGAGCAGTACTTCGGGCCG	CASSQAGTGGTYEQYF	2392	GTGCGAGGAGATTCGGCAGCTTATTTCTGTGCCAGCTCACCACGCCGGGACGGGTCTCTGATGGCCAACGTCCTGACTTTCGGGGCC	CASSPRRDGSLMANVLTF	21	ACAGTGACCAGTGCCCATCCTGAAGACAGCAGCTTCTACATCTGCAGTGCTAGTGGGGTCAGACATTCACCCCTCCACTTTGGGAAT	CSASGVRHSPLHF	29	GCCTTGGAGCTGGAGGACTCGGCCCTGTATCTCTGTGCCAGCAGCCAGGGACTAGCGGCGAACACCGGGGAGCTGTTTTTTGGAGAA	CASSQGLAANTGELFF	120
	ACGATCCAGCGCACAGAGCAGGAGGACTCGGCCGTGTATCTCTGTGCCAGCAGCTTAGCCCAGCGATACGAGCAGTACTTCGGGCCG	CASSLAQRYEQYF	8	TCTAAGAAGCTCCTTCTCAGTGACTCTGGCTTCTATCTCTGTGCCTGGGGCAAGACAGTCTCGAACACTGAAGCTTTCTTTGGACAA	CAWGKTVSNTEAFF	12	CGCACAGAGCAGGGGGACTCGGCCATGTATCTCTGTGCCAGCAGCCCGGGACAGGGGGCGGCTAATGAAAAACTGTTTTTTGGCAGT	CASSPGQGAANEKLFF	7	AAGATCCAGCGCACAGAGCAGGAGGACTCGGCCGTGTATCTCTGTGCCAGCAGCTCCCGAGGGATCTATGGCTACACCTTCGGTTCG	CASSSRGIYGYTF	5	AATGTGAGCACCTTGGAGCTGGGGGACTCGGCCCTTTATCTTTGCGCCAGCTCGATTCCGGAGGGGGCACAAGCTTTCTTTGGACAA	CASSIPEGAQAFF	17	CTTGGTGACTCTGCTGTGTATTTCTGTGCCAGCACCCGGTGGACTAGCGGGAGGGAACCTTCCTACAATGAGCAGTTCTTCGGGCCA	CASTRWTSGREPSYNEQFF	9	AAGATCCAGCGCACAGAGCAGGAGGACTCGGCCGTGTATCTCTGTGCCAGCAGCAGAGCGGGACCAAGTGAGCAGTTCTTCGGGCCA	CASSRAGPSEQFF	91	CAGCCTGCAGAGCTTGAGGACTCGGCCGTGTATCTCTGTGCCAGCAGCTTAGGGGGGACCGTCCCACAAAAACTGTTTTTTGGCAGT	CASSLGGTVPQKLFF	17	CAGGTAGTGCGAGGAGATTCGGCAGCTTATTTCTGTGCCAGCTCACCACCGAGCGGGGTAGGGGCCAACGTCCTGACTTTCGGGGCC	CASSPPSGVGANVLTF	18	ATCCAGCAGGTAGTGCGAGGAGATTCGGCAGCTTATTTCTGTGCCAGCTCCCTTTATGAGAGGCAAGAGACCCAGTACTTCGGGCCA	CASSLYERQETQYF	14	GTGACCAGTGCCCATCCTGAAGACAGCAGCTTCTACATCTGCAGTGCTAGTGGGTTGGGGGTCAATCAGCCCCAGCATTTTGGTGAT	CSASGLGVNQPQHF	6	ATCCAGCGCACAGAGCAGGAGGACTCCGCCGTGTATCTCTGTGCCAGCAGGGGTAGCGGAGTCACCGGGGAGCTGTTTTTTGGAGAA	CASRGSGVTGELFF	6
	CGCACAGAGCAGGAGGACTCGGCCGTGTATCTCTGTGCCAGCAGCTTCTTGGGACTAGCGGGACAAGATACGCAGTATTTTGGCCCA	CASSFLGLAGQDTQYF	118	AAGAAGCTCCTCCTCAGTGACTCTGGCTTCTATCTCTGTGCCTGGAGTTTTTCCATAGGGTGGAATTCACCCCTCCACTTTGGGAAC	CAWSFSIGWNSPLHF	13	CAGCGCACAGAGCAGGGGGACTCGGCCATGTATCTCTGTGCCAGCAGCCCGACAGGGGGCTTTACCTACGAGCAGTACTTCGGGCCG	CASSPTGGFTYEQYF	6	ATCCAGCGCACAGAGCAGGAGGACTCGGCCGTGTATCTCTGTGCCAGCAGCTTAGCGTTGAACAGGGTAAAACTGTTTTTTGGCAGT	CASSLALNRVKLFF	54	AGCACCTTGGAGCTGGGGGACTCGGCCCTTTATCTTTGCGCCAGCAGCTTGGACGGGACTGTTTACTATGGCTACACCTTCGGTTCG	CASSLDGTVYYGYTF	24	ATCAATTCCCTGGAGCTTGGTGACTCTGCTGTGTATTTCTGTGCCAGCAGCCAAGGAGACCCCGTAGGGACCCAGTACTTCGGGCCA	CASSQGDPVGTQYF	47	CAGCGCACAGAGCAGGAGGACTCCGCCGTGTATCTCTGTGCCAGCAGCTCCTCCGCAGGGAGGGGAGAAAAACTGTTTTTTGGCAGT	CASSSSAGRGEKLFF	503	AGTGCCCATCCTGAAGACAGCAGCTTCTACATCTGCAGTGCCTTACTCCGACAGGGATCTTCGTACAATGAGCAGTTCTTCGGGCCA	CSALLRQGSSYNEQFF	8	AGGATCCAGCAGGTAGTGCGAGGAGATTCGGCAGCTTATTTCTGTGCCAGCTCACTCGGGACAGACACTGAAGCTTTCTTTGGACAA	CASSLGTDTEAFF	30	ATCCAGCAGGTAGTGCGAGGAGATTCGGCAGCTTATTTCTGTGCCAGCTCACGGACAGGTTACTACAATGAGCAGTTCTTCGGGCCA	CASSRTGYYNEQFF	24	ACCAGTGCCCATCCTGAAGACAGCAGCTTCTACATCTGCAGTGCTAGTAGGCGGGGCAGGGCCAAAAACATTCAGTACTTCGGCGCC	CSASRRGRAKNIQYF	26	ATCCAGCGCACAGAGCAGGAGGACTCCGCCGTGTATCTCTGTGCCAGCAGCCCGACTAGCCGGTTGGATGAGCAGTTCTTCGGGCCA	CASSPTSRLDEQFF	11
	CCTGCAGAACTGGAGGATTCTGGAGTTTATTTCTGTGCCAGCAGCCGACCACCGGGACAGGGAACCGGGGAGCTGTTTTTTGGAGAA	CASSRPPGQGTGELFF	9	AAGAAGCTCCTTCTCAGTGACTCTGGCTTCTATCTCTGTGCCTGGAGTGTAGGGGGGGTACTATCCCATGGCTACACCTTCGGTTCG	CAWSVGGVLSHGYTF	40	CAGCGCACAGAGCAGGGGGACTCGGCCATGTATCTCTGTGCCAGCAGCCAGGCGCGCAGGATCCGCTATGGCTACACCTTCGGTTCG	CASSQARRIRYGYTF	7	CTGAAGGTGCAGCCTGCAGAACTGGAGGATTCTGGAGTTTATTTCTGTGCCAGCAGCAACAGCCACAATGAGCAGTTCTTCGGGCCA	CASSNSHNEQFF	8	AGCACCTTGGAGCTGGGGGACTCGGCCCTTTATCTTTGCGCCAGCAGCTTCTTGCGGGAAAACCTCTACGAGCAGTACTTCGGGCCG	CASSFLRENLYEQYF	11	CTGACAGTGACCAGTGCCCATCCTGAAGACAGCAGCTTCTACATCTGCAGTGCTAGAGTCAGTTCCAATGAGCAGTTCTTCGGGCCA	CSARVSSNEQFF	11	ATCCAGCGCACAGAGCAGGAGGACTCCGCCGTGTATCTCTGTGCCAGCAGCTTACTGGGGATAGGGGAGACCCAGTACTTCGGGCCA	CASSLLGIGETQYF	686	CCCTCAGAACCCAGGGACTCAGCTGTGTACTTCTGTGCCAGCAGCCTGACTCCTCGTGTTTCCTACAATGAGCAGTTCTTCGGGCCA	CASSLTPRVSYNEQFF	13	ATCCAGCAGGTAGTGCGAGGAGATTCGGCAGCTTATTTCTGTGCCAGCTCACGGACAGGTTACTACAATGAGCAGTTCTTCGGGCCA	CASSRTGYYNEQFF	24	CAGGTAGTGCGAGGAGATTCGGCAGCTTATTTCTGTGCCAGCTCACCACCGAGCGGGGTAGGGGCCAACGTCCTGACTTTCGGGGCC	CASSPPSGVGANVLTF	29	TCCACTCTGACAGTGACCAGTGCCCATCCTGAAGACAGCAGCTTCTACATCTGCAGTGCTAGTAGTGCGACCCAGTACTTCGGGCCA	CSASSATQYF	26	AAGATCCAGCGCACAGAGCAGGAGGACTCCGCCGTGTATCTCTGTGCCAGCAGCCGACAGTCGCGTCAGCCCCAGCATTTTGGTGAT	CASSRQSRQPQHF	9
	CAGCCTGCAGAACTGGAGGATTCTGGAGTTTATTTCTGTGCCAGCAGCCAAGTCCACGGGACAGTCGAGGGCTACACCTTCGGTTCG	CASSQVHGTVEGYTF	10	AAGAAGCTCCTTCTCAGTGACTCTGGCTTCTATCTCTGTGCCTATAATCCCCGGGGCATAGTCACAGATACGCAGTATTTTGGCCCA	CAYNPRGIVTDTQYF	77	CGCACAGAGCAGGGGGACTCGGCCATGTATCTCTGTGCCAGCAGTTCCACGGGACGCTTTTCTAACTATGGCTACACCTTCGGTTCG	CASSSTGRFSNYGYTF	23				ACCTTGGAGCTGGGGGACTCGGCCCTTTATCTTTGCGCCAGCAGCTTGGGTCTTGGGACAGACTCCTACGAGCAGTACTTCGGGCCG	CASSLGLGTDSYEQYF	10	GCCCATCCTGAAGACAGCAGCTTCTACATCTGCAGTGCTAGGCTATTTGGGACAGGGGAAATCGGAAACACCATATATTTTGGAGAG	CSARLFGTGEIGNTIYF	9	TCCGCTACCAGCTCCCAGACATCTGTGTACTTCTGTGCCATCAGTTCCCTCTGGGACAGTTCAAATGAAAAACTGTTTTTTGGCAGT	CAISSLWDSSNEKLFF	6	NNNNNNNNNNNNNTGTCGGCTGCTCCCTCCCAAACATCTGTGTACTTCTGTGCCAGCGGACAAAACTACGAGCAGTACTTCGGGCCG	CASGQNYEQYF	13	ATCCAGCAGGTAGTGCGAGGAGATTCGGCAGCTTATTTCTGTGCCAGCTCACCGACAGGGTACTACAATGAGCAGTTCTTCGGGCCA	CASSPTGYYNEQFF	128	GTAGTGCGAGGAGATTCGGCAGCTTATTTCTGTGCCACCTCCGGAGGGGCCTCGACAGGGGGGAACACTGAAGCTTTCTTTGGACAA	CATSGGASTGGNTEAFF	53	ACAGTGACCAGTGCCCATCCTGAAGACAGCAGCTTCTACATCTGCAGTGCTAGTAAGGGAGTTGATCAGCCCCAGCATTTTGGTGAT	CSASKGVDQPQHF	174	AAGATCCAGCGCACAGAGCAGGAGGACTCCGCCGTGTATCTCTGTGCCAGCAGCCATCCCGGGGCAGGGAAAGGGTTCTTCGGGCCA	CASSHPGAGKGFF	11
	CAGCCTGCAGAACTGGAGGATTCTGGAGTTTATTTCTGTGCCAGCAGCCGCCAAGCGGGAGTTGGGAATGAGCAGTTCTTCGGGCCA	CASSRQAGVGNEQFF	17	TCTAAGAAGCTCCTCCTCAGTGACTCTGGCTTCTATCTCTGTGCCTGGAGTCCCCCGGGGGCAAGGTATGGCTACACCTTCGGTTCG	CAWSPPGARYGYTF	1347	ACTCTGAAGATCCAGCGCACAGAGCAGGGGGACTCGGCCATGTATCTCTGTGCCAGCAGCAATCCCGGGGCCGCTTTCTTTGGACAA	CASSNPGAAFF	14				AGCACCTTGGAGCTGGGGGACTCGGCCCTTTATCTTTGCGCCAGCAGCTTGGCAGCGGGAACCGCCTATGGCTACACCTTCGGTTCG	CASSLAAGTAYGYTF	8	ATCCAGCCTGCAGAGCTTGAGGACTCGGCCGTGTATCTCTGTGCCAGCAGCTTAGATCTCGCCACCGGGGAGCTGTTTTTTGGAGAA	CASSLDLATGELFF	9	TCCGCTACCAGCTCCCAGACATCTGTGTACTTCTGTGCCATCAGTGATAAGGGGCGGGCAACTAATGAAAAACTGTTTTTTGGCAGT	CAISDKGRATNEKLFF	11	ACAGTGACCAGTGCCCATCCTGAAGACAGCAGCTTCTACATCTGCAGTGCTAGAGGGACAGGGGACACTGAAGCTTTCTTTGGACAA	CSARGTGDTEAFF	8	ACGGAGTCAGGGGACACAGCACTGTATTTCTGTGCCAGCAGCAAACACGGGGGTAGTGAAGGCCAAGAGACCCAGTACTTCGGGCCA	CASSKHGGSEGQETQYF	20	ATCCAGCAGGTAGTGCGAGGAGATTCGGCAGCTTATTTCTGTGCCAGCTCACCGACAGGGTACTACAATGAGCAGTTCTTCGGGCCA	CASSPTGYYNEQFF	173	ACTCTGACAGTGACCAGTGCCCATCCTGAAGACAGCAGCTTCTACATCTGCAGTGCTTTTAGCACAGATACGCAGTATTTTGGCCCA	CSAFSTDTQYF	214	CAGCGCACAGAGCAGGAGGACTCCGCCGTGTATCTCTGTGCCAGCAGCTTGGACAGGGCTAGCAATCAGCCCCAGCATTTTGGTGAT	CASSLDRASNQPQHF	16
	CAGCCTGCAGAACTGGAGGATTCTGGAGTTTATTTCTGTGCCAGCAGCCCCGACCCCCCGGGTCGCTCTGAAGCTTTCTTTGGACAA	CASSPDPPGRSEAFF	20	CAGCCAGAAGACTCAGCCCTGTATCTCTGCGCCAGCAGCCAAGTAGTACAGACCGGGACAGGATGGTACGAGCAGTACTTCGGGCCG	CASSQVVQTGTGWYEQYF	434	GAGCTTGAGGACTCGGCCGTGTATCTCTGTGCCAGCAGCTTAGAAGCTTCTTGGATTGGGGGCACAGATACGCAGTATTTTGGCCCA	CASSLEASWIGGTDTQYF	4				CGCACAGAGCAGGAGGACTCGGCCGTGTATCTCTGTGCCAGCAGCCCGAACCCCCTAGCAGCCAGGGGTGAGCAGTTCTTCGGGCCA	CASSPNPLAARGEQFF	31	CGCACAGAGCAGGAGGACTCGGCCGTGTATCTCTGTGCCAGCAGCCGACTAGCGGGAGGGGGCACCGGGGAGCTGTTTTTTGGAGAA	CASSRLAGGGTGELFF	9	CTCACTCTGGAGTCCGCTACCAGCTCCCAGACATCTGTGTACTTCTGTGCCATCGGACGGAAGAATCAGCCCCAGCATTTTGGTGAT	CAIGRKNQPQHF	18	ATCCGGTCCACAAAGCTGGAGGACTCAGCCATGTACTTCTGTGCCAGCAGTTCAAACCCTCAGAACACTGAAGCTTTCTTTGGACAA	CASSSNPQNTEAFF	137	CTGGAGTCGCCCAGCCCCAACCAGACCTCTCTGTACTTCTGTGCCAGCAGTTTTGCCCCTACTAACTATGGCTACACCTTCGGTTCG	CASSFAPTNYGYTF	16	CGCACAGAGCAGGAGGACTCGGCCGTGTATCTCTGTGCCAGCAGCTTAGCGCTAGCCGCGGATTGGGATACGCAGTATTTTGGCCCA	CASSLALAADWDTQYF	21	AGTGCCCATCCTGAAGACAGCAGCTTCTACATCTGCAGTGCTAGTAAAAGCGGGAGTTTTGGCACCGGGGAGCTGTTTTTTGGAGAA	CSASKSGSFGTGELFF	1137	CGCACAGAGCAGGAGGACTCCGCCGTGTATCTCTGTGCCAGCAGCTTGATCCTAGCGGGAGGGCCTCATGAGCAGTTCTTCGGGCCA	CASSLILAGGPHEQFF	13
	GTGCAGCCTGCAGAACTGGAGGATTCTGGAGTTTATTTCTGTGCCAGCAGCCAAGGTGGGGGTTCCTACGAGCAGTACTTCGGGCCG	CASSQGGGSYEQYF	28	CTGCAGCCAGAAGACTCAGCCCTGTATCTCTGCGCCAGCAGCCAAGATCCCCCTAGCGGGGGGCGCAATGAGCAGTTCTTCGGGCCA	CASSQDPPSGGRNEQFF	12	AATTCCCTGGAGCTTGGTGACTCTGCTGTGTATTTCTGTGCCAGCAGCCCCGATGCAGCCCTCTCCTACGAGCAGTACTTCGGGCCG	CASSPDAALSYEQYF	6				CAGCGCACAGAGCAGGAGGACTCGGCCGTGTATCTCTGTGCCAGCAGCTTAGCGGGAAGCGGCTACAATGAGCAGTTCTTCGGGCCA	CASSLAGSGYNEQFF	42	GTGACCAGTGCCCATCCTGAAGACAGCAGCTTCTACATCTGCAGTGCTATCAGAGCGGATGTTGGGAATGAGCAGTTCTTCGGGCCA	CSAIRADVGNEQFF	8	GAGTCCGCTACCAGCTCCCAGACATCTGTGTACTTCTGTGCCATCAGTGAGTCCGGGCAGGGCAGTGAAAAACTGTTTTTTGGCAGT	CAISESGQGSEKLFF	167	TCCACAAAGCTGGAGGACTCAGCCATGTACTTCTGTGCCAGCAGCGGGGGACTAGCGGGGGGCACAGATACGCAGTATTTTGGCCCA	CASSGGLAGGTDTQYF	71	TCGCCCAGCCCCAACCAGACCTCTCTGTACTTCTGTGCCAGCAGAAAATGGGGCGGGGGAGCGGCAGATACGCAGTATTTTGGCCCA	CASRKWGGGAADTQYF	47	CAGCGCACAGAGCAGGAGGACTCGGCCGTGTATCTCTGTGCCAGCAGCGAGTTTGGACGTATGAACACTGAAGCTTTCTTTGGACAA	CASSEFGRMNTEAFF	16	CTGACAGTGACCAGTGCCCATCCTGAAGACAGCAGCTTCTACATCTGCAGTGCTAGTCATAGCAATCAGCCCCAGCATTTTGGTGAT	CSASHSNQPQHF	1418	CGCACAGAGCAGGAGGACTCCGCCGTGTATCTCTGTGCCAGCAGCTTAAATTTAAGGCAAACTACCTACGAGCAGTACTTCGGGCCG	CASSLNLRQTTYEQYF	17
	CCTGCAGAACTGGAGGATTCTGGAGTTTATTTCTGTGCCAGCAGCCCCCTGGGGGGGGAGGCCTCCTACGAGCAGTACTTCGGGCCG	CASSPLGGEASYEQYF	147	GCCCTGCAGCCAGAAGACTCAGCCCTGTATCTCTGCGCCAGCAGCCGACCGGGACTAGCGGCCTACAATGAGCAGTTCTTCGGGCCA	CASSRPGLAAYNEQFF	8	AATTCCCTGGAGCTTGGTGACTCTGCTGTGTATTTCTGTGCCAGCAGCCATCCTCGGGGGGCGAACACTGAAGCTTTCTTTGGACAA	CASSHPRGANTEAFF	4				CAGCGCACAGAGCAGGAGGACTCGGCCGTGTATCTCTGTGCCAGCAGCTCCTGGACTAACTCCTACAATGAGCAGTTCTTCGGGCCA	CASSSWTNSYNEQFF	16	CAGCCCTCAGAACCCAGGGACTCAGCTGTGTACTTCTGTGCCAGCAGTCTTACTTCCAGCTCCTACAATGAGCAGTTCTTCGGGCCA	CASSLTSSSYNEQFF	13	ACCTTGGAGCTGGGGGACTCGGCCCTTTATCTTTGCGCCAGCAGCTTGGCCCCGGTGGGAGACACCGGGGAGCTGTTTTTTGGAGAA	CASSLAPVGDTGELFF	8	CGGTCCACAAAGCTGGAGGACTCAGCCATGTACTTCTGTGCCAGCAACTCTAGGACAGGGAACACCGGGGAGCTGTTTTTTGGAGAA	CASNSRTGNTGELFF	63	CTGGAGTCGCCCAGCCCCAACCAGACCTCTCTGTACTTCTGTGCCAGCAGTGGACGGGGACTAGCAGCCGAGCAGTACTTCGGGCCG	CASSGRGLAAEQYF	51	AAGATCCAGCGCACAGAGCAGGAGGACTCGGCCGTGTATCTCTGTGCCAGCAGCTTAGTCTGGGGCACTGAAGCTTTCTTTGGACAA	CASSLVWGTEAFF	27	GAGTCGCCCAGCCCCAACCAGACCTCTCTGTACTTCTGTGCCAGCAGTTTATTCCCAAGGAGCACCGGGGAGCTGTTTTTTGGAGAA	CASSLFPRSTGELFF	7	ATCCAGCGCACAGAGCAGGAGGACTCCGCCGTGTATCTCTGTGCCAGCAGCCAAGTAGCCCTCTCCTACGAGCAGTACTTCGGGCCG	CASSQVALSYEQYF	53
	AAGGTGCAGCCTGCAGAACTGGAGGATTCTGGAGTTTATTTCTGTGCCAGCAGCCAAGACAGGGACTACGAGCAGTACTTCGGGCCG	CASSQDRDYEQYF	305	GCCCTGCAGCCAGAAGACTCAGCCCTGTATCTCTGCGCCAGCAGCCAAGATTTTGTGGGAGTCGGAGATACGCAGTATTTTGGCCCA	CASSQDFVGVGDTQYF	27	CTGGAGCTTGGTGACTCTGCTGTGTATTTCTGTGCCAGCAGCCAAGCCGGGTTTAGCGGGGGGGGGAATGAGCAGTTCTTCGGGCCA	CASSQAGFSGGGNEQFF	6				CAGCGCACAGAGCAGGAGGACTCGGCCGTGTATCTCTGTGCCAGCAGCTTTCGGGGTACCCTTAACAATGAGCAGTTCTTCGGGCCA	CASSFRGTLNNEQFF	17	GCTGCTCCCTCCCAGACATCTGTGTACTTCTGTGCCAGCAGGTTTGTCTCTTCCGGGACAGCTTTCTACGAGCAGTACTTCGGGCCG	CASRFVSSGTAFYEQYF	16	CACACCCTGCAGCCAGAAGACTCGGCCCTGTATCTCTGCGCCAGCAGCCCGGGATGGGGTGAGGGCTATGGCTACACCTTCGGTTCG	CASSPGWGEGYGYTF	19	CGGTCCACAAAGCTGGAGGACTCAGCCATGTACTTCTGTGCCAGCCCGAGGCCGATCGGACGGGACTATGGCTACACCTTCGGTTCG	CASPRPIGRDYGYTF	19	CCCAGCCCCAACCAGACCTCTCTGTACTTCTGTGCCAGCAGTTTATCTTTTGGGGGACAGGGAGGTTACGAGCAGTACTTCGGGCCG	CASSLSFGGQGGYEQYF	33	ACAGAGCAGGAGGACTCGGCCGTGTATCTCTGTGCCAGCAGCTTCAATCCGTACGAGACAGGGCGGGAGACCCAGTACTTCGGGCCA	CASSFNPYETGRETQYF	52	AAGATCCAGCCTGCAGAGCTTGGGGACTCGGCCGTGTATCTCTGTGCCAGCAGCTTACGGACAGGGTCTGAAGCTTTCTTTGGACAA	CASSLRTGSEAFF	5	CTGAAGATCCAGCGCACAGAGCAGGAGGACTCGGCCGTGTATCTCTGTGCCAGCAGCCTTAGGAGCTATGGCTACACCTTCGGTTCG	CASSLRSYGYTF	85
	CTGGAGTCGGCTGCTCCCTCCCAGACATCTGTGTACTTCTGTGCCAGCAGTTACGTGGGAGCTGGAAACACCATATATTTTGGAGAG	CASSYVGAGNTIYF	15	GCCCTGCAGCCAGAAGACTCAGCCCTGTATCTCTGCGCCAGCAGCGGCTCGGCGACAGGGGAACCACAGCCCCAGCATTTTGGTGAT	CASSGSATGEPQPQHF	160	TCCCTGGAGCTTGGTGACTCTGCTGTGTATTTCTGTGCCAGCAGCCCCTTGGCGGGGGGCGGTGGGGAGACCCAGTACTTCGGGCCA	CASSPLAGGGGETQYF	32				AAGATCCAGCGCACAGAGCAGGAGGACTCGGCCGTGTATCTCTGTGCCAGCAGCTCCAGGGTGACCGGGGAGCTGTTTTTTGGAGAA	CASSSRVTGELFF	8	GTGACCAGTGCCCATCCTGAAGACAGCAGCTTCTACATCTGCAGTGCTAGGACCGGGACAGGGTATACTGAAGCTTTCTTTGGACAA	CSARTGTGYTEAFF	10	CACCTACACACCCTGCAGCCAGAAGACTCGGCCCTGTATCTCTGCGCCAGCAGCCAGGCCGGGACCGACGAGCAGTACTTCGGGCCG	CASSQAGTDEQYF	55	CTGGAGGACTCAGCCATGTACTTCTGTGCCAGCCAGGGGACATATCAGCTCGAGGGACAGGGCCCCTACGAGCAGTACTTCGGGCCG	CASQGTYQLEGQGPYEQYF	21	ACAGAGCAGGGGGACTCGGCCATGTATCTCTGTGCCAGCAGCTCCCAAGAAACTGGCTCCTATAATTCACCCCTCCACTTTGGGAAC	CASSSQETGSYNSPLHF	18	CAGCGCACAGAGCAGGAGGACTCGGCCGTGTATCTCTGTGCCAGCAGCTTCGATAGCGGGGGGGCCAACGTCCTGACTTTCGGGGCC	CASSFDSGGANVLTF	132	CTTGGGGACTCGGCCGTGTATCTCTGTGCCAGCAGCTTTACCCCGGGGCTAGCGGGAGTTTCCTACAATGAGCAGTTCTTCGGGCCA	CASSFTPGLAGVSYNEQFF	6	CAGGAGGACTCCGCCGTGTATCTCTGTGCCAGCAGCTTAGGGGAAGCGGGAGCTCAAAGGGCCTACAATGAGCAGTTCTTCGGGCCA	CASSLGEAGAQRAYNEQFF	607
	GACATCCGCTCACCAGGCCTGGGGGACGCAGCCATGTACCTGTGTGCCACTATGGGAGAGTCCCTAGATACGCAGTATTTTGGCCCA	CATMGESLDTQYF	13	CTCCTCACTCTGGAGTCCGCTACCAGCTCCCAGACATCTGTGTACTTCTGTGCCACCGCATCCGGGGACTCCGCTTTCTTTGGACAA	CATASGDSAFF	14	AATTCCCTGGAGCTTGGTGACTCTGCTGTGTATTTCTGTGCCAGCAGCCAAGATAGCGGGAGTTTTGATGAGCAGTTCTTCGGGCCA	CASSQDSGSFDEQFF	5				CGCACAGAGCAGGAGGACTCGGCCGTGTATCTCTGTGCCAGCAGCCTTAGCGGGAGGGCCACGGGGAATGAGCAGTTCTTCGGGCCA	CASSLSGRATGNEQFF	14	CCTGCAGAGCTTGAGGACTCGGCCGTGTATCTCTGTGCCAGCAGCGGCATGCTCGGGACCAACACAGATACGCAGTATTTTGGCCCA	CASSGMLGTNTDTQYF	15	CACACCCTGCAGCCAGAAGACTCGGCCCTGTATCTCTGCGCCAGCAGCCCTCAGGGTTCCAGGGCCACTGAAGCTTTCTTTGGACAA	CASSPQGSRATEAFF	44	ACAAAGCTGGAGGACTCAGCCATGTACTTCTGTGCCAGCAGTCCCGACGATCCGGGACAGGGGGCCGGGGAGCTGTTTTTTGGAGAA	CASSPDDPGQGAGELFF	33	ACTCTGAAGATCCAGCGCACAGAGCAGGGGGACTCGGCCATGTATCTCTGTGCCAGCAGCCCCAGGGACGAGCAGTACTTCGGGCCG	CASSPRDEQYF	19	CCTGCAGAACTGGAGGATTCTGGAGTTTATTTCTGTGCCAGCAGCCAAGCCGGGACAGGGGGCACCTACGAGCAGTACTTCGGGCCG	CASSQAGTGGTYEQYF	21	GAGCTTGGGGACTCGGCCGTGTATCTCTGTGCCAGCAGCTTAGGTCTTGGCGGGAGGGGGTTCCACAATGAGCAGTTCTTCGGGCCA	CASSLGLGGRGFHNEQFF	25	GAGTCCGCTACCAGCTCCCAGACATCTGTGTACTTCTGTGCCATCAGTGACCCGGGGACAGGCTCCTACGAGCAGTACTTCGGGCCG	CAISDPGTGSYEQYF	9
	CGCTCACCAGGCCTGGGGGACGCAGCCATGTACCTGTGTGCCACCAGCCCCGGGACAGGGGTTTCCTACGAGCAGTACTTCGGGCCG	CATSPGTGVSYEQYF	142	CTGGAGTCCGCTACCAGCTCCCAGACATCTGTGTACTTCTGTGCCATCAGTGAGTCGAATGCGGAGAGTGAAGCTTTCTTTGGACAA	CAISESNAESEAFF	7							CGCACAGAGCAGGAGGACTCGGCCGTGTATCTCTGTGCCAGCAGCTTAGCAGGGACTAGCGGGAGGAATGAGCAGTTCTTCGGGCCA	CASSLAGTSGRNEQFF	10	CTGACAGTGACCAGTGCCCATCCTGAAGACAGCAGCTTCTACATCTGCAGTGCTGCGGTATCTAACTATGGCTACACCTTCGGTTCG	CSAAVSNYGYTF	10	CTGCAGCCAGAAGACTCGGCCCTGTATCTCTGCGCCAGCAGCCCAGCGGTGGGGAGTAGCGGGAGTCTCGAGCAGTACTTCGGGCCG	CASSPAVGSSGSLEQYF	502	CTGGAGGACTCAGCCATGTACTTCTGTGCCAGCAGTGACTCCGGGACAGGGGGCGCGTCAGGGGCCAACGTCCTGACTTTCGGGGCC	CASSDSGTGGASGANVLTF	21	CGCACAGAGCAGGGGGACTCGGCCATGTATCTCTGTGCCAGCAGCTTTGCGACAGGGGGCGATTATGCACCCCTCCACTTTGGGAAC	CASSFATGGDYAPLHF	30	TTGGCGTCTGCTGTACCCTCTCAGACATCTGTGTACTTCTGTGCCAGCGCCGGGACAGGGGATGGAAATACGCAGTATTTTGGCCCA	CASAGTGDGNTQYF	15	CGCTCACCAGGCCTGGGGGACGCAGCCATGTACCTGTGTGCCACCAGCAGAGATGCAGCCTGGACCGAAAAACTGTTTTTTGGCAGT	CATSRDAAWTEKLFF	8	ACTCTGGAGTCCGCTACCAGCTCCCAGACATCTGTGTACTTCTGTGCCGGCCAAAGAGGGAAGGGGGAGACCCAGTACTTCGGGCCA	CAGQRGKGETQYF	211
	ATCCGCTCACCAGGCCTGGGGGACGCAGCCATGTACCTGTGTGCCACCAGCAGAGGAGAGGGGAGCTATGGCTACACCTTCGGTTCG	CATSRGEGSYGYTF	1305	GAGTCCGCTACCAGCTCCCAGACATCTGTGTACTTCTGTGCCATCAGTGAGTCCCGGCAGTCAGCTTATGGCTACACCTTCGGTTCG	CAISESRQSAYGYTF	15							ACTCTGAAGGTGCAGCCTGCAGAACTGGAGGATTCTGGAGTTTATTTCTGTGCCAGCACCGCGGGGTTGCCCCAGCATTTTGGTGAT	CASTAGLPQHF	10	GCTCCCTCCCAGACATCTGTGTACTTCTGTGCCAGCAGTTCAACCCGGGCCCGGGACGGACGCACCGGGGAGCTGTTTTTTGGAGAA	CASSSTRARDGRTGELFF	27	CTGAATGTGAACGCCTTGGAGCTGGACGACTCGGCCCTGTATCTCTGTGCCAGCAGCTCGGCCGGGGACGAGCAGTACTTCGGGCCG	CASSSAGDEQYF	6	CTGAAGATCCGGTCCACAAAGCTGGAGGACTCAGCCATGTACTTCTGTGCCAGCAGTGAAGGATACACTGAAGCTTTCTTTGGACAA	CASSEGYTEAFF	24	CGCACAGAGCAGGGGGACTCGGCCATGTATCTCTGTGCCAGCAGCATGGGGCTCGTCGACGGGCGAGACGAGCAGTACTTCGGGCCG	CASSMGLVDGRDEQYF	27	TTGGCGTCTGCTGTACCCTCTCAGACATCTGTGTACTTCTGTGCCAGCAGTAGCGGGGCGGACACCGGGGAGCTGTTTTTTGGAGAA	CASSSGADTGELFF	15	ATCCGCTCACCAGGCCTGGGGGACGCAGCCATGTACCTGTGTGCCACCAGCTCCGGATCGGCTTACAATGAGCAGTTCTTCGGGCCA	CATSSGSAYNEQFF	13	AACGCCTTGTTGCTGGGGGACTCGGCCCTCTATCTCTGTGCCAGCAGCTCTGAGGACACATTGAACACTGAAGCTTTCTTTGGACAA	CASSSEDTLNTEAFF	11
	GCCCTGCAGCCAGAAGACTCAGCCCTGTATCTCTGCGCCAGCAGCCACGCCTGGACTAGCAGCTCCTACGAGCAGTACTTCGGGCCG	CASSHAWTSSSYEQYF	8	CCCCTCACTCTGGAGTCCGCTACCAGCTCCCAGACATCTGTGTACTTCTGTGCCACCGCATCCGGGGACTCCGCTTTCTTTGGACAA	CATASGDSAFF	25							GTGAGCAACATGAGCCCTGAAGACAGCAGCATATATCTCTGCAGCGTTGAAGGGGACAGGGGGCGCGGTGAGCAGTTCTTCGGGCCA	CSVEGDRGRGEQFF	24	AGTGCCCATCCTGAAGACAGCAGCTTCTACATCTGCAGTGCTCCCCGCGTGAAAGTAGTGTCCCCGAATGAGCAGTTCTTCGGGCCA	CSAPRVKVVSPNEQFF	18	GCCTTGGAGCTGGACGACTCGGCCCTGTATCTCTGTGCCAGCAGCTTGACGCTTACCCAGTTCCCGGGGGAGCTGTTTTTTGGAGAA	CASSLTLTQFPGELFF	7	ACAAAGCTGGAGGACTCAGCCATGTACTTCTGTGCCAGCTCGGCCGGGGAATTAGTCTCTGGGGCCAACGTCCTGACTTTCGGGGCC	CASSAGELVSGANVLTF	10	CGCACAGAGCAGGGGGACTCGGCCATGTATCTCTGTGCCAGCAGCTTATTTCAGGGGGGCGCGGGGACTGAAGCTTTCTTTGGACAA	CASSLFQGGAGTEAFF	43	ACGTTGGCGTCTGCTGTACCCTCTCAGACATCTGTGTACTTCTGTGCCAGCAGTGACTCGGACTACAATGAGCAGTTCTTCGGGCCA	CASSDSDYNEQFF	27	ATCCGCTCACCAGGCCTGGGGGACGCAGCCATGTACCTGTGTGCCACCAGCAGAGCTGGACTAGCGGGAACCCAGTTCTTCGGGCCA	CATSRAGLAGTQFF	10	GCCTTGTTGCTGGGGGACTCGGCCCTCTATCTCTGTGCCAGCAGCGTTATCCGGGACAGGGTGGCTAATGAGCAGTTCTTCGGGCCA	CASSVIRDRVANEQFF	7
	CACCTACACGCCCTGCAGCCAGAAGACTCAGCCCTGTATCTCTGCGCCAGCAGCCTAAAGGGGCACACTGAAGCTTTCTTTGGACAA	CASSLKGHTEAFF	11	CTGGAGTCCGCTACCAGCTCCCAGACATCTGTGTACTTCTGTGCCATCAGTGGTTCCGGGACAGGGCTTGAAGCTTTCTTTGGACAA	CAISGSGTGLEAFF	69							ACTGTGAGCAACATGAGCCCTGAAGACAGCAGCATATATCTCTGCAGCGTTATCCCGACGGGGGCCAACGTCCTGACTTTCGGGGCC	CSVIPTGANVLTF	6	ACCAGTGCCCATCCTGAAGACAGCAGCTTCTACATCTGCAGTGTAGCCCACCAAGCGGTTAGCACAGATACGCAGTATTTTGGCCCA	CSVAHQAVSTDTQYF	19	CTGAATGTGAACGCCTTGGAGCTGGACGACTCGGCCCTGTATCTCTGTGCCAGCAGCTCACAGGTCAATGAGCAGTTCTTCGGGCCA	CASSSQVNEQFF	6	TCCACAAAGCTGGAGGACTCAGCCATGTACTTCTGTGCCAGCGGGGGACAGGGGGCACGGGGCAATCAGCCCCAGCATTTTGGTGAT	CASGGQGARGNQPQHF	12	AAGATCCAGCGCACAGAGCAGGGGGACTCGGCCATGTATCTCTGTGCCAGCAGCGACGTCAGGGGCTACGAGCAGTACTTCGGGCCG	CASSDVRGYEQYF	68	TTGGCGTCTGCTGTACCCTCTCAGACATCTGTGTACTTCTGTGCCAGCAGCCCAGCGGGGGGCACAGATACGCAGTATTTTGGCCCA	CASSPAGGTDTQYF	16	TCACCAGGCCTGGGGGACGCAGCCATGTACCTGTGTGCCACCAGCAGAGATCTTCCAGCGGGCTCCTACGAGCAGTACTTCGGGCCG	CATSRDLPAGSYEQYF	29	AATGTGAACGCCTTGTTGCTGGGGGACTCGGCCCTCTATCTCTGTGCCAGCAGCTTGGGGGGCAACTACGAGCAGTACTTCGGGCCG	CASSLGGNYEQYF	6
	GCCCTGCAGCCAGAAGACTCAGCCCTGTATCTCTGCGCCAGCAGCCATATAGGGGCGGGGAGGGCCGGGGAGCTGTTTTTTGGAGAA	CASSHIGAGRAGELFF	10	ACTCTGGAGTCCGCTACCAGCTCCCAGACATCTGTGTACTTCTGTGCCATCAGTGAGGGGGCTGGTGGAGGCTACACCTTCGGTTCG	CAISEGAGGGYTF	16							CTTGGTGACTCTGCTGTGTATTTCTGTGCCAGCACCCGGTGGACTAGCGGGAGGGAACCTTCCTACAATGAGCAGTTCTTCGGGCCA	CASTRWTSGREPSYNEQFF	8	GTGACCAGTGCCCATCCTGAAGACAGCAGCTTCTACATCTGCAGTGCTAGACTTTCCACCGAGAATTCACCCCTCCACTTTGGGAAT	CSARLSTENSPLHF	19	AACGCCTTGGAGCTGGACGACTCGGCCCTGTATCTCTGTGCCAGCAGCTTGGGACGGGGGCTAGGTTCACCCCTCCACTTTGGGAAT	CASSLGRGLGSPLHF	7	GCCCTGCAGCCAGAAGACTCAGCCCTGTATCTCTGCGCCAGCAGCCAAGATGGGCGGCAGGGGTGGCGCGAGCAGTACTTCGGGCCG	CASSQDGRQGWREQYF	77	ATCCAGCGCACAGAGCAGGGGGACTCGGCCATGTATCTCTGTGCCAGCAGCTTAGCAGATGGGCCACAGCCCCAGCATTTTGGTGAT	CASSLADGPQPQHF	41	CAGTCCACGGAGTCAGGGGACACAGCACTGTATTTCTGTGCCAGCAGCCCTCGATGGTCAGACACCGGGGAGCTGTTTTTTGGAGAA	CASSPRWSDTGELFF	17	CGCTCACCAGGCCTGGGGGACGCAGCCATGTACCTGTGTGCCACCGGAGGGGGGACAGGAGGCGGGGAGACCCAGTACTTCGGGCCA	CATGGGTGGGETQYF	3926	AACGCCTTGTTGCTGGGGGACTCGGCCCTCTATCTCTGTGCCAGCAGCCGGGGGCAGGCACAAAATCAGCCCCAGCATTTTGGTGAT	CASSRGQAQNQPQHF	32
	CACGCCCTGCAGCCAGAAGACTCAGCCCTGTATCTCTGCGCCAGCAGCCAAGAGACTCCGAGCTCCTACGAGCAGTACTTCGGGCCG	CASSQETPSSYEQYF	16	CTGGAGTCCGCTACCAGCTCCCAGACATCTGTGTACTTCTGTGCCATCAGGCCCTCCGGGGGAGGGACTGAAGCTTTCTTTGGACAA	CAIRPSGGGTEAFF	7							CAGCGCACAGAGCAGGGGGACTCGGCCATGTATCTCTGTGCCAGCAGCTTAGAGGACAGGGGGCATTCACCCCTCCACTTTGGGAAT	CASSLEDRGHSPLHF	16	AAGATCCAGCCTGCAGAGCTTGAGGACTCGGCCGTGTATCTCTGTGCCAGCAGCTTAGATCTAATAGCGAAGCAGTACTTCGGGCCG	CASSLDLIAKQYF	60	GTGAACGCCTTGGAGCTGGACGACTCGGCCCTGTATCTCTGTGCCAGCAGCCTTGGGCAGGACACCGGGGAGCTGTTTTTTGGAGAA	CASSLGQDTGELFF	17	GCCCTGCAGCCAGAAGACTCAGCCCTGTATCTCTGCGCCAGCAGCCAAGATCGAACACAGGTTGACTATGGCTACACCTTCGGTTCG	CASSQDRTQVDYGYTF	23	AAGATCCAGCCCTCAGAACCCAGGGACTCAGCTGTGTACTTCTGTGCCAGCAGTTTAGGACAGTCCACTGAAGCTTTCTTTGGACAA	CASSLGQSTEAFF	39	NNNNTGTCGGCTGCTCCCTCCCAGACATCTGTGTACTTCTGTGCCAGCAGTTTAGCAGGGAACCAAGAGACCCAGTACTTCGGGCCA	CASSLAGNQETQYF	15	CTGTCCTCAGAACCGGGAGACACGGCACTGTATCTCTGCGCCAGCAGTCAGTTGCCAATCAGTAGGTACGAGCAGTACTTCGGGCCG	CASSQLPISRYEQYF	6	GCCTTGTTGCTGGGGGACTCGGCCCTCTATCTCTGTGCCAGCAGCTTCCAGCGGGAGTCTATATACAATGAGCAGTTCTTCGGGCCA	CASSFQRESIYNEQFF	58
	CTACACGCCCTGCAGCCAGAAGACTCAGCCCTGTATCTCTGCGCCAGCAGCCAAGCGGGTCGAGGTGACGAGCAGTACTTCGGGCCG	CASSQAGRGDEQYF	33	AGGATCCAGCAGGTAGTGCGAGGAGATTCGGCAGCTTATTTCTGTGCCAGCTCACCGGGCCAGACCTACGAGCAGTACTTCGGGCCG	CASSPGQTYEQYF	8							CAGCGCACAGAGCAGGGGGACTCGGCCATGTATCTCTGTGCCAGCAGCTTAGGAGGGGGCAGTGGAAACACCATATATTTTGGAGAG	CASSLGGGSGNTIYF	7	ACCAGTGCCCATCCTGAAGACAGCAGCTTCTACATCTGCAGTGCTAGCTTAGCGGGAGGTGGACGCAATGAGCAGTTCTTCGGGCCA	CSASLAGGGRNEQFF	296	TTGGAGCTGGACGACTCGGCCCTGTATCTCTGTGCCAGCAGCCCAGGTCTGGCTTCGAGCTCTGGAAACACCATATATTTTGGAGAG	CASSPGLASSSGNTIYF	32	CTGCAGCCAGAAGACTCAGCCCTGTATCTCTGCGCCAGCAGCCAACCCCTTAGAGGGGTCTCCTACAATGAGCAGTTCTTCGGGCCA	CASSQPLRGVSYNEQFF	15	NTGTCGGCTGCTCCCTCCCAAACATCTGTGTACTTCTGTGCCAGCCGCTCCGGCTCCGGACAGAGCTACGAGCAGTACTTCGGGCCG	CASRSGSGQSYEQYF	32	NNNNNNNTGTCGGCTGCTCCCTCCCAGACATCTGTGTACTTCTGTGCCAGCAGGGGACAAATCGGTTATGGCTACACCTTCGGTTCG	CASRGQIGYGYTF	61	GAACCGGGAGACACGGCACTGTATCTCTGCGCCAGCAGTCAATATATCCTCCCTAGCGGGAGGGCAGAGACCCAGTACTTCGGGCCA	CASSQYILPSGRAETQYF	33	GTGAACGCCTTGTTGCTGGGGGACTCGGCCCTCTATCTCTGTGCCAGCAGCTTGGTGTTCCCCCCAGATACGCAGTATTTTGGCCCA	CASSLVFPPDTQYF	174
	CACGCCCTGCAGCCAGAAGACTCAGCCCTGTATCTCTGCGCCAGCAGCCAAGGACAGGGGGTTAATGAAAAACTGTTTTTTGGCAGT	CASSQGQGVNEKLFF	17	ATCCAGCAGGTAGTGCGAGGAGATTCGGCAGCTTATTTCTGTGCCAGCTCACCGGGACACCTCACAGATACGCAGTATTTTGGCCCA	CASSPGHLTDTQYF	27							ACAGAGCAGGGGGACTCGGCCATGTATCTCTGTGCCAGCAGCTTCCGGGACGGGGAACCGAACACCGGGGAGCTGTTTTTTGGAGAA	CASSFRDGEPNTGELFF	13	ATCCAGCGCACAGAGCAGGGGGACTCGGCCATGTATCTCTGTGCCAGCAGCTTAAGGGAGGGGGTTGGGGAGCAGTACTTCGGGCCG	CASSLREGVGEQYF	7	CTGAATGTGAACGCCTTGGAGCTGGACGACTCGGCCCTGTATCTCTGTGCCAGCCAACAGTGGGACACTGAAGCTTTCTTTGGACAA	CASQQWDTEAFF	67	CACGCCCTGCAGCCAGAAGACTCAGCCCTGTATCTCTGCGCCAGCAGCCAAAGGACAGACTCCACAGATACGCAGTATTTTGGCCCA	CASSQRTDSTDTQYF	11	ACCAGTGCCCATCCTGAAGACAGCAGCTTCTACATCTGCAGTGCCCTGCTGCCAGCGGGGGTCAACAATGAGCAGTTCTTCGGGCCA	CSALLPAGVNNEQFF	12	NNNNNNNTGTCGGCTGCTCCCTCCCAGACATCTGTGTACTTCTGTGCCAGCAGCTCTACGAACACCGGGGAGCTGTTTTTTGGAGAA	CASSSTNTGELFF	58	AATGTGAACGCCTTGGAGCTGGACGACTCGGCCCTGTATCTCTGTGCCAGCAGCTTAGGAGGTGTTACAGAGCAGTACTTCGGGCCG	CASSLGGVTEQYF	6	GTGAACGCCTTGTTGCTGGGGGACTCGGCCCTCTATCTCTGTGCCAGCAGCTTGGAGGTCAGCGACAATGAGCAGTTCTTCGGGCCA	CASSLEVSDNEQFF	153
	CAGCCAGAAGACTCAGCCCTGTATCTCTGCGCCAGCAGCCAAGTAGTACAGACCGGGACAGGATGGTACGAGCAGTACTTCGGGCCG	CASSQVVQTGTGWYEQYF	25	CAGCAGGTAGTGCGAGGAGATTCGGCAGCTTATTTCTGTGCCAGCTCACCACAGGGGCAGCCCAACTATGGCTACACCTTCGGTTCG	CASSPQGQPNYGYTF	61							ATCCAGCGCACAGAGCAGGGGGACTCGGCCATGTATCTCTGTGCCAGCAGCTTAAGGGAGGGGGTTGGGGAGCAGTACTTCGGGCCG	CASSLREGVGEQYF	7	CAGCGCACAGAGCAGGGGGACTCGGCCATGTATCTCTGTGCCAGCAGCTTAAACGCAGGGTCAATCTATGGCTACACCTTCGGTTCG	CASSLNAGSIYGYTF	9	GTGAACGCCTTGGAGCTGGACGACTCGGCCCTGTATCTCTGTGCCAGCAGCTTGAGGCAGGGCTACGACGAGCAGTACTTCGGGCCG	CASSLRQGYDEQYF	508	GTGAACGCCTTGTTGCTGGGGGACTCGGCCCTGTATCTCTGTGCCAGCAGCTCAACCGGGGTCACCGGGGAGCTGTTTTTTGGAGAA	CASSSTGVTGELFF	22	AGTGCCCATCCTGAAGACAGCAGCTTCTACATCTGCAGTGCTAGAGTTAAGGACCTCCTCCGGACAGAGACCCAGTACTTCGGGCCA	CSARVKDLLRTETQYF	16	GAGTCGCCCAGCCCCAACCAGACCTCTCTGTACTTCTGTGCCAGCAGTTTATCCCTCAGGGGATCCTACGAGCAGTACTTCGGGCCG	CASSLSLRGSYEQYF	15	GCCTTGGAGCTGGACGACTCGGCCCTGTATCTCTGTGCCAGCAGCTTTTCGACAGGGGTGTACCAAGAGACCCAGTACTTCGGGCCA	CASSFSTGVYQETQYF	20	ATCCAGCGCACAGAGCAGGAGGACTCGGCCGTGTATCTCTGTGCCAGCAGCTTAGGGGAAATCACAGATACGCAGTATTTTGGCCCA	CASSLGEITDTQYF	10
	CACGCCCTGCAGCCAGAAGACTCAGCCCTGTATCTCTGCGCCAGCAGCCAAGGGGGACAGGGTCGAGAGACCCAGTACTTCGGGCCA	CASSQGGQGRETQYF	24	CAGCAGGTAGTGCGAGGAGATTCGGCAGCTTATTTCTGTGCCAGCGCGATAGGGGGGGATGTCAATCAGCCCCAGCATTTTGGTGAT	CASAIGGDVNQPQHF	879							ATCCAGCGCACAGAGCAGGGGGACTCGGCCATGTATCTCTGTGCCAGCAGCTCTGGGGCGGCTAGTGAAAAACTGTTTTTTGGCAGT	CASSSGAASEKLFF	6	CGCACAGAGCAGGGGGACTCGGCCATGTATCTCTGTGCCAGCAGCTTATTCGGGAGCGTGGGCACAGATACGCAGTATTTTGGCCCA	CASSLFGSVGTDTQYF	8	CCCTCCCAGACATCTGTGTACTTCTGTGCCAGCAGTCCCCCCGAGAAAGGGACAGGGTCTATGGGCACTGAAGCTTTCTTTGGACAA	CASSPPEKGTGSMGTEAFF	6	AATGTGAACGCCTTGTTGCTGGGGGACTCGGCCCTGTATCTCTGTGCCAGCAGCTTTTGGGGGAACACTGAAGCTTTCTTTGGACAA	CASSFWGNTEAFF	12	ACCAGTGCCCATCCTGAAGACAGCAGCTTCTACATCTGCAGTGCTAGAGAGGCCCCGGGGATTAATGAAAAACTGTTTTTTGGCAGT	CSAREAPGINEKLFF	15	TCGCCCAGCCCCAACCAGACCTCTCTGTACTTCTGTGCCAGCAGAAAATGGGGCGGGGGAGCGGCAGATACGCAGTATTTTGGCCCA	CASRKWGGGAADTQYF	32	GCCTTGGAGCTGGACGACTCGGCCCTGTATCTCTGTGCCAGCAGCTTGTTGGGGGAGATGAGCACAGATACGCAGTATTTTGGCCCA	CASSLLGEMSTDTQYF	28	ATCCAGCGCACAGAGCAGGAGGACTCGGCCGTGTATCTCTGTGCCAGCAGCCCTAGACAGGGATACTACGAGCAGTACTTCGGGCCG	CASSPRQGYYEQYF	10
	CTACACGCCCTGCAGCCAGAAGACTCAGCCCTGTATCTCTGCGCCAGCAGCCAAGGACGAGAGGGGTACGAGCAGTACTTCGGGCCG	CASSQGREGYEQYF	28	CAGCAGGTAGTGCGAGGAGATTCGGCAGCTTATTTCTGTGCCAGCTCACCACGGAGGGAGTCCCAAGAGACCCAGTACTTCGGGCCA	CASSPRRESQETQYF	228							CTAGAGTCTGCCATCCCCAACCAGACAGCTCTTTACTTCTGTGCCACCAGTGACCCGAACAGGGTCAATGAGCAGTTCTTCGGGCCA	CATSDPNRVNEQFF	22	ACAGAGCAGGGGGACTCGGCCATGTATCTCTGTGCCAGCAGCTTCCGGGACGGGGAACCGAACACCGGGGAGCTGTTTTTTGGAGAA	CASSFRDGEPNTGELFF	16	GAGTTGGCTGCTCCCTCCCAGACATCTGTGTACTTCTGTGCCAGCAGTTACGGGGCGGGGGGGCTTAATGAGCAGTTCTTCGGGCCA	CASSYGAGGLNEQFF	10	GAGGACTCCGCCGTGTATCTCTGTGCCAGCAGTTCCGGGGGGACTAGCGGGAGGGGCCCGAACACCGGGGAGCTGTTTTTTGGAGAA	CASSSGGTSGRGPNTGELFF	13	NTGTCGGCTGCTCCCTCCCAGACATCTGTGTACTTCTGTGCCAGCAGTGGGACTAGCGGGTCCTACAATGAGCAGTTCTTCGGGCCA	CASSGTSGSYNEQFF	12	CCCAGCCCCAACCAGACCTCTCTGTACTTCTGTGCCAGCAGTTTATCTTTTGGGGGACAGGGAGGTTACGAGCAGTACTTCGGGCCG	CASSLSFGGQGGYEQYF	55	GCCTTGGAGCTGGACGACTCGGCCCTGTATCTCTGTGCCAGCAGCATCGATGGGGCTTCCGTGAACACTGAAGCTTTCTTTGGACAA	CASSIDGASVNTEAFF	47	AAGATCCAGCGCACAGAGCAGGAGGACTCGGCCGTGTATCTCTGTGCCTTGGCCGCCCAGCCCACAGATACGCAGTATTTTGGCCCA	CALAAQPTDTQYF	8
	CACGCCCTGCAGCCAGAAGACTCAGCCCTGTATCTCTGCGCCAGCAGCCAAGATCCCCAGGACAATCAGCCCCAGCATTTTGGTGAT	CASSQDPQDNQPQHF	170	ATCCAGCAGGTAGTGCGAGGAGATTCGGCAGCTTATTTCTGTGCCAGCTCACCAGGCGGGCAGGCGAGTGGCTACACCTTCGGTTCG	CASSPGGQASGYTF	11							TCTGCCATCCCCAACCAGACAGCTCTTTACTTCTGTGCCACCAGCCGATCACGGACAGGGAGCCGCAATGAGCAGTTCTTCGGGCCA	CATSRSRTGSRNEQFF	18	ATCCAGCGCACAGAGCAGGGGGACTCGGCCATGTATCTCTGTGCCAGCAGCTTAAGTCAGGGGGGCACTGAAGCTTTCTTTGGACAA	CASSLSQGGTEAFF	18	TTGGCTGCTCCCTCCCAGACATCTGTGTACTTCTGTGCCAGCAGGGGAGCCGGGACGGGAGTCTACAATGAGCAGTTCTTCGGGCCA	CASRGAGTGVYNEQFF	15	GAGTCCGCTACCAGCTCCCAGACATCTGTGTACTTCTGTGCCATCAGTGAGTCGAACAGAGCCTCCTACGAGCAGTACTTCGGGCCG	CAISESNRASYEQYF	1892	GTGACCAGTGCCCATCCTGAAGACAGCAGCTTCTACATCTGCAGTGCCCCCGACGTTGGGGCCTACAATGAGCAGTTCTTCGGGCCA	CSAPDVGAYNEQFF	19	ACTCTGACTGTGAGCAACATGAGCCCTGAAGACAGCAGCATATATCTCTGCAGCGGCTTACAGCAAGAGACCCAGTACTTCGGGCCA	CSGLQQETQYF	14	AATGTGAACGCCTTGGAGCTGGACGACTCGGCCCTGTATCTCTGTGCCAGCAGCTCCCTCCGGGACACTGAAGCTTTCTTTGGACAA	CASSSLRDTEAFF	25	ATCCAGCGCACAGAGCAGGAGGACTCGGCCGTGTATCTCTGTGCCAGCAGCTTATTGGCCTCTGGAAACACCATATATTTTGGAGAG	CASSLLASGNTIYF	11
	CACGCCCTGCAGCCAGAAGACTCAGCCCTGTATCTCTGCGCCAGCAGCCAGGAACAGGGGAGGAACACTGAAGCTTTCTTTGGACAA	CASSQEQGRNTEAFF	146	ATCCAGCAGGTAGTGCGAGGAGATTCGGCAGCTTATTTCTGTGCCAGCTCACCAAGCAGTTACACCGGGGAGCTGTTTTTTGGAGAA	CASSPSSYTGELFF	133							TCCGCCAGCACCAACCAGACATCTATGTACCTCTGTGCCAGCAGCCCGACTCAGGGACAGGGGTTCTACGAGCAGTACTTCGGGCCG	CASSPTQGQGFYEQYF	46	ACAGAGCAGGGGGACTCGGCCATGTATCTCTGTGCCAGCAGCTTCGTCCCGGGACAGGGGGTCAATCAGCCCCAGCATTTTGGTGAT	CASSFVPGQGVNQPQHF	30	ATCCAGTCCACGGAGTCAGGGGACACAGCACTGTATTTCTGTGCCAGCAAAGCACCCAACTCCTACAATGAGCAGTTCTTCGGGCCA	CASKAPNSYNEQFF	7	GAGTCCGCTACCAGCTCCCAGACATCTGTGTACTTCTGTGCCATCAGACTAGCGACCGCCAACACCGGGGAGCTGTTTTTTGGAGAA	CAIRLATANTGELFF	114	ATCCAGCCCTCAGAACCCAGGGACTCAGCTGTGTACTTCTGTGCCAGCAGTACGGGACTCCTACTGTACGAGCAGTACTTCGGGCCG	CASSTGLLLYEQYF	14	ACTGTGAGCAACATGAGCCCTGAAGACAGCAGCATATATCTCTGCAGCGTTGCTAGTTATAGCAATCAGCCCCAGCATTTTGGTGAT	CSVASYSNQPQHF	17	GAGCTGAATGTGAACGCCTTGGAGCTGGACGACTCGGCCCTGTATCTCTGTGCCAGCGGCAGGGAGAGTGAAGCTTTCTTTGGACAA	CASGRESEAFF	56	ATCCAGCGCACAGAGCAGGAGGACTCGGCCGTGTATCTCTGTGCCAGCAGCTGGCGGGGGCAGAGCGGGGAGCTGTTTTTTGGAGAA	CASSWRGQSGELFF	57
	CTGCAGCCAGAAGACTCAGCCCTGTATCTCTGCGCCAGCAGCCAGGAGGGCTTTGGGACAGCTCAAGAGACCCAGTACTTCGGGCCA	CASSQEGFGTAQETQYF	615	CAGGTAGTGCGAGGAGATTCGGCAGCTTATTTCTGTGCCAGCTCACTCGACGGACAGGGGAAAGGAAACACCATATATTTTGGAGAG	CASSLDGQGKGNTIYF	281							CTGGAGTCCGCCAGCACCAACCAGACATCTATGTACCTCTGTGCCAGCAGTTTCCGACAGGGGGCATACGAGCAGTACTTCGGGCCG	CASSFRQGAYEQYF	9	CGCACAGAGCAGGGGGACTCGGCCATGTATCTCTGTGCCAGCAGCTTAGAGGCGGGCAGGGGCTCCTACGAGCAGTACTTCGGGCCG	CASSLEAGRGSYEQYF	38	GGGGACACAGCACTGTATTTCTGTGCCAGCAGCAAAGGGGGTAAATCTGGATCCAGGATTGCTAACTATGGCTACACCTTCGGTTCG	CASSKGGKSGSRIANYGYTF	13	CTCACTCTGGAGTCCGCTACCAGCTCCCAGACATCTGTGTACTTCTGTGCCATCAAGGCAGGGGGGAATGGCTACACCTTCGGTTCG	CAIKAGGNGYTF	8	GTGACCAGTGCCCATCCTGAAGACAGCAGCTTCTACATCTGCAGTGCTCGGACTAGCGGGGACTACAATGAGCAGTTCTTCGGGCCA	CSARTSGDYNEQFF	13	GTGAGCAACATGAGCCCTGAAGACAGCAGCATATATCTCTGCAGCGTTGCCTCGGGGTTAGGCAATCAGCCCCAGCATTTTGGTGAT	CSVASGLGNQPQHF	32	GTGAACGCCTTGGAGCTGGACGACTCGGCCCTGTATCTCTGTGCCAGCTCCTCCGGGGCCTTGGAGTATGGCTACACCTTCGGTTCG	CASSSGALEYGYTF	271	CGCACAGAGCAGGAGGACTCGGCCGTGTATCTCTGTGCCAGCAGCCTCACTAGCGGGAGGCCGGGAGGCGAGCAGTACTTCGGGCCG	CASSLTSGRPGGEQYF	23
	CTGGAGTCCGCTACCAGCTCCCAGACATCTGTGTACTTCTGTGCCATCAGTGAGTCTGGGCCACTCACTGAAGCTTTCTTTGGACAA	CAISESGPLTEAFF	8	GTGAGCACCTTGGAGCTGGGGGACTCGGCCCTTTATCTTTGCGCCAGCAGCTTCGAGGGCTCGAACACTGAAGCTTTCTTTGGACAA	CASSFEGSNTEAFF	18							GAGTCCGCCAGCACCAACCAGACATCTATGTACCTCTGTGCCAGCAGTTCAACAGGGGGCGGGGAAGAGACCCAGTACTTCGGGCCA	CASSSTGGGEETQYF	6	CGCACAGAGCAGGGGGACTCGGCCATGTATCTCTGTGCCAGCAGCTTAGAGGTGGGACACTACGGTGAAAAACTGTTTTTTGGCAGT	CASSLEVGHYGEKLFF	70	TCCACGGAGTCAGGGGACACAGCACTGTATTTCTGTGCCAGCAGCCGGTTGCCCCTAGCGGGATGGGAGACCCAGTACTTCGGGCCA	CASSRLPLAGWETQYF	18	TCCGCTACCAGCTCCCAGACATCTGTGTACTTCTGTGCCATCAGTGATAAGGGGCGGGCAACTAATGAAAAACTGTTTTTTGGCAGT	CAISDKGRATNEKLFF	12	GTGACCAGTGCCCATCCTGAAGACAGCAGCTTCTACATCTGCAGTGCTAGCAGGGGCAGGGGGACTCAGCCCCAGCATTTTGGTGAT	CSASRGRGTQPQHF	23	ACAGTGACCAGTGCCCATCCTGAAGACAGCAGCTTCTACATCTGCAGTGCTAGGGGACAGGGGGACACTGAAGCTTTCTTTGGACAA	CSARGQGDTEAFF	13	CTGGAGTTGGCTGCTCCCTCCCAGACATCTGTGTACTTCTGTGCCAGCACCGACAGGGGCTATACCTACGAGCAGTACTTCGGGCCG	CASTDRGYTYEQYF	12	AAGATCCAGCGCACAGAGCAGGAGGACTCGGCCGTGTATCTCTGTGCCAGCAGCTCTGCGAGGGGGACTGAAGCTTTCTTTGGACAA	CASSSARGTEAFF	75
	ACTCTGGAGTCCGCTACCAGCTCCCAGACATCTGTGTACTTCTGTGCCATCCGGGACAGGGAGGCCGAAAAACTGTTTTTTGGCAGT	CAIRDREAEKLFF	13	AATGTGAGCACCTTGGAGCTGGGGGACTCGGCCCTTTATCTTTGCGCCAGCAGCTTTGACAAAACCTATGGCTACACCTTCGGTTCG	CASSFDKTYGYTF	8										ACTCTGACTGTGAGCAACATGAGCCCTGAAGACAGCAGCATATATCTCTGCAGCGTTTACACCTTCTACGAGCAGTACTTCGGGCCG	CSVYTFYEQYF	7	GTGACCAGTGCCCATCCTGAAGACAGCAGCTTCTACATCTGCAGTGCTAGTAAACAGGGAAGGGCCTACGAGCAGTACTTCGGGCCG	CSASKQGRAYEQYF	8	CACACCCTGCAGCCAGAAGACTCGGCCCTGTATCTCTGTGCCAGCAGCCAAGCCCAAGGGGGGGACTCACCCCTCCACTTTGGGAAC	CASSQAQGGDSPLHF	1068	ACCAGTGCCCATCCTGAAGACAGCAGCTTCTACATCTGCAGTGCCCCCGTGGCAGGGAGAAACACCGGGGAGCTGTTTTTTGGAGAA	CSAPVAGRNTGELFF	13	ACAGTGACCAGTGCCCATCCTGAAGACAGCAGCTTCTACATCTGCAGTGTTTTAGCGGGGGTGAAAAACGAGCAGTACTTCGGGCCG	CSVLAGVKNEQYF	15	CTGGAGTTGGCTGCTCCCTCCCAGACATCTGTGTACTTCTGTGCCAGCAGTCGGGACAGCTACGCTGGGGGCTACACCTTCGGTTCG	CASSRDSYAGGYTF	7	CAGCGCACAGAGCAGGAGGACTCGGCCGTGTATCTCTGTGCCAGCAGCCTGGACAGGGCGCCTAACTATGGCTACACCTTCGGTTCG	CASSLDRAPNYGYTF	376
	CTGGAGTCCGCTACCAGCTCCCAGACATCTGTGTACTTCTGTGCCATCAGTGGTTCCGGGACAGGGCTTGAAGCTTTCTTTGGACAA	CAISGSGTGLEAFF	93	AGCACCTTGGAGCTGGGGGACTCGGCCCTTTATCTTTGCGCCAGCGGGACAGGGCTAAGGTCCAAAAACATTCAGTACTTCGGCGCC	CASGTGLRSKNIQYF	7										AGCAACATGAGCCCTGAAGACAGCAGCATATATCTCTGCAGCGTTTCCCACGGGACTAGCAAGACCGGGGAGCTGTTTTTTGGAGAA	CSVSHGTSKTGELFF	8	CTGACAGTGACCAGTGCCCATCCTGAAGACAGCAGCTTCTACATCTGCAGTGCTAGTTCAGGGGGCAATGAGCAGTTCTTCGGGCCA	CSASSGGNEQFF	18	CTGCAGCCAGAAGACTCGGCCCTGTATCTCTGTGCCAGCAGCCAAGCTCTCTCAGCGACGCAGAACTATGGCTACACCTTCGGTTCG	CASSQALSATQNYGYTF	48	CAGCCCTCAGAACCCAGGGACTCAGCTGTGTACTTCTGTGCCAGCAGTTTGGGGACTAGCGGATACAATGAGCAGTTCTTCGGGCCA	CASSLGTSGYNEQFF	14	GTGACCAGTGCCCATCCTGAAGACAGCAGCTTCTACATCTGCAGTGCTACAGAAGGACAGGGGACCTACGAGCAGTACTTCGGGCCG	CSATEGQGTYEQYF	17	GAGTTGGCTGCTCCCTCCCAGACATCTGTGTACTTCTGTGCCAGCAGTTACTCGGCAGGGACCCCCTATGGCTACACCTTCGGTTCG	CASSYSAGTPYGYTF	7	CAGCCTGCAGAACTGGAGGATTCTGGAGTTTATTTCTGTGCCAGCAGCCAAGCGGGTAAAGTCACCGGGGAGCTGTTTTTTGGAGAA	CASSQAGKVTGELFF	13
	AGCTCTCTGGAGCTGGGGGACTCAGCTTTGTATTTCTGTGCCAGCAGCGTAGGACAGGGGAGCTCCTACGAGCAGTACTTCGGGCCG	CASSVGQGSSYEQYF	33	GTGAGCACCTTGGAGCTGGGGGACTCGGCCCTTTATCTTTGCGCCAGCAGCTTGGGGCGGCACAACACTGAAGCTTTCTTTGGACAA	CASSLGRHNTEAFF	25										ACTGTGAGCAACATGAGCCCTGAAGACAGCAGCATATATCTCTGCAGCGTTATCCCGACGGGGGCCAACGTCCTGACTTTCGGGGCC	CSVIPTGANVLTF	9	GAGTCGCCCAGCCCCAACCAGACCTCTCTGTACTTCTGTGCCAGCAGTTTGGCAGGGGGGAGGGTATACGAGCAGTACTTCGGGCCG	CASSLAGGRVYEQYF	6	CACCTACACACCCTGCAGCCAGAAGACTCGGCCCTGTATCTCTGTGCCAGCAGCCAAGATATCATAGAGCCCCAGCATTTTGGTGAT	CASSQDIIEPQHF	43	CCCTCAGAACCCAGGGACTCAGCTGTGTACTTCTGTGCCAGCAGTTTTGGGCGGCCGGGGGGTAGCAATGAGCAGTTCTTCGGGCCA	CASSFGRPGGSNEQFF	28	CATCCTGAAGACAGCAGCTTCTACATCTGCAGTGCTAGGGGCTTGGGACAGGAACTCCCAACTAATGAAAAACTGTTTTTTGGCAGT	CSARGLGQELPTNEKLFF	15	GCTGCTCCCTCCCAGACATCTGTGTACTTCTGTGCCAGCAGTCGACGCAGGACAGGGGAGGGAAATCAGCCCCAGCATTTTGGTGAT	CASSRRRTGEGNQPQHF	13	GCAGAACTGGAGGATTCTGGAGTTTATTTCTGTGCCAGCAGCCAAATCCTAAACGCTGCCTCCTACAATGAGCAGTTCTTCGGGCCA	CASSQILNAASYNEQFF	26
	TCTCTGGAGCTGGGGGACTCAGCTTTGTATTTCTGTGCCAGCAGCGTAGGGACTATTCGTGACAGAAACACCATATATTTTGGAGAG	CASSVGTIRDRNTIYF	53	TTGGAGCTGGGGGACTCGGCCCTTTATCTTTGCGCCAGCAGCTTGGAAGTAGGTGGGGGCACAGCAGATACGCAGTATTTTGGCCCA	CASSLEVGGGTADTQYF	27										ACTGTGAGCAACATGAGCCCTGAAGACAGCAGCATATATCTCTGCAGCGTTGAACCTACTAGCGGAGGCGAGCAGTACTTCGGGCCG	CSVEPTSGGEQYF	12	TCGCCCAGCCCCAACCAGACCTCTCTGTACTTCTGTGCCAGCACCCCCGCTAAGCGGGACCTTTTCTACGAGCAGTACTTCGGGCCG	CASTPAKRDLFYEQYF	6	CACACCCTGCAGCCAGAAGACTCGGCCCTGTATCTCTGTGCCAGCAGCCAAGAAGCTAGCGGGTGGGACGAGCAGTACTTCGGGCCG	CASSQEASGWDEQYF	12	GAACCCAGGGACTCAGCTGTGTACTTCTGTGCCAGCAGTTTATGGACTAGCGGGGTTGTCTCCTACAATGAGCAGTTCTTCGGGCCA	CASSLWTSGVVSYNEQFF	37	GTGACCAGTGCCCATCCTGAAGACAGCAGCTTCTACATCTGCAGTGCTAGATCTAGCGGGGGTCCCCACGAGCAGTACTTCGGGCCG	CSARSSGGPHEQYF	27	TCGGCCCTCTATCTCTGTGCCAGCAGCTTGGCCAATATATGGGACAGGGTGGCCTTCTATAGCAATCAGCCCCAGCATTTTGGTGAT	CASSLANIWDRVAFYSNQPQHF	5	GTGCAGCCTGCAGAACTGGAGGATTCTGGAGTTTATTTCTGTGCCAGCAGCCAAGATGGTGGTAGCGTCTCTCCCTTCTTCGGGCCA	CASSQDGGSVSPFF	41
	TCTCTGGAGCTGGGGGACTCAGCTTTGTATTTCTGTGCCAGCAGCGTAACGCCGACGGGGGGGCTGTACGAGCAGTACTTCGGGCCG	CASSVTPTGGLYEQYF	44	AATGTGAGCACCTTGGAGCTGGGGGACTCGGCCCTTTATCTTTGCGCCAGCAGCCCCGGGACAGACACCTTCGGCACCTTCGGTTCG	CASSPGTDTFGTF	72										ACATCGGCCCAAAAGAACCCGACAGCTTTCTATCTCTGTGCCAGTAGTACTCCGCTGACAGGGGGGGCTGAAGCTTTCTTTGGACAA	CASSTPLTGGAEAFF	7	CTGATCCTGGAGTCGCCCAGCCCCAACCAGACCTCTCTGTACTTCTGTGCCAGCAGCGGGACAAACAATGAGCAGTTCTTCGGGCCA	CASSGTNNEQFF	6	ACCCTGCAGCCAGAAGACTCGGCCCTGTATCTCTGTGCCAGCAGCCAAACCGAGGGACAGCTCACCGGGGAGCTGTTTTTTGGAGAA	CASSQTEGQLTGELFF	17	CAGCCCTCAGAACCCAGGGACTCAGCTGTGTACTTCTGTGCCAGCAGTTCCGCTCAGGGTGCCAATCAGCCCCAGCATTTTGGTGAT	CASSSAQGANQPQHF	64	GTGACCAGTGCCCATCCTGAAGACAGCAGCTTCTACATCTGCAGTGCTAGAGATCAAGGGGGCCTATACGAGCAGTACTTCGGGCCG	CSARDQGGLYEQYF	18	CAGCAGGTAGTGCGAGGAGATTCGGCAGCTTATTTCTGTGCCAGCTCACCCCTGGGAGAAGACAGGGAAAAACTGTTTTTTGGCAGT	CASSPLGEDREKLFF	5	GGGGACTCAGCTTTGTATTTCTGTGCCAGCACCCAGGGGGGGGCGGGAGATTCCCTCCCCTCCTACAATGAGCAGTTCTTCGGGCCA	CASTQGGAGDSLPSYNEQFF	18
	TCTCTGGAGCTGGGGGACTCAGCTTTGTATTTCTGTGCCAGCAGCGTCTCCCCTAGAGGGGGTGCATATGGCTACACCTTCGGTTCG	CASSVSPRGGAYGYTF	79	AGCACCTTGGAGCTGGGGGACTCGGCCCTTTATCTTTGCGCCAGCAGCTTGAGACAGGGGCTGAACACTGAAGCTTTCTTTGGACAA	CASSLRQGLNTEAFF	7										ACTGTGACATCGGCCCAAAAGAACCCGACAGCTTTCTATCTCTGTGCCAGTAGTCAGCAAGACGCCGGGGAGCTGTTTTTTGGAGAA	CASSQQDAGELFF	17	GAGTCGCCCAGCCCCAACCAGACCTCTCTGTACTTCTGTGCCAGCAGTTGGAGCTCGGGACAGGGCTCCGAGCAGTACTTCGGGCCG	CASSWSSGQGSEQYF	8	CACCTACACACCCTGCAGCCAGAAGACTCGGCCCTGTATCTCTGTGCCAGCAGCCAAGATACAGGGTGGGAGCAGTACTTCGGGCCG	CASSQDTGWEQYF	8	CTGACAGTGACCAGTGCCCATCCTGAAGACAGCAGCTTCTACATCTGCAGTGCTAGAAGGACAGGGCCTGAAGCTTTCTTTGGACAA	CSARRTGPEAFF	50	AGTGCCCATCCTGAAGACAGCAGCTTCTACATCTGCAGTGCTAGCCCGACCTCTAGCGGGGGGGGAGGCACGCAGTATTTTGGCCCA	CSASPTSSGGGGTQYF	37	CAGCAGGTAGTGCGAGGAGATTCGGCAGCTTATTTCTGTGCCAGCTCACCGGGACCGGCGGGGTTATATGGCTACACCTTCGGTTCG	CASSPGPAGLYGYTF	9	TCTCTGGAGCTGGGGGACTCAGCTTTGTATTTCTGTGCCAGCAGCCGAGCGGGGGGACGGCAGACAGATACGCAGTATTTTGGCCCA	CASSRAGGRQTDTQYF	6
	CTGAGCTCTCTGGAGCTGGGGGACTCAGCTTTGTATTTCTGTGCCAGCAGCGTAGAACAGTATAATGAAAAACTGTTTTTTGGCAGT	CASSVEQYNEKLFF	649	AGCACCTTGGAGCTGGGGGACTCGGCCCTTTATCTTTGCGCCAGCAGCTTACGGACAGGGCCGAACACTGAAGCTTTCTTTGGACAA	CASSLRTGPNTEAFF	18										ACATCGGCCCAAAAGAACCCGACAGCTTTCTATCTCTGTGCCAGTAGCGTGACTTCCGGCTCCTACAATGAGCAGTTCTTCGGGCCA	CASSVTSGSYNEQFF	17	ATCCTGGAGTCGCCCAGCCCCAACCAGACCTCTCTGTACTTCTGTGCCAGCATGGGGGGCGCAAGCTATGGCTACACCTTCGGTTCG	CASMGGASYGYTF	6	CTACACACCCTGCAGCCAGAAGACTCGGCCCTGTATCTCTGTGCCAGCAGGGGGGGGGTTAGCACAGATACGCAGTATTTTGGCCCA	CASRGGVSTDTQYF	12	ACAGTGACCAGTGCCCATCCTGAAGACAGCAGCTTCTACATCTGCAGTGCTAGCCAGGGGCTAGTCTATGGCTACACCTTCGGTTCG	CSASQGLVYGYTF	52	ACAGTGACCAGTGCCCATCCTGAAGACAGCAGCTTCTACATCTGCAGTGCCACGAGACTAGCGGGGAACGAGCAGTACTTCGGGCCG	CSATRLAGNEQYF	19	AGGATCCAGCAGGTAGTGCGAGGAGATTCGGCAGCTTATTTCTGTGCCAGCTCACCACGCACAGAGTACGAGCAGTACTTCGGGCCG	CASSPRTEYEQYF	7	CTGAGCTCTCTGGAGCTGGGGGACTCAGCTTTGTATTTCTGTGCCAGCAGCGAAACACCCCGGGGAGGGGAGCAGTACTTCGGGCCG	CASSETPRGGEQYF	15
	AGCTCCTTGGAGCTGGGGGACTCAGCCCTGTACTTCTGTGCCAGCAGCCGTGGGACAGGGAGTGATCAGCCCCAGCATTTTGGTGAT	CASSRGTGSDQPQHF	20	AGCACCTTGGAGCTGGGGGACTCGGCCCTTTATCTTTGCGCCAGCAGCTTGGCCCTCGGGGCTACCGGGGAGCTGTTTTTTGGAGAA	CASSLALGATGELFF	17										ACATCGGCCCAAAAGAACCCGACAGCTTTCTATCTCTGTGCCAGTAGTATCTCTGCGGGAGGGCCGAACGAGCAGTACTTCGGGCCG	CASSISAGGPNEQYF	10	GAGTCGCCCAGCCCCAACCAGACCTCTCTGTACTTCTGTGCCAGCAGTTTCCGGGGAACTGACACCGGGGAGCTGTTTTTTGGAGAA	CASSFRGTDTGELFF	6	AAGATCCAGCGCACAGAGCAGCGGGACTCGGCCATGTATCGCTGTGCCAGCAGCTTAGATGTCCCCTACGAGCAGTACTTCGGGCCG	CASSLDVPYEQYF	321	ACAGTGACCAGTGCCCATCCTGAAGACAGCAGCTTCTACATCTGCAGTGCTATAGGGGCCAGCACCGGGGAGCTGTTTTTTGGAGAA	CSAIGASTGELFF	77	ACCAGTGCCCATCCTGAAGACAGCAGCTTCTACATCTGCAGTGCTAGAGAGGCCCCGGGGATTAATGAAAAACTGTTTTTTGGCAGT	CSAREAPGINEKLFF	28	CAGCAGGTAGTGCGAGGAGATTCGGCAGCTTATTTCTGTGCCAGCTCCCAGGAACCAGGTTATAATTCACCCCTCCACTTTGGGAAT	CASSQEPGYNSPLHF	15	CTGAGCTCTCTGGAGCTGGGGGACTCAGCTTTGTATTTCTGTGCCAGCAGCGTAGCTACCGGGGGTTACGAGCAGTACTTCGGGCCG	CASSVATGGYEQYF	36
	AACATGAGCTCCTTGGAGCTGGGGGACTCAGCCCTGTACTTCTGTGCCAGCAGCTTAGGCAGGGGGTCTGGCTACACCTTCGGTTCG	CASSLGRGSGYTF	193	TTGGAGCTGGGGGACTCGGCCCTTTATCTTTGCGCCAGCAGCTTGAGTTCCCCCACTAGGGGCTACAATGAGCAGTTCTTCGGGCCA	CASSLSSPTRGYNEQFF	10										ACTGTGACATCGGCCCAAAAGAACCCGACAGCTTTCTATCTCTGTGCCAGTAAACTAGCGGGAGAGGAGACCCAGTACTTCGGGCCA	CASKLAGEETQYF	11	CCCCTGATCCTGGAGTCGCCCAGCCCCAACCAGACCTCTCTGTACTTCTGTGCCAGCAGCTCCGACAGGGCGGCTTTCTTTGGACAA	CASSSDRAAFF	28	CTGAAGATCCAGCGCACAGAGCAGCGGGACTCGGCCATGTATCGCTGTGCCAGCAGCCGAACCGGGCCTGAGCAGTTCTTCGGGCCA	CASSRTGPEQFF	10	GTGACCAGTGCCCATCCTGAAGACAGCAGCTTCTACATCTGCAGTGCTACAGAAGGACAGGGGACCTACGAGCAGTACTTCGGGCCG	CSATEGQGTYEQYF	120	ACCAGTGCCCATCCTGAAGACAGCAGCTTCTACATCTGCAGTGCAAAGCGGGACAAGCCCTCGGTAGATACGCAGTATTTTGGCCCA	CSAKRDKPSVDTQYF	46	CAGCAGGTAGTGCGAGGAGATTCGGCAGCTTATTTCTGTGCCAGCTCACCAGGCCAGGGGATGGAAGAGACCCAGTACTTCGGGCCA	CASSPGQGMEETQYF	51	ACTCTGACAGTGACCAGTGCCCATCCTGAAGACAGCAGCTTCTACATCTGCAGTGCCGGCTCGAAGATAGAGCAGTACTTCGGGCCG	CSAGSKIEQYF	9
	AATGTGAGCACCTTGGAGCTGGGGGACTCGGCCCTTTATCTTTGCGCCAGCAGCTTTGACAAAACCTATGGCTACACCTTCGGTTCG	CASSFDKTYGYTF	10	GTGAGCACCTTGGAGCTGGGGGACTCGGCCCTTTATCTTTGCGCCAGCAGCTTGGTTCCTTCCAATGAAAAACTGTTTTTTGGCAGT	CASSLVPSNEKLFF	15										AAGAACCCGACAGCTTTCTATCTCTGTGCCAGTAGTGCCCTAAACACAGGGGTTGTTAGAGGAGGTCTCGAAGCTTTCTTTGGACAA	CASSALNTGVVRGGLEAFF	12	CTGGAGTCGCCCAGCCCCAACCAGACCTCTCTGTACTTCTGTGCCAGCATAGGTAGCGGGAGGGCCCGTGAGCAGTTCTTCGGGCCA	CASIGSGRAREQFF	17	AATGTGAGCACCTTGGAGCTGGGGGACTCGGCCCTTTATCTTTGCGCCAGCTCCGTCGGGTTTTTGGCCGAGCAGTACTTCGGGCCG	CASSVGFLAEQYF	538	ACCAGTGCCCATCCTGAAGACAGCAGCTTCTACATCTGCAGTGCTAGGGGCGGGACAGTCGACAATCAGCCCCAGCATTTTGGTGAT	CSARGGTVDNQPQHF	163	ACAGTGACCAGTGCCCATCCTGAAGACAGCAGCTTCTACATCTGCAGTGCTAACCCGGGGGGGGGAAATGAGCAGTTCTTCGGGCCA	CSANPGGGNEQFF	104	CAGTCCACGGAGTCAGGGGACACAGCACTGTATTTCTGTGCCAGCAGCAAATACTGGGGGGCGGCCTACGAGCAGTACTTCGGGCCG	CASSKYWGAAYEQYF	15	ACTCTGACAGTGACCAGTGCCCATCCTGAAGACAGCAGCTTCTACATCTGCAGTGCTAGAGGGAGGGGGTGGCAGTTCTTCGGGCCA	CSARGRGWQFF	7
	AGCACCTTGGAGCTGGGGGACTCGGCCCTTTATCTTTGCGCCAGCAGCGTGGGACTAGGCTCCTACAATGAGCAGTTCTTCGGGCCA	CASSVGLGSYNEQFF	12	GTGAGCACCTTGGAGCTGGGGGACTCGGCCCTTTATCTTTGCGCCAGCAGCTTGGATTCCGAATGGGGGGAGCTGTTTTTTGGAGAA	CASSLDSEWGELFF	8										ACATCGGCCCAAAAGAACCCGACAGCTTTCTATCTCTGTGCCAGTAGGGGGCCCCGTCGTCTGGGTCAGCCCCAGCATTTTGGTGAT	CASRGPRRLGQPQHF	20	GAGTCGCCCAGCCCCAACCAGACCTCTCTGTACTTCTGTGCCAGCAGTGCGGGACTAGCGGGAGCCAATGAGCAGTTCTTCGGGCCA	CASSAGLAGANEQFF	34	GTGAGCACCTTGGAGCTGGGGGACTCGGCCCTTTATCTTTGCGCCAGCAGCTGGACTAGCGGGGTCGGTGAGCAGTTCTTCGGGCCA	CASSWTSGVGEQFF	229	CTGACAGTGACCAGTGCCCATCCTGAAGACAGCAGCTTCTACATCTGCAGTGCTAGCACCACCTCCCGCGTGGAGTTTTTTGGCAGT	CSASTTSRVEFF	280	CTCAAGATCCAGCCTGCAGAGCTTGAGGACTCGGCCGTGTATCTCTGTGCCAGCAGCTTTCCCGGCTATGGCTACACCTTCGGTTCG	CASSFPGYGYTF	64	AGATCCAGCGCACAGAGCAAGGGCGACTCGGCTGTGTATCTCTGTGTCAGCGGCTGGCGTAGGGGGAGTGAGCAGTTCTTCGGGCCA	CVSGWRRGSEQFF	22	AGTGCCCATCCTGAAGACAGCAGCTTCTACATCTGCAGTGCTAGTAAAAGCGGGAGTTTTGGCACCGGGGAGCTGTTTTTTGGAGAA	CSASKSGSFGTGELFF	9
	AGCACCTTGGAGCTGGGGGACTCGGCCCTTTATCTTTGCGCCAGCAGCTTACAAAGCGGGGCCTACAATGAGCAGTTCTTCGGGCCA	CASSLQSGAYNEQFF	10	GTGAGCACCTTGGAGCTGGGGGACTCGGCCCTTTATCTTTGCGCCAGCAGCTTGGGTGTCGACACCGGGGAGCTGTTTTTTGGAGAA	CASSLGVDTGELFF	28										GTGACATCGGCCCAAAAGAACCCGACAGCTTTCTATCTCTGTGCCAGTAGTATAGAAGAGAGGTATTCGCCCCAGCATTTTGGTGAT	CASSIEERYSPQHF	28	ATCCTGGAGTCGCCCAGCCCCAACCAGACCTCTCTGTACTTCTGTGCCAGCACCGGGGGTACTAATGAAAAACTGTTTTTTGGCAGT	CASTGGTNEKLFF	59	ACCTTGGAGCTGGGGGACTCGGCCCTTTATCTTTGCGCCAGCAGCTTCAGTCCACCGGGCCCGAACACTGAAGCTTTCTTTGGACAA	CASSFSPPGPNTEAFF	212	CTCAAGATCCAGCCTGCAGAGCTTGAGGACTCGGCCGTGTATCTCTGTGCCAGCAGCTTTCCCGGCTATGGCTACACCTTCGGTTCG	CASSFPGYGYTF	852	AGTGCCCATCCTGAAGACAGCAGCTTCTACATCTGCAGTGCCCCAGCGGCGTCTAGCGGGGTAACAGATACGCAGTATTTTGGCCCA	CSAPAASSGVTDTQYF	115	CTACACGCCCTGCAGCCAGAAGACTCAGCCCTGTATCTCTGCGCCAGCAGCCAACCTACAGGACGGAACATTCAGTACTTCGGCGCC	CASSQPTGRNIQYF	9	CTGACAGTGACCAGTGCCCATCCTGAAGACAGCAGCTTCTACATCTGCAGTGCTAGTCATAGCAATCAGCCCCAGCATTTTGGTGAT	CSASHSNQPQHF	8
	TCCACGGAGTCAGGGGACACAGCACTGTATTTCTGTGCCAGCAGCGCGCGGACAGGCTTTAGCAATCAGCCCCAGCATTTTGGTGAT	CASSARTGFSNQPQHF	11	GTGAGCACCTTGGAGCTGGGGGACTCGGCCCTTTATCTTTGCGCCAGCAGCCCGGGATGGGGCGGAGAGACCCAGTACTTCGGGCCA	CASSPGWGGETQYF	461										TCTGCCATCCCCAACCAGACAGCTCTTTACTTCTGTGCCACCAGTGCCCCATGGACGGTCATAGCGGGGGGGCAGTTCTTCGGGCCA	CATSAPWTVIAGGQFF	10	CCCAGCCCCAACCAGACCTCTCTGTACTTCTGTGCCAGCAGTTTTTTGGACATCTCGGGGGGGGCCAACGTCCTGACTTTCGGGGCC	CASSFLDISGGANVLTF	54	GTGAGCACCTTGGAGCTGGGGGACTCGGCCCTTTATCTTTGCGCCAGCAGCTTGTGGGGGAGCACAGATACGCAGTATTTTGGCCCA	CASSLWGSTDTQYF	172	AATTCCCTGGAGCTTGGTGACTCTGCTGTGTATTTCTGTGCCAGCAGCCAGGGGATAGGGGTTGGGCAGCCCCAGCATTTTGGTGAT	CASSQGIGVGQPQHF	18	GTGACCAGTGCCCATCCTGAAGACAGCAGCTTCTACATCTGCAGTGCCCCCGGGGCAGGGTCAGACTATGGCTACACCTTCGGTTCG	CSAPGAGSDYGYTF	479	GCCCTGCAGCCAGAAGACTCAGCCCTGTATCTCTGCGCCAGCAGCCAATTCACGACGGTATCAACTATTGGCTACACCTTCGGTTCG	CASSQFTTVSTIGYTF	8	GTGACCAGTGCCCATCCTGAAGACAGCAGCTTCTACATCTGCAGTGCTAGTCTAGCGGGAGGGGGGCATACGCAGTATTTTGGCCCA	CSASLAGGGHTQYF	21
	GAGTTGGCTGCTCCCTCCCAGACATCTGTGTACTTCTGTGCCATGGCGGGGGGGAAGGGAATTCTAACTGAAGCTTTCTTTGGACAA	CAMAGGKGILTEAFF	26	GTGAGCACCTTGGAGCTGGGGGACTCGGCCCTTTATCTTTGCGCCAGCAGCCCACAGGGGGCAGGGGTCGAGCAGTACTTCGGGCCG	CASSPQGAGVEQYF	345										CTGGAGTCCGCCAGCACCAACCAGACATCTATGTACCTCTGTGCCAGCAGTTTCCGACAGGGGGCATACGAGCAGTACTTCGGGCCG	CASSFRQGAYEQYF	9	GAGTCGCCCAGCCCCAACCAGACCTCTCTGTACTTCTGTGCCAGCAGTTATTATAGCGGGAGGGCCTACGAGCAGTACTTCGGGCCG	CASSYYSGRAYEQYF	94	AATGTGAGCACCTTGGAGCTGGGGGACTCGGCCCTTTATCTTTGCGCCAGCAGCTCGGGCTCTGGAAACACCATATATTTTGGAGAG	CASSSGSGNTIYF	120	TCCCTGGAGCTTGGTGACTCTGCTGTGTATTTCTGTGCCAGCAGCCCTCGGACAGGGTCAAGCACAGATACGCAGTATTTTGGCCCA	CASSPRTGSSTDTQYF	17	ACAGTGACCAGTGCCCATCCTGAAGACAGCAGCTTCTACATCTGCAGTGCTTGGACTTCGAACCAAGAGACCCAGTACTTCGGGCCA	CSAWTSNQETQYF	543	CTGCAGCCAGAAGACTCAGCCCTGTATCTCTGCGCCAGCAGCCAAGAAGCCCCGGGTCAGCTTCAAGAGACCCAGTACTTCGGGCCA	CASSQEAPGQLQETQYF	13	GTGACCAGTGCCCATCCTGAAGACAGCAGCTTCTACATCTGCAGTGCTAGTCCTAGCCCTATTAGGGAGACCCAGTACTTCGGGCCA	CSASPSPIRETQYF	208
	GATTTCCCGCTCAGGCTGGAGTTGGCTGCTCCCTCCCAGACATCTGTGTACTTCTGTGCCAGCAACGGGGACCTCCACTTTGGGAAC	CASNGDLHF	15	AAGGTGCAGCCTGCAGAACTGGAGGATTCTGGAGTTTATTTCTGTGCCAGCAGCCAAGTACAGGGGTACGAGCAGTACTTCGGGCCG	CASSQVQGYEQYF	10										GAGTCCGCCAGCACCAACCAGACATCTATGTACCTCTGTGCCAGCAGTACCCAGGGACGGAGAGACACTGAAGCTTTCTTTGGACAA	CASSTQGRRDTEAFF	44	GAGTCGCCCAGCCCCAACCAGACCTCTCTGTACTTCTGTGCCAGCAGCCTAAACGGAAGGGTACAAGAGACCCAGTACTTCGGGCCA	CASSLNGRVQETQYF	191	GTGAGCACCTTGGAGCTGGGGGACTCGGCCCTTTATCTTTGCGCCAGCAGCTTTGGGGAGGAGGGGACTGAAGCTTTCTTTGGACAA	CASSFGEEGTEAFF	161	ATCAATTCCCTGGAGCTTGGTGACTCTGCTGTGTATTTCTGTGCCAGCAGCCAGGCGGCCAGCACAGATACGCAGTATTTTGGCCCA	CASSQAASTDTQYF	35	ACAGTGACCAGTGCCCATCCTGAAGACAGCAGCTTCTACATCTGCAGTGCTAGCAGCGGGGCCCGTTGGGAGCAGTACTTCGGGCCG	CSASSGARWEQYF	747	CACGCCCTGCAGCCAGAAGACTCAGCCCTGTATCTCTGCGCCAGCAGTCAAGACAGGGTCCTCCAAGAGACCCAGTACTTCGGGCCA	CASSQDRVLQETQYF	14	GCCCTGCAGCCAGAAGACTCAGCCCTGTATCTCTGCGCCAGCAGCCAGCCCCCGCGGGTAGCAGCCGATACGCAGTATTTTGGCCCA	CASSQPPRVAADTQYF	17
	TTGGCTGCTCCCTCCCAGACATCTGTGTACTTCTGTGCCAGCAGTTACTCGAGGACAAGCTCCTACAATGAGCAGTTCTTCGGGCCA	CASSYSRTSSYNEQFF	21	CCTGCAGAACTGGAGGATTCTGGAGTTTATTTCTGTGCCAGCAGCCCCCTGGGGGGGGAGGCCTCCTACGAGCAGTACTTCGGGCCG	CASSPLGGEASYEQYF	34													NNNNNNNTGTCGGCTGCTCCCTCCCAGACATCTGTGTACTTCTGTGCCAGCAGTTACCAACGGGCCTCCCAAGCTTTCTTTGGACAA	CASSYQRASQAFF	9	AGCACCTTGGAGCTGGGGGACTCGGCCCTTTATCTTTGCGCCAGCAGCCAAGGACAGGCTAGGGATGAAAAACTGTTTTTTGGCAGT	CASSQGQARDEKLFF	128	TCCCTGGAGCTTGGTGACTCTGCTGTGTATTTCTGTGCCAGCAGCCACGACCCTTATCAGGGGGGAAACACCATATATTTTGGAGAG	CASSHDPYQGGNTIYF	83	ATCAATTCCCTGGAGCTTGGTGACTCTGCTGTGTATTTCTGTGCCAGCAGCTCGACAGTCTCTGGAAACACCATATATTTTGGAGAG	CASSSTVSGNTIYF	20	GAAGACTCAGCCCTGTATCTCTGCGCCAGCAGCCAAGCAGGTAGTCCAGGGATTAGCTCCTATAATTCACCCCTCCACTTTGGGAAT	CASSQAGSPGISSYNSPLHF	15	GCCCTGCAGCCAGAAGACTCAGCCCTGTATCTCTGCGCCAGCAGCCTGTCTAGCGGGAGCTCCTACAATGAGCAGTTCTTCGGGCCA	CASSLSSGSSYNEQFF	8
	AGGCTGGAGTTGGCTGCTCCCTCCCAGACATCTGTGTACTTCTGTGCCAGCAGTTACGCTCTGGACTATGGCTACACCTTCGGTTCG	CASSYALDYGYTF	19	AAGGTGCAGCCTGCAGAACTGGAGGATTCTGGAGTTTATTTCTGTGCCAGCAGCCAAAGGGGTGAGGGTGAAGCTTTCTTTGGACAA	CASSQRGEGEAFF	32													NTGTCGGCTGCTCCCTCCCAGACATCTGTGTACTTCTGTGCCAGCAGTTACACCCGGGAGGGGTTCTACGAGCAGTACTTCGGGCCG	CASSYTREGFYEQYF	16	GTGAGCACCTTGGAGCTGGGGGACTCGGCCCTTTATCTTTGCGCCAGCAGCACCGGGGAGGGCGATCAGCCCCAGCATTTTGGTGAT	CASSTGEGDQPQHF	66	ACTGTGACATCGGCCCAAAAGAACCCGACAGCTTTCTATCTCTGTGCCAGTACCCCGACGGGGTTCGGCGAGCAGTACTTCGGGCCG	CASTPTGFGEQYF	15	ATCAATTCCCTGGAGCTTGGTGACTCTGCTGTGTATTTCTGTGCCAGCAGCCAGGGGGCAGGGCTGTATGGCTACACCTTCGGTTCG	CASSQGAGLYGYTF	16	CACCTACACGCCCTGCAGCCAGAAGACTCAGCCCTGTATCTCTGCGCCAGCAGCCAGGCCCACTATGAAAAACTGTTTTTTGGCAGT	CASSQAHYEKLFF	51	CTTCACCTACACGCCCTGCAGCCAGAAGACTCAGCCCTGTATCTCTGCGCCAGCAAGGGACAGTCCTACGAGCAGTACTTCGGGCCG	CASKGQSYEQYF	9
	CTCAGGCTGGAGTTGGCTGCTCCCTCCCAGACATCTGTGTACTTCTGTGCCAGCTCCCTCTCTGGAAACACCATATATTTTGGAGAG	CASSLSGNTIYF	80	GTGCAGCCTGCAGAACTGGAGGATTCTGGAGTTTATTTCTGTGCCAGCAGCCAAGCGGGACAGATAAATGAGCAGTTCTTCGGGCCA	CASSQAGQINEQFF	23													NNNNNNNTGTCGGCTGCTCCCTCCCAGACATCTGTGTACTTCTGTGCCAGCACCACCGGGGCCGGTTGGTTCCAGTACTTCGGGCCA	CASTTGAGWFQYF	8	AATGTGAGCACCTTGGAGCTGGGGGACTCGGCCCTTTATCTTTGCGCCAGCAGCTTGGATGGCTACAATGAGCAGTTCTTCGGGCCA	CASSLDGYNEQFF	37	AGCAACATGAGCCCTGAAGACAGCAGCATATATCTCTGCAGCGTTGGATATGGGACAGGTAACAATCAGCCCCAGCATTTTGGTGAT	CSVGYGTGNNQPQHF	167	CTGGAGCTTGGTGACTCTGCTGTGTATTTCTGTGCCAGCCAGAAAGAGGGCAGGAAAAGACTTAATTCACCCCTCCACTTTGGGAAC	CASQKEGRKRLNSPLHF	22	CACGCCCTGCAGCCAGAAGACTCAGCCCTGTATCTCTGCGCCAGCAGCCAAGGAACCGCTAGTTACAATGAGCAGTTCTTCGGGCCA	CASSQGTASYNEQFF	61	CTGCAGCCAGAAGACTCAGCCCTGTATCTCTGCGCCAGCAGCTCATCAATCCCCAGGGTAGGAACCGAAAAACTGTTTTTTGGCAGT	CASSSSIPRVGTEKLFF	12
	CTGGAGTTGGCTGCTCCCTCCCAGACATCTGTGTACTTCTGTGCCAGCAGTTACGTGGGAGCTGGAAACACCATATATTTTGGAGAG	CASSYVGAGNTIYF	55	AAGGTGCAGCCTGCAGAACTGGAGGATTCTGGAGTTTATTTCTGTGCCAGCAGCCAAGACAGGGACTACGAGCAGTACTTCGGGCCG	CASSQDRDYEQYF	281													NTGTCGGCTGCTCCCTCCCAGACATCTGTGTACTTCTGTGCCAGCAGTCCGCAGGGGAGTGGTCGAGAGACCCAGTACTTCGGGCCA	CASSPQGSGRETQYF	23	ACCTTGGAGCTGGGGGACTCGGCCCTTTATCTTTGCGCCAGCAGCATGCACCCCAGGGACTCTAATGAAAAACTGTTTTTTGGCAGT	CASSMHPRDSNEKLFF	21	ATCCAGCCCTCAGAACCCAGGGACTCAGCTGTGTATTTTTGTGCTAGTGGTTTGGCTAGCGGTTGGTATGAGCAGTTCTTCGGGCCA	CASGLASGWYEQFF	21	TCCCTGGAGCTTGGTGACTCTGCTGTGTATTTCTGTGCCAGCAGCCAAGTCTTGGGGTCAGCTGGAAACACCATATATTTTGGAGAG	CASSQVLGSAGNTIYF	36	CTGCAGCCAGAAGACTCAGCCCTGTATCTCTGCGCCAGCAGCCAAGTGGTGCAGGGCCCTGGGGCCAACGTCCTGACTTTCGGGGCC	CASSQVVQGPGANVLTF	97	CTACACGCCCTGCAGCCAGAAGACTCAGCCCTGTATCTCTGCGCCAGCAGCCTACAGGACAGGGTTACTGAAGCTTTCTTTGGACAA	CASSLQDRVTEAFF	13
	TCCCAGACATCTGTGTACTTCTGTGCCAGCAGCGCGAGAATTACAGGGTTCCGGCAATTTACGAACACTGAAGCTTTCTTTGGACAA	CASSARITGFRQFTNTEAFF	86	ACCAGTGCCCATCCTGAAGACAGCAGCTTCTACATCTGCAGTGCTAGTCCCCGCGACAGGGTTCGATACGAGCAGTACTTCGGGCCG	CSASPRDRVRYEQYF	158													NTGTCGGCTGCTCCCTCCCAGACATCTGTGTACTTCTGTGCCAGCAGGGAGGGGATTAGCCCTAACTATGGCTACACCTTCGGTTCG	CASREGISPNYGYTF	44	AGCACCTTGGAGCTGGGGGACTCGGCCCTTTATCTTTGCGCCAGCAGCTCTTCCGGGACAGGGGAGGGTGAGCAGTTCTTCGGGCCA	CASSSSGTGEGEQFF	27	GTGACATCGGCCCAAAAGAACCCGACAGCTTTCTATCTCTGTGCCAGTAGTTTAAAGCGGGACAACTCACCCCTCCACTTTGGGAAC	CASSLKRDNSPLHF	24	AATTCCCTGGAGCTTGGTGACTCTGCTGTGTATTTCTGTGCCAGCAGCCAAGGGCGGCTAGCCAAAAACATTCAGTACTTCGGCGCC	CASSQGRLAKNIQYF	102	CTGCAGCCAGAAGACTCAGCCCTGTATCTCTGCGCCAGCAGCCAAAGAGGCGGACGCTCCTATAATTCACCCCTCCACTTTGGGAAT	CASSQRGGRSYNSPLHF	247	CACGCCCTGCAGCCAGAAGACTCAGCCCTGTATCTCTGCGCCAGCAGCCAAGGAACCGCTAGTTACAATGAGCAGTTCTTCGGGCCA	CASSQGTASYNEQFF	68
	NNNNNNNNNNTGTCGGCTGCTCCCTCCCAAACATCTGTGTACTTCTGTGCCAGCACAGGGGCGGCAGATACGCAGTATTTTGGCCCA	CASTGAADTQYF	11	AGTGCCCATCCTGAAGACAGCAGCTTCTACATCTGCAGTGCTAGTCAGGGGGCTACCTCTGGGGCCAACGTCCTGACTTTCGGGGCC	CSASQGATSGANVLTF	317													NNNNTGTCGGCTGCTCCCTCCCAGACATCTGTGTACTTCTGTGCCAGCAGTTTCGAGGGAACTAATTCACCCCTCCACTTTGGGAAT	CASSFEGTNSPLHF	94	GTGAGCACCTTGGAGCTGGGGGACTCGGCCCTTTATCTTTGCGCCAGCAGTTTGGCTACAGGTCAAGAGACCCAGTACTTCGGGCCA	CASSLATGQETQYF	26	ACTGTGACATCGGCCCAAAAGAACCCGACAGCTTTCTATCTCTGTGCCAGTAGTATGTGGCGCTACAATGAGCAGTTCTTCGGGCCA	CASSMWRYNEQFF	22	AATTCCCTGGAGCTTGGTGACTCTGCTGTGTATTTCTGTGCCAGCAGCCAAGTGGGACGGGGGTTTTACGAGCAGTACTTCGGGCCG	CASSQVGRGFYEQYF	151	NNNNNNNTGTCGGCTGCTCCCTCCCAGACATCTGTGTACTTCTGTGCCAGCAGTTACACCATATCGACTGAGCAGTTCTTCGGGCCA	CASSYTISTEQFF	6	CTACACGCCCTGCAGCCAGAAGACTCAGCCCTGTATCTCTGCGCCAGCTCGGACAGGGGAAACACCGGGGAGCTGTTTTTTGGAGAA	CASSDRGNTGELFF	25
	AAGAAGCTCCTCCTCAGTGACTCTGGCTTCTATCTCTGTGCCTGGAGTTTTTCCATAGGGTGGAATTCACCCCTCCACTTTGGGAAC	CAWSFSIGWNSPLHF	7	TCGGCTGCTCCCTCCCAGACATCTGTGTACTTCTGTGCCAGCACTTTACTCCGGGACAGGGGGCTAAATGGCTACACCTTCGGTTCG	CASTLLRDRGLNGYTF	11													NNNNNNNTGTCGGCTGCTCCCTCCCAGACATCTGTGTACTTCTGTGCCAGCCTAGCGGGAAGCTCCTACGAGCAGTACTTCGGGCCG	CASLAGSSYEQYF	138	GTGAGCACCTTGGAGCTGGGGGACTCGGCCCTTTATCTTTGCGCCAGCAAGGACGGAGGGGACAATAATGAGCAGTTCTTCGGGCCA	CASKDGGDNNEQFF	36	ACATCGGCCCAAAAGAACCCGACAGCTTTCTATCTCTGTGCCAGTAGTATACTGGCGGGGGGCTTCAATGAGCAGTTCTTCGGGCCA	CASSILAGGFNEQFF	16	AATTCCCTGGAGCTTGGTGACTCTGCTGTGTATTTCTGTGCCAGCAGCCCGGGACTCCAGAACACCGGGGAGCTGTTTTTTGGAGAA	CASSPGLQNTGELFF	249	NNNNTGTCGGCTGCTCCCTCCCAGACATCTGTGTACTTCTGTGCCAGCAGGAGGGACAGGGTGCAAACTGAAGCTTTCTTTGGACAA	CASRRDRVQTEAFF	7	CACGCCCTGCAGCCAGAAGACTCAGCCCTGTATCTCTGCGCCAGCAGCCAAGATTTGTGGGGGAAGAATGGCTACACCTTCGGTTCG	CASSQDLWGKNGYTF	26
	CTCCTCCTCAGTGACTCTGGCTTCTATCTCTGTGCCTGGAGTGTTAACAGGCTCGGCTCTGGGGCCAACGTCCTGACTTTCGGGGCC	CAWSVNRLGSGANVLTF	13	NNNNNNNTGTCGGCTGCTCCCTCCCAGACATCTGTGTACTTCTGTGCCAGCAGTTACGGTACCAACTATGGCTACACCTTCGGTTCG	CASSYGTNYGYTF	19													ACAGAGCAGGAGGACTCGGCCGTGTATCTCTGTGCCAGCAGCTTGCGGCCGCTGGGGGTCGGAAATGAAAAACTGTTTTTTGGCAGT	CASSLRPLGVGNEKLFF	10	GTGAGCACCTTGGAGCTGGGGGACTCGGCCCTTTATCTTTGCGCCAGCAGCACCTCGGGACAACGGGAGACCCAGTACTTCGGGCCA	CASSTSGQRETQYF	20	GTGACATCGGCCCAAAAGAACCCGACAGCTTTCTATCTCTGTGCCAGTAGTATGGGGACAGGGGTCTCACCCCTCCACTTTGGGAAC	CASSMGTGVSPLHF	14	CGCACAGAGCAGGGGGACTCGGCCATGTATCTCTGTGCCAGCAGCGCAACTAGCGGGGGGGAAACAGATACGCAGTATTTTGGCCCA	CASSATSGGETDTQYF	17	NNNNTGTCGGCTGCTCCCTCCCAGACATCTGTGTACTTCTGTGCCAGCAGTCGACAGGGGTCCTCCTACGAGCAGTACTTCGGGCCG	CASSRQGSSYEQYF	8	CTGCAGCCAGAAGACTCAGCCCTGTATCTCTGCGCCAGCAGCCAAGAAGGACAGGGATTACTCCAAGAGACCCAGTACTTCGGGCCA	CASSQEGQGLLQETQYF	44
[truncated: 203 more rows]

## Sheet: PD, PT stim, both replicates
Rearrangements present in both replicates
Subject ID	3450	3460	3486	3489	3529	3530
[truncated: 75 more rows]

## Sheet: PD, PT stim, Ag-spec
Antigen-specific rearrangements (present only in PT stim)
Subject ID	3450	3460	3486	3489	3529	3530
[truncated: 23 more rows]

## Sheet: HC, PT stim, all
HC, PT stimulation
Subject ID	3447						3452						3457						3459						3466						3487						3495
[truncated: 365 more rows]

## Sheet: HC, PT stim, both replicates
Rearrangements present in both replicates
[truncated: 122 more rows]
